# Supplementary material for: Expression Profiling during Arabidopsis/Downy Mildew Interaction Reveals a Highly-Expressed Effector That Attenuates Responses to Salicylic Acid
Source: PLoS Pathog. 2014 Oct 16;10(10):e1004443. doi: 10.1371/journal.ppat.1004443 (PMC4199768; doi:10.1371/journal.ppat.1004443)
Supplement: Dataset S1 — The expression patterns of Arabidopsis genes. (XLSX) [file ppat.1004443.s001.xlsx]

## Sheet: up to 10 matching read data
Dataset S1-1. The expression patterns of Arabidopsis genes.
AGI IDa	Mock 0 dpib	Mock 1 dpib	Mock 3 dpib	Mock 5 dpib	Emoy2 1 dpib	Emoy 3 dpib	Emoy 5 dpib	Waco9 1 dpib	Waco9 3 dpib	Waco9 5 dpib
AT1G01010	1.54279	1.46314	3.57911	2.26089	2.40392	4.73965	5.65502	1.58924	6.67107	10.2375
AT1G01020	12.5106	14.0104	15.0925	11.8863	15.8692	14.7064	15.306	15.6886	16.6035	17.2421
AT1G01030	1.70553	3.22248	3.29898	2.18637	3.15908	3.2114	2.51786	3.22972	2.17712	2.26298
AT1G01040	13.5467	16.3986	15.0571	18.9668	14.7469	18.137	19.7444	15.2935	19.6091	23.2311
AT1G01046	0	0	0	0	0.0116733	0	0	0	0	0
AT1G01050	43.5103	53.3555	52.0413	47.5793	55.4309	54.5946	50.662	54.1733	57.536	68.6972
AT1G01060	1.59612	4.36789	4.31803	2.11043	2.94192	3.2929	2.66122	2.94189	3.48462	3.85054
AT1G01070	4.04721	5.54791	6.91431	3.54856	5.92877	6.93203	4.48532	6.29552	5.6271	9.2461
AT1G01073	0	0	0	0	0.0988972	0	0	0.0297878	0	0
AT1G01080	84.1258	89.3758	91.718	82.6972	81.4044	78.121	80.9187	96.837	71.7835	52.9768
AT1G01090	109.173	127.963	121.483	104.946	120.937	106.623	99.8783	124.68	100.611	73.1564
AT1G01100	212.409	273.91	273.194	228.622	310.92	213.809	207.534	295.071	223.123	192.772
AT1G01110	3.02592	2.45061	1.54028	1.41362	2.13059	1.32078	1.99121	2.39444	1.71502	1.37792
AT1G01115	0	0.0663182	0.176715	0	0	0.0828	0	0	0	0
AT1G01120	51.2683	21.9279	15.248	15.9767	15.2561	13.7773	16.8429	14.5919	11.4261	12.0393
AT1G01130	4.71679	2.81856	2.01978	1.41826	1.22248	1.22546	1.52486	1.9662	1.30583	0.924689
AT1G01140	47.7379	52.9802	62.1101	71.7643	60.5587	86.3988	91.5925	55.877	78.2874	100.411
AT1G01150	0.140754	0	0.225248	0.04579	0.436902	0.175338	0.0569438	0.106407	0.271296	0.0521874
AT1G01160	21.6438	17.4251	17.6487	17.2539	17.4619	19.178	21.1387	20.9408	21.9871	20.0791
AT1G01170	69.1835	49.6358	56.4612	63.7477	48.1202	52.125	48.1591	52.3002	53.152	44.3196
AT1G01180	2.79907	2.39182	3.87381	6.01178	2.84718	5.7207	5.52774	4.1307	7.18863	6.83868
AT1G01183	0.208881	0.0752756	0	0.04579	0.144742	0.202938	0.0527615	0.0297878	0	0.0606041
AT1G01190	5.89809	12.633	15.3045	11.1124	14.8084	11.3607	10.1438	12.2466	10.7156	3.5948
AT1G01200	0.638984	1.57026	1.28908	0.833882	1.09231	1.02281	1.05188	1.59249	0.460776	0.700146
AT1G01210	5.0788	9.71399	8.21694	5.18922	9.67727	6.23492	5.76942	10.0351	5.60413	6.71532
AT1G01220	13.7644	16.2034	17.567	18.0944	16.1078	13.6151	16.0325	14.4615	14.1937	12.4597
AT1G01225	2.30195	2.15703	2.58947	3.67163	3.27293	2.05051	2.39542	3.83245	1.92941	2.48648
AT1G01230	19.3345	18.4653	22.1079	24.1424	20.7891	25.6991	23.5399	20.7014	25.3296	31.1771
AT1G01240	24.6328	15.2392	19.1265	30.0143	12.7924	28.1203	28.6033	18.0341	36.3987	37.9871
AT1G01250	0.739707	3.14202	2.11042	1.76706	2.55831	1.40332	1.6291	1.58127	0.937554	1.02861
AT1G01260	10.7483	11.4322	9.03871	14.0108	10.7498	10.4636	9.62946	11.5036	10.385	11.3559
AT1G01270	1.00342	0.187513	0.545426	0.454981	0.644907	0.648464	0.679205	0.300589	0.111552	1.05555
AT1G01290	9.72534	8.81994	8.32557	9.44829	8.22729	8.38053	8.40072	8.75338	10.4803	10.706
AT1G01300	28.5373	58.8512	51.1439	43.2804	62.7001	44.6005	46.5874	54.1832	34.4412	32.1407
AT1G01305	0	0	0	0	0	0	0.0263807	0	0	0
AT1G01310	7.25826	14.1242	8.95029	11.0944	13.3224	11.887	13.4341	15.404	8.48429	13.7726
AT1G01320	157.196	273.971	211.697	178.5	247.396	192.907	192.064	247.587	165.544	185.268
AT1G01340	2.75429	1.50642	1.48949	3.35557	2.53866	6.03411	6.86445	1.86593	10.9202	16.4046
AT1G01350	10.663	9.89574	9.87464	11.9623	9.5672	9.47094	12.6504	9.73968	13.5765	14.8389
AT1G01355	0	0	0	0.126733	0	0.0552	0.0263807	0	0.0604932	0.0521874
AT1G01360	7.22378	8.22307	7.67553	8.49417	7.23951	8.18863	9.16651	8.03519	8.954	14.2326
AT1G01370	3.59796	3.21346	3.16375	2.93983	5.50104	4.79272	3.75349	4.36135	4.87472	4.60001
AT1G01380	0.902625	1.77704	2.09377	0.540788	1.09965	1.05776	0.56473	1.78086	1.24534	0.693224
AT1G01390	1.38145	1.99256	2.57129	1.81849	2.86406	2.42545	1.8604	3.32397	2.28663	2.93264
AT1G01400	0	0	0	0	0	0	0	0.0297878	0	0.0506928
AT1G01410	0	0.141594	0	0.04579	0.148346	0	0	0.0595755	0.0590596	0.181812
AT1G01420	3.78653	6.10224	5.70938	6.99594	7.14365	7.30509	7.15269	6.78761	7.61315	9.54031
AT1G01430	30.8642	42.4388	47.0009	36.8485	34.3244	35.5813	37.1049	37.6086	31.2579	29.0062
AT1G01440	9.33632	6.73931	8.6186	7.76567	6.7642	9.29312	7.65111	7.87844	6.68235	10.9602
AT1G01448	9.05858	5.0121	5.88542	4.42424	5.69655	5.75469	6.15939	6.00901	5.14522	5.48216
AT1G01450	0.324556	0.262788	0.242664	0.276296	0.390039	0.382807	0.501296	0.536368	0.705203	0.274781
AT1G01453	0	0	0	0	0	0.0276	0	0	0.120986	0.104375
AT1G01470	71.2144	82.8787	89.545	108.403	70.6509	96.8162	117.761	87.4573	83.6317	118.035
AT1G01480	0.416933	0.525567	0.679115	0.779245	0.60299	1.06947	0.756856	0.518268	2.12054	4.84026
AT1G01490	60.9508	60.0109	60.3559	70.7034	59.5966	64.9389	69.0937	65.4965	82.9723	87.4499
AT1G01500	11.0173	19.3331	18.7691	18.4229	18.9609	19.1559	18.5882	18.0229	17.4174	19.3335
AT1G01510	20.0522	21.6921	21.3072	18.6678	22.6611	20.3284	19.8433	21.6335	17.2576	18.9489
AT1G01520	0.089011	0.27423	0.222045	0.293095	0.324784	0.314917	0.0527615	0.512936	0.110835	0.804521
AT1G01530	0.0522203	0.0752756	0.176715	0.04579	0.440545	0.453479	0.474527	0.130347	0.353525	0.208749
AT1G01540	49.1221	25.5732	24.9813	23.5825	26.2746	20.7615	23.2256	27.5165	20.6885	21.187
AT1G01550	119.536	94.0895	113.868	121.166	99.8832	125.271	132.068	101.693	137.944	164.835
AT1G01560	3.1722	0.4911	3.18215	3.5945	2.89886	9.14476	8.38486	1.26212	11.2685	16.8756
AT1G01570	1.26689	0.641651	0.477217	0.833105	0.49745	0.863544	0.668905	0.700762	0.231105	0.743917
AT1G01580	1.70103	1.80639	1.05376	0.678547	1.8224	0.765707	0.768448	2.00751	0.777998	0.539651
AT1G01590	0	0.19647	0.17458	0.0919689	0.0988972	0.257028	0.277315	0.158546	0.204236	0.256453
AT1G01600	5.45183	5.9203	7.42757	7.42264	7.478	6.92438	6.06249	6.65515	6.39283	5.80111
AT1G01610	28.4978	44.7557	36.5366	35.0448	31.4042	37.1969	37.9634	37.781	30.6625	34.4202
AT1G01620	293.641	179.448	159.659	140.484	133.446	135.582	132.583	191.082	114.371	87.0303
AT1G01630	34.8376	41.5529	43.0079	42.797	45.7607	43.1035	44.7455	39.1261	41.5648	53.5561
AT1G01640	2.37681	1.21698	1.74039	2.02909	2.1096	2.82792	2.8173	1.76368	2.83621	5.10223
AT1G01650	26.6859	29.5943	29.2928	29.8253	29.2624	38.0007	33.8007	27.974	34.4932	51.982
AT1G01660	1.06592	0.150551	0.532919	1.05758	0.377753	1.20473	1.02909	0.61927	1.70325	1.04843
AT1G01670	0.832436	1.2617	1.1641	0.781152	1.12537	1.35888	1.57215	0.846023	1.50332	1.59257
AT1G01680	0.131104	0.283188	2.05779	4.12907	4.01074	11.5766	10.7	0.714014	24.8796	90.0551
AT1G01690	3.50445	3.70207	2.85745	3.82618	3.71606	4.49936	4.12951	4.12821	4.10972	3.42683
AT1G01695	0.182847	0.41334	0.058905	0.4614	0.723422	0.827223	0.438433	0.571463	0.609653	0.171901
AT1G01700	0.883701	0.545976	1.32925	1.33965	1.08096	1.15056	0.87538	1.72284	1.02737	0.426859
AT1G01710	21.3309	16.5809	20.2078	19.2569	18.5032	16.1772	19.5949	18.8345	20.7777	20.5348
AT1G01720	12.5574	5.28633	6.16805	9.41947	5.53952	7.10913	5.46537	6.00484	9.12586	15.5267
AT1G01725	6.69344	3.50282	5.87718	3.79693	4.7526	4.57215	5.07592	5.75863	5.24424	8.22025
AT1G01730	9.77155	11.4017	12.6974	15.4519	12.3394	15.0617	17.7342	12.5641	16.8227	25.1851
AT1G01740	6.77107	8.08758	7.35497	8.96465	7.87296	6.93192	7.29498	8.67012	8.44354	7.38354
AT1G01750	0.0841861	0.271746	0.204503	0.04579	0.0494486	0.1104	0.0916892	0.141502	0.161178	0.0521874
AT1G01760	4.82657	4.39198	4.83926	3.26652	3.8581	2.51971	3.47147	3.57574	2.02458	2.09462
AT1G01770	14.2423	10.9629	12.2599	11.3105	9.27051	10.8372	10.1486	10.91	10.5071	10.9749
AT1G01780	7.08514	7.09649	6.8699	5.90648	4.97219	5.48001	5.89153	6.93427	2.99031	4.67943
AT1G01790	53.9785	76.5383	68.1342	67.2965	65.6465	59.8445	59.0199	78.2961	54.8021	37.191
AT1G01800	36.2743	32.7619	41.7864	49.276	42.0067	52.6505	50.7041	38.4418	60.2451	61.8427
AT1G01810	1.37711	0.623736	1.24985	0.897638	1.25118	1.36674	1.71428	1.21908	2.1792	1.24334
AT1G01820	52.2081	44.1822	44.8375	53.235	44.0453	48.6989	54.4262	49.5648	61.6096	70.6781
AT1G01830	4.37413	5.93709	8.97536	8.46491	6.56388	9.32275	10.0132	5.94572	11.6742	10.205
AT1G01840	62.1255	72.5518	64.7712	69.3615	62.9178	58.7721	62.9881	82.391	50.4024	45.0611
AT1G01860	12.4869	15.1548	10.6586	11.1151	11.0276	9.7506	9.57521	10.8069	9.55819	6.71257
AT1G01870	0	0	0	0.04579	0	0.0276	0.0875069	0	0	0
AT1G01880	1.67643	1.26042	0.951231	0.632757	0.851176	0.753315	0.787363	1.13592	0.468965	0.387573
AT1G01890	0	0	0	0	0	0	0.0310125	0	0	0
AT1G01900	7.72485	6.55714	7.43816	7.08188	7.01717	7.22961	6.55722	8.05804	5.81948	6.55396
AT1G01910	32.7329	44.2548	41.9158	35.5406	39.5043	34.7244	38.256	42.2823	38.4742	43.3749
AT1G01920	8.0582	7.03627	6.2327	5.83206	9.44279	6.28319	7.37637	7.18242	7.05395	6.42382
AT1G01930	10.4647	10.1016	8.41173	9.9848	11.7704	10.7008	9.70537	7.60243	11.1902	11.2017
AT1G01940	6.56613	12.8743	7.82044	7.93528	10.2809	8.31508	10.0116	8.67092	10.9595	11.3336
AT1G01950	13.5451	7.69976	10.0172	8.45954	10.9475	9.36997	9.54298	9.61996	9.24481	11.995
AT1G01960	35.0407	41.9211	33.3582	32.1063	34.1437	39.8915	39.4382	35.8469	34.6206	42.9622
AT1G01970	20.8222	26.5662	26.6423	21.7995	20.5879	22.4976	23.8918	26.0151	18.7263	20.0171
AT1G01980	1.18722	2.13679	0.81097	1.39316	1.61787	1.52226	2.15354	1.86182	1.16579	1.2164
AT1G01990	10.5921	10.6987	10.2581	9.5424	10.274	9.55132	10.4672	10.151	10.2263	10.5803
AT1G02000	7.48526	7.16891	6.22677	6.76744	5.4327	5.48091	6.15579	5.98926	6.67069	5.29772
AT1G02010	3.80179	5.07571	5.99067	5.55926	5.02203	5.66299	4.93425	5.49045	3.88263	5.16754
AT1G02020	6.04209	6.49812	6.67432	6.22717	6.72866	7.99114	7.08896	7.83844	7.56357	8.78815
AT1G02030	0	0.19647	0	0	0.0494486	0.141158	0.0879563	0.260653	0.120986	0
AT1G02040	0.0420931	0	0	0	0.0233467	0.0705791	0	0.097922	0	0
AT1G02050	3.98953	2.56006	2.49347	2.2572	3.903	2.41126	2.3424	2.42407	2.59793	1.67169
AT1G02060	1.01805	0.699012	0.763202	0.518348	0.614144	0.582587	1.0273	0.933216	0.478399	0.700505
AT1G02065	3.42745	4.8848	3.67055	3.56604	4.23453	3.5762	3.28609	4.37114	3.41076	4.23915
AT1G02070	0.459856	0.132636	0.279883	0.137759	0.294994	0.398186	0.325444	0.366593	0.102118	0.0606041
AT1G02074	0	0.242389	0	0.0461789	0.168049	0	0	0.159086	0	0.0521874
AT1G02080	42.1823	50.3974	42.7814	46.869	48.4975	55.0787	52.4525	49.2778	46.2168	61.6202
AT1G02090	19.2808	23.4852	19.8697	19.4649	21.5654	21.2604	20.5156	19.2238	21.1909	21.0272
AT1G02100	13.9588	10.7334	9.6599	11.4449	12.0412	14.4199	12.2508	11.6127	14.553	17.7061
AT1G02110	8.09165	9.2244	7.36794	7.81218	8.52638	7.06495	5.61687	8.59878	6.20456	4.87574
AT1G02120	30.3346	28.9358	40.7115	46.1817	40.938	55.5591	54.9245	37.7162	59.2762	66.2026
AT1G02130	31.5298	26.2657	29.3381	31.4537	29.2448	32.315	31.0764	30.7085	36.5577	36.7272
AT1G02140	71.085	86.9106	77.4114	73.6692	91.7241	76.4871	74.6263	90.4524	76.8138	85.1649
AT1G02145	13.2001	14.6383	14.3795	15.9878	14.9742	15.2658	15.4386	15.0977	18.3552	20.0544
AT1G02150	73.0115	69.4604	70.1646	65.3755	72.1582	62.3819	58.2263	72.0197	58.7879	46.5124
AT1G02160	20.6017	18.1041	21.1658	21.343	19.065	16.6968	19.5853	21.1251	16.5081	21.9689
AT1G02170	15.8265	12.5182	13.9552	15.9607	13.1256	18.0116	18.282	10.593	23.1621	27.8313
AT1G02180	4.77505	3.40082	3.1699	2.14058	3.73881	4.45177	3.09565	3.8048	2.41483	3.12661
AT1G02190	0.30802	0	0.0485328	0	0.0793631	0	0.0263807	0.115433	0.120986	0
AT1G02205	63.1489	17.7092	14.3354	11.1608	18.0146	17.4652	10.1835	21.274	16.6407	14.7505
AT1G02220	1.54618	0.271746	1.77282	1.67529	2.08896	4.78397	3.63954	0.858735	7.60321	26.6659
AT1G02228	0	0.0504978	0	0	0.0910267	0.01472	0.0263807	0.0668164	0	0
AT1G02230	0.675775	0.0663182	1.37061	2.92076	4.13134	3.82359	3.8307	0.996301	8.46464	10.9069
AT1G02250	0	0	0	0	0.0700401	0.486364	0.161305	0.0260694	0.0255295	0.228297
AT1G02260	10.7082	7.74439	9.38429	10.1755	9.67053	11.5359	10.945	9.55344	12.6566	12.7404
AT1G02270	25.4074	17.3282	16.5875	19.4284	19.8545	22.7321	20.592	17.0995	24.1632	42.0305
AT1G02280	81.1895	97.9816	84.3554	60.5853	79.2046	63.3755	61.8054	92.825	51.1874	42.306
AT1G02290	3.51885	3.91879	3.47877	4.02601	4.50122	5.80961	4.79216	3.45471	4.51199	5.38078
AT1G02300	20.292	20.2119	24.4061	23.1621	19.8107	27.4883	25.754	21.7665	23.6477	25.2672
AT1G02305	44.2611	39.5076	54.4362	50.5653	38.6947	53.2107	59.0803	41.2845	66.2942	91.8683
AT1G02310	1.08499	0.470701	1.49892	1.06805	1.58623	1.90946	2.01633	1.25273	1.16475	2.74099
AT1G02320	0.257383	0.216869	0.359406	0.200737	0.238938	0.534906	0.418032	0.488996	0.301032	0.112791
AT1G02330	10.5047	12.4618	12.78	13.8708	14.5067	11.5107	14.491	12.6806	14.4021	16.6216
AT1G02335	8.91878	9.16582	13.9248	9.20988	10.0256	10.4719	9.18962	11.1145	13.7359	9.78462
AT1G02340	2.25377	0.774287	1.93981	0.98844	0.410592	0.906773	0.395323	1.06089	0.917252	0.376167
AT1G02350	3.15519	2.80396	2.02958	1.90495	2.52318	1.83868	1.7166	2.95927	1.19715	1.93786
AT1G02360	3.66189	3.47873	2.4245	2.06924	3.40459	5.05631	3.97785	2.73687	8.22809	10.1893
AT1G02370	5.32591	7.37848	5.58914	3.40058	8.30865	4.02685	4.69713	6.34491	4.1562	5.40924
AT1G02380	9.64368	1.78976	0.874784	0.822468	1.666	0.914633	1.08842	1.49764	0.683881	2.00165
AT1G02390	11.546	0.593247	0.892452	0.852237	0.833627	0.936514	1.19664	0.338935	2.02496	10.5578
AT1G02391	0.8159	0	0.0970656	0	0.0933868	0.0341798	0.0930374	0	0	1.09932
AT1G02400	1.91796	3.22475	1.57323	1.58157	1.34096	2.61012	1.78171	2.01856	2.60861	3.50242
AT1G02405	0.532482	0.27423	0.474014	0.694568	0.152158	0.380588	0.346744	0.376127	0.95231	0.376167
AT1G02410	19.0534	15.1892	21.1212	19.9444	19.5215	18.8731	20.5247	17.513	25.174	25.1488
AT1G02420	2.02685	4.08854	2.81685	4.11545	2.82204	3.4507	3.98988	3.99403	2.54955	3.236
AT1G02430	0.711774	0.528061	0.479948	0.648389	0.710502	0.773695	0.944166	0.911103	1.46044	1.64925
AT1G02440	0.0210465	0	0.0294525	0.419439	0.253386	0.268609	0.409474	0.0784785	0.511835	0.88701
AT1G02450	1.13855	0.973242	4.45368	4.60779	8.26372	5.77921	7.56096	2.71076	13.0239	23.2617
AT1G02460	1.11214	3.31794	2.51302	2.43802	3.90885	3.56594	2.04371	2.95026	1.96183	3.68198
AT1G02470	0.753552	0.367421	1.32007	1.09993	0.677616	1.92498	1.50954	0.535827	2.66786	10.7678
AT1G02475	45.5466	46.7641	60.4126	64.0895	48.3711	63.9261	62.9445	56.4008	70.4708	85.5627
AT1G02490	0.250974	0.375026	0.590757	0.229339	0.0233467	0.0276	0.0791422	0.104818	0.172045	0
AT1G02500	77.2401	83.3548	91.4206	99.2435	92.6054	116.848	129.288	86.9698	131.315	188.804
AT1G02510	3.82315	2.6266	3.71144	4.1879	3.99555	4.27965	5.83252	4.18306	5.56179	7.86037
AT1G02520	0.089011	0.150551	0.058905	0.587744	0.124999	0.443385	0.2898	0.17129	0.325222	0.99738
AT1G02530	0	0	0	0	0.0747016	0.0276	0	0.0260694	0.169178	0
AT1G02540	0	0	0	0	0	0	0.0263807	0	0	0
AT1G02550	0	0	0	0	0	0	0	0	0	0.152078
AT1G02560	261.798	237.383	251.859	264.966	242.027	263.594	248.309	255.759	259.82	245.073
AT1G02570	0	0	0	0.0461789	0.0233467	0	0	0.0260694	0	0.121208
AT1G02580	0	0	0	0	0	0.340938	0.195376	0.0558572	0.376281	3.44499
AT1G02600	1.87699	0.0752756	0.11781	0.345436	0	0.388277	0.150431	0.264413	0.228238	0.429849
AT1G02610	48.7059	3.90622	8.1816	7.30134	3.13508	6.30472	6.42961	6.89565	8.87735	8.464
AT1G02620	0.22494	0	0	0	0	0	0.118969	0.104278	0.239106	0.104375
AT1G02630	0.356522	0.349506	0.263408	0.137759	0.458134	0.359568	0.50509	0.264953	0.39515	1.02149
AT1G02640	23.206	10.2975	8.05556	5.33953	5.98817	5.08078	6.00201	7.76602	4.22408	2.21021
AT1G02650	1.30099	0.582938	1.35716	0.321697	0.299447	0.580368	0.603147	0.825261	0.823735	0.263375
AT1G02660	84.8747	4.80614	5.98356	6.70985	3.65485	7.89442	6.56091	6.79482	7.50054	9.72963
AT1G02670	2.39246	0.534534	0.99272	0.834271	1.24478	1.14937	1.06558	1.08215	1.3321	0.682177
AT1G02680	8.35909	6.80548	8.36762	7.40889	8.19409	6.77495	7.71679	7.315	7.91441	11.1964
AT1G02681	0.0469179	0	0	0	0	0	0	0	0.051059	0
AT1G02690	8.2404	9.66837	9.56855	8.07434	9.74957	7.67789	7.05678	9.27115	7.03792	8.26871
AT1G02700	0.817484	0.198955	0.670406	0.701508	0.837191	0.637538	0.304594	0.888367	0.972011	0.783203
AT1G02710	0.399092	0.207912	0.253036	0.0461789	0.0988972	0.0705791	0.140718	0.1011	0.181479	0
AT1G02720	7.23326	5.55408	7.12596	6.36013	7.82406	6.78084	6.93311	8.00275	5.55439	4.56801
AT1G02730	26.242	23.3001	23.3429	18.974	24.4886	22.2428	18.7703	24.012	24.2116	16.1021
AT1G02740	8.12298	5.72199	8.09879	7.00872	7.22383	6.25631	6.46567	7.62985	6.03658	10.4628
AT1G02750	7.09718	5.67144	8.64349	9.49771	8.73457	10.0676	8.80168	8.04144	10.6075	15.5468
AT1G02760	0	0	0	0	0	0	0	0	0.0604932	0
AT1G02770	0	0	0.0485328	0.0923577	0.0233467	0.157739	0.207374	0.085645	0.120986	0.269354
AT1G02780	478.927	657.493	565.144	443.746	702.919	487.378	459.404	683.194	467.534	443.005
AT1G02790	0	0	0	0	0.0280082	0	0	0	0	0
AT1G02800	2.86252	0.60981	0.620806	1.15636	1.42057	1.16252	0.960702	1.47865	1.67268	0.82041
AT1G02810	0.0420931	0.121195	0.233485	0.18316	0.22686	0.242588	0	0.0595755	0.111552	0
AT1G02816	13.1048	6.12332	9.37819	9.3071	6.04503	8.61275	7.47033	7.32104	11.226	9.91963
AT1G02820	7.40849	4.63301	3.87735	2.23612	4.32204	4.08245	2.79203	5.43232	2.68511	3.82415
AT1G02830	0	0.132636	0	0	0.0793631	0	0.0833246	0.0260694	0	0.101386
AT1G02840	59.3677	57.7149	52.4856	42.9854	60.1958	50.8265	52.6954	56.6371	57.1413	53.4126
AT1G02850	1.98968	0.756373	1.53708	2.89177	4.44627	4.1562	3.37439	1.29497	15.1948	15.237
AT1G02860	10.4109	5.67132	5.59755	5.68845	3.88069	3.71103	4.34767	5.82343	3.8669	4.25472
AT1G02870	13.8129	21.3664	15.6491	14.0314	24.5578	11.9992	15.132	19.057	12.1397	13.6201
AT1G02880	10.7053	8.84835	12.0522	11.6112	14.1445	14.0482	11.1918	10.0071	14.4509	19.0475
AT1G02890	23.8027	22.4253	24.2529	22.4276	22.4725	26.0636	24.9896	24.0493	23.7938	32.6252
AT1G02900	1.89644	1.21698	2.14474	2.50989	1.41863	1.1098	2.45402	2.63465	1.46456	1.58116
AT1G02910	32.9332	31.3325	36.7976	30.1636	32.0227	32.1234	29.4522	36.4952	33.182	26.7659
AT1G02920	34.1891	20.3509	64.1269	122.187	77.3866	254.292	255.982	55.3707	630.285	702.987
AT1G02930	47.0919	35.6632	100.621	195.191	169.92	420.91	426.197	97.4629	1000.85	1125.43
AT1G02940	0.168372	0.141594	0.388262	0.184327	0.431222	0.227209	0.415648	0.31651	0.750941	0.155067
AT1G02950	4.61965	5.94221	5.85217	4.03393	5.55202	5.43903	4.35477	5.04131	4.82653	3.68813
AT1G02952	0	0.187513	0.058905	0	0	0	0	0.097922	0	0
AT1G02960	8.86626	10.4823	11.9419	11.3254	9.20834	10.726	10.7856	9.99362	9.93073	11.5066
AT1G02970	1.42244	2.21823	3.3003	1.99485	3.43885	3.18535	2.22427	2.89735	2.56778	2.11652
AT1G02980	0.0841861	0.0663182	0.233485	0.155336	0.177203	0.0799794	0.300861	0.267083	0.0604932	0.152078
AT1G02990	10.5449	9.75772	10.0958	10.4616	12.0071	13.122	12.2471	11.3749	13.2515	15.1745
AT1G03000	15.7605	12.5843	11.935	13.4962	14.371	14.9329	12.4156	15.6183	17.3081	14.1436
AT1G03010	0.896845	1.07291	1.37483	0.712145	0.749107	1.091	0.808274	1.51325	0.853059	0.583421
AT1G03020	3.72921	1.46698	2.33127	2.63357	2.74519	3.21029	2.66042	2.51383	2.13776	1.70649
AT1G03030	8.0384	7.88372	11.5233	9.39329	11.761	12.5423	12.8925	9.47891	13.8427	18.9425
AT1G03040	17.0984	13.6393	17.9156	19.7901	17.0206	17.102	19.6374	17.3864	20.4453	28.1591
AT1G03050	0	0.132636	0	0.04579	0.140041	0	0	0.0521389	0.102118	0.112791
AT1G03055	3.78286	3.31297	2.33447	1.8026	3.77895	2.14637	2.11662	3.72858	3.21313	3.21509
AT1G03060	16.3959	13.4337	16.0374	14.7029	18.5547	19.685	19.7337	17.6613	21.374	25.6336
AT1G03070	3.14609	3.31515	3.21792	3.96868	2.91777	3.26772	2.86363	3.00218	3.89965	5.50776
AT1G03080	22.1451	20.1177	21.5732	23.9369	21.917	24.4477	26.7603	18.2649	23.8513	28.2658
AT1G03090	26.0907	6.7527	10.7673	10.0437	6.45978	8.54988	7.86111	10.1203	9.73985	10.4948
AT1G03100	3.6255	2.67117	3.14407	1.56886	3.4927	2.56653	2.80817	2.50766	2.65986	2.43579
AT1G03103	0	0.0663182	0	0	0	0	0	0	0	0
AT1G03106	0.0574412	0.209708	0.0578375	0.00654143	0.00466803	0.0276	0.0305631	0	0.161178	0.101386
AT1G03110	8.2985	14.5935	10.7872	9.01738	15.0792	9.85938	9.47951	15.5608	11.1568	9.64973
AT1G03120	39.1074	34.7159	33.5147	33.8074	28.2555	30.6468	28.0826	31.9597	33.331	17.8395
AT1G03130	985.858	785.416	801.965	771.927	732.673	715.793	716.412	806.902	706.703	460.107
AT1G03140	19.9146	18.6499	19.4511	19.9538	16.8944	23.5114	21.6681	17.0153	23.2015	26.6096
AT1G03150	16.9332	20.9194	18.3443	16.5057	16.1111	15.5547	16.9018	18.9095	12.79	16.8832
AT1G03160	40.3482	34.4029	33.747	35.1857	34.4357	35.6001	33.3445	35.9744	36.4517	29.8428
AT1G03170	0.104441	0	0.11781	0	0.119489	0.0452448	0.0263807	0.0787487	0.0604932	0.202771
AT1G03180	1.9835	2.14559	2.74266	2.11425	2.74432	2.81296	2.43467	2.60488	2.25158	3.08303
AT1G03190	2.56013	4.84243	3.19876	2.76822	4.51575	3.44528	3.77157	3.87766	4.03951	4.81234
AT1G03200	0.0156393	0.0250919	0.0161776	0.154896	0.0272378	0.0138	0.0279247	0.00816016	0.236238	0.119778
AT1G03210	5.87769	4.79349	10.4775	11.8678	12.6682	22.8146	16.5865	7.81894	22.3789	27.2702
AT1G03220	89.6928	26.7486	35.0667	31.3697	26.334	34.2141	28.8042	28.4914	37.6245	28.4195
AT1G03230	26.762	14.8465	17.1836	18.7686	15.1626	23.2741	22.2078	15.3011	22.709	22.5074
AT1G03240	0.0156393	0.0250919	0.113243	0.154896	0.0622579	0.141158	0.119614	0.00816016	0.0604932	0.0168976
AT1G03250	15.0045	20.9957	24.4528	21.0912	19.8851	24.2326	22.4171	21.7576	21.2954	25.682
AT1G03260	6.31887	7.24192	9.48326	7.5091	7.39062	6.12274	7.43407	7.00964	5.98719	7.82576
AT1G03270	4.29992	3.55009	2.49868	3.46628	4.03969	2.92396	2.73843	3.5723	2.53323	2.39858
AT1G03280	20.7711	18.4242	20.4041	18.8726	20.1105	25.4456	21.5846	19.7523	25.7304	29.1877
AT1G03290	11.2253	10.2575	14.4682	20.2948	18.5502	29.0408	30.9622	13.4977	48.5981	61.2146
AT1G03300	5.71127	1.92609	2.85186	2.38276	3.41395	3.31821	3.0732	4.22985	2.34694	3.27661
AT1G03310	27.2544	42.673	38.5007	35.808	46.8156	35.8724	38.0301	37.6157	34.6203	30.899
AT1G03320	0.946526	0.525577	1.20226	0.707538	0.553466	0.219519	0.721217	0.900791	0.846492	0.482036
AT1G03330	19.4085	21.343	22.8688	23.1019	23.5768	20.1432	23.8991	22.1092	22.2061	29.7186
AT1G03340	2.54279	3.27067	3.93455	2.87918	3.15926	2.92883	3.42619	2.7725	3.97962	6.00479
AT1G03350	15.2719	19.1893	20.2486	18.7935	15.7637	20.8258	20.3605	17.8993	21.0183	22.098
AT1G03360	10.411	11.3073	9.02414	8.82767	15.8912	7.63924	7.483	11.7212	8.57758	7.83665
AT1G03365	8.96018	10.5328	7.08721	9.18827	10.7285	9.14596	9.57618	8.59078	9.22576	10.3826
AT1G03370	26.2707	13.6188	21.109	26.1014	24.252	32.2526	29.0997	19.1434	39.3675	41.4833
AT1G03380	12.1394	10.726	14.8468	16.2524	11.9384	18.5636	20.5114	13.3374	22.6821	29.2985
AT1G03390	0.480739	0.198955	0.391591	1.0199	0.446905	0.866106	0.761493	0.422524	1.20228	2.48521
AT1G03400	24.9439	9.13481	21.1999	20.8209	22.3691	31.0259	29.4573	16.282	36.6913	43.3196
AT1G03410	8.27086	8.50205	6.23381	8.89453	7.60864	6.17647	7.95403	7.53055	5.81102	6.99317
AT1G03420	0.131104	0.0663182	0.332686	0.437016	0.0522038	0.141158	0.320363	0.427291	0.111552	0.152078
AT1G03430	16.97	9.32887	15.8982	18.991	18.6618	22.258	20.632	15.4306	27.0607	27.7772
AT1G03440	9.48884	9.27762	9.50505	9.9368	12.5918	12.5184	10.3861	11.3203	10.6987	6.30238
AT1G03445	0.235067	0.283188	0.204503	0.367098	0.77368	0.494317	0.661189	0.418192	0.761208	0.314068
AT1G03457	13.029	4.01333	3.56433	1.97461	3.36488	3.96223	2.37122	3.81964	1.66449	2.14905
AT1G03470	6.95396	5.55184	2.93786	2.57928	2.84688	2.68615	2.49058	3.18863	2.95803	2.18704
AT1G03475	192.643	169.656	187.537	162.339	196.188	200.607	195.898	184.579	197.756	169.032
AT1G03495	1.78629	2.69793	2.28161	3.29752	7.83528	1.25773	1.92855	2.29831	3.08158	2.35687
AT1G03502	0.90226	1.50262	1.11802	1.41968	1.55526	1.19204	1.05661	1.94791	0.943799	0.985586
AT1G03506	0.0841861	0.179232	0.543888	0.635904	0.353132	0.522948	0.32474	0.336245	0.268729	0.078281
AT1G03510	5.48541	5.13314	3.19184	4.21021	6.41955	4.12667	6.19623	5.94747	4.70244	4.81247
AT1G03515	0.762573	0	0	0.0461789	0.0988972	0	0	0.212814	0.120986	0.253464
AT1G03520	7.67594	5.32457	5.71756	4.69794	4.49516	4.12313	5.93144	4.74282	4.29092	4.01623
AT1G03530	4.881	7.8016	6.40852	5.45569	9.47716	5.63821	5.96939	7.21205	5.72778	4.90511
AT1G03540	0.81399	0.621252	0.955626	0.293095	0.739992	0.715885	0.507786	0.689533	0.384282	0.792171
AT1G03545	0.653936	0	0.0485328	0.437016	0.184828	0.254809	0.227775	0.394792	0.180046	0.436771
AT1G03550	2.25053	1.9148	2.76738	4.05799	2.6277	4.17286	3.69584	2.96997	4.9576	6.81684
AT1G03560	5.38682	5.36402	4.52454	4.23654	4.58411	4.38478	3.27183	3.94882	4.20563	3.60507
AT1G03580	1.97178	1.19787	0.562968	1.0317	0.850079	0.815345	0.581847	1.05241	1.33002	0.429849
AT1G03590	14.7217	10.3865	8.82981	9.70584	6.14977	9.64918	9.761	8.4241	8.47666	9.39067
AT1G03600	375.019	355.978	359.655	343.633	314.553	316.156	292.077	360.809	271.466	188.894
AT1G03610	49.0482	14.6908	14.5086	18.3677	14.694	18.181	16.9356	19.1022	15.9406	17.448
AT1G03620	1.91394	0.433739	0.925577	0.858399	1.02555	1.12287	0.662925	0.669852	0.904306	0.920301
AT1G03630	187.948	219.496	200.438	184.91	229.188	185.89	181.269	207.274	185.46	135.669
AT1G03640	1.09369	1.42618	1.35439	0.977026	1.07313	1.40639	1.01842	1.14297	1.10322	0.91039
AT1G03650	3.06208	3.92655	2.26306	2.69661	3.41725	2.8415	3.07743	3.22004	3.3831	3.65297
AT1G03660	1.51193	0.566375	1.14656	1.59032	1.48198	2.45537	1.30351	1.13228	4.0951	15.255
AT1G03670	0	0	0	0	0.0560164	0	0	0	0	0
AT1G03680	312.983	318.216	301.356	327.302	297.633	318.297	305.666	338.656	301.415	257.731
AT1G03687	4.55391	7.36267	6.10281	6.13054	6.48677	5.9917	4.99273	6.55942	3.94539	5.47713
AT1G03700	0	0	0	0	0	0.0276	0	0.0521389	0	0
AT1G03710	0.361824	0.187513	0	0.277073	0.316395	0.412627	0.0305631	0.104278	0	0.269354
AT1G03720	0.104441	0	0	0	0	0	0	0	0	0
AT1G03730	7.62767	5.59865	6.42286	7.35006	5.71341	7.57269	8.27773	6.36807	9.47841	11.6813
AT1G03740	35.2635	15.4871	23.5082	32.222	17.5356	30.4049	30.963	19.2653	40.1334	39.3251
AT1G03743	3.96335	3.22607	3.24874	4.21423	2.53065	2.33718	2.73438	2.52463	2.78534	2.25547
AT1G03746	1.72516	3.15481	5.49296	4.52828	3.40332	2.88772	2.1939	3.85464	3.20064	2.29366
AT1G03750	4.8124	4.13054	4.77267	5.48688	4.01873	5.29518	5.2854	4.02545	6.33396	6.44117
AT1G03760	4.88344	3.96223	4.7134	3.94468	6.17941	4.69257	6.13318	5.47185	7.5676	5.46364
AT1G03770	1.91489	1.97216	2.1724	1.7827	2.55117	2.19885	2.57532	2.79428	2.06764	2.89596
AT1G03780	12.4848	12.5618	8.19581	6.88989	9.76481	10.0766	7.99767	9.99067	7.9997	6.41985
AT1G03790	0	0	0.0485328	0	0	0	0	0	0	0.0521874
AT1G03800	0	0.0663182	0	0.0461789	0.0755505	0	0.11807	0.0750304	0	0.0521874
AT1G03810	0	0.198955	0.28095	0.18316	0.529271	0.308807	0.454065	0.393203	0.283597	0.465202
AT1G03820	4.17326	6.72523	6.55432	5.71869	8.2917	5.69385	6.31052	6.12846	6.32045	11.4381
AT1G03830	4.52496	5.81816	4.44489	3.81269	5.59137	3.93055	4.28941	5.53922	4.4681	3.39148
AT1G03840	0.126279	0.283188	0.251969	0.218702	0.431222	0.438007	0.56377	0.392081	0.21367	0.354849
AT1G03850	13.377	0.867478	6.49651	12.6966	5.54542	26.2726	24.5161	4.13714	32.8393	108.915
AT1G03860	44.1855	44.6612	40.5751	37.1454	58.8919	38.8643	40.8068	47.638	50.4541	44.8535
AT1G03870	139.633	83.0743	61.6611	47.0969	43.7928	36.8345	53.4609	74.8988	21.0084	25.8217
AT1G03880	0	0	0	0	0	0	0	0	0	0.015151
AT1G03900	27.2952	27.0939	31.0426	38.8569	30.8267	38.1836	39.8102	30.0598	46.9434	55.5471
AT1G03905	0.95198	1.01352	0.663236	0.719474	1.59151	1.38538	1.71711	0.977992	2.55136	1.56283
AT1G03910	15.6923	18.8948	21.722	16.3525	21.4692	19.3617	18.6951	19.7314	20.9217	19.1752
AT1G03920	0.768656	0.349506	0.621747	0.321697	0.713002	0.220629	0.570523	0.309147	1.00642	0.408531
AT1G03930	21.3846	34.4725	30.7813	29.0762	29.2114	27.3422	32.2416	30.205	27.7642	28.9717
AT1G03935	0.589101	0.992965	0.812953	0.898125	0.765454	0.736905	0.677688	0.73894	0.795849	0.372706
AT1G03940	1.20918	2.06128	1.88159	2.92952	8.24269	1.30114	1.39189	2.14756	2.4627	1.56769
AT1G03950	6.95288	7.50065	9.65273	9.35794	7.22294	10.7036	8.30124	6.38062	10.9181	14.7911
AT1G03960	6.51579	7.03146	6.15411	6.8766	5.71743	6.99531	6.61122	7.54529	6.12463	7.76685
AT1G03970	24.8401	9.93462	12.4537	12.1291	9.20318	14.046	13.5113	12.0201	14.6883	24.0842
AT1G03980	1.16229	1.26802	1.24802	0.663303	0.513132	1.22644	1.59994	0.910251	1.73155	1.118
AT1G03982	0	0	0	0.0461789	0.0261019	0	0	0	0	0
AT1G03990	0.397508	0.132636	0.115675	0.183549	0.217537	0.462107	0.158284	0.103229	0	0.0606041
AT1G04000	12.1794	7.95231	9.72177	8.46264	8.5442	8.393	10.6579	8.05612	8.99054	10.9923
AT1G04010	4.30198	5.02354	5.2861	6.22867	4.67469	5.11845	5.95599	5.042	4.64916	5.91874
AT1G04020	7.49119	9.2944	8.27572	9.29523	11.14	9.30625	7.18207	8.33765	10.1754	7.11535
AT1G04030	5.46506	7.96774	7.01449	6.06983	6.39106	5.98334	6.9007	6.12995	4.35284	4.70925
AT1G04040	55.1189	124.539	111.916	91.785	87.9608	72.2368	102.307	98.9535	43.7017	50.5769
AT1G04050	0.868598	1.24514	2.15148	1.28886	1.4744	1.82892	1.22631	1.02994	1.17093	0.8234
AT1G04070	3.7942	5.36273	7.56646	6.30007	8.30189	5.16116	6.05548	6.14442	4.71456	7.79209
AT1G04080	32.1071	33.4578	37.2854	32.3028	37.041	34.2621	36.9193	36.1806	37.9505	36.706
AT1G04090	0.141231	0.27423	0.386253	0.338496	0.296692	0.199609	0.373125	0.309074	0.178612	0.0521874
AT1G04100	3.26295	3.14052	2.6742	3.58977	2.57298	2.94523	3.13696	2.70665	3.00436	4.36526
AT1G04110	6.78338	6.01064	5.61898	7.49237	6.10715	6.53209	5.41126	6.95672	6.04421	2.95991
AT1G04120	17.5013	15.4657	20.1202	16.271	19.12	17.1945	19.1293	17.8276	21.8279	27.1386
AT1G04130	7.73639	10.8365	8.46507	10.5496	10.1854	9.74046	9.24317	8.39528	11.5958	11.0109
AT1G04140	39.2595	43.9945	40.0195	37.9735	38.6649	43.2292	45.0305	40.0031	43.9924	50.945
AT1G04150	0	0	0.0485328	0.0461789	0.0494486	0	0	0.141502	0	0
AT1G04160	5.91857	5.77751	3.56584	4.09399	4.0957	3.30976	3.94328	5.54739	3.36488	2.41598
AT1G04170	58.5059	92.9647	75.0857	58.6534	94.757	63.9601	64.5613	86.9089	63.0011	62.3747
AT1G04171	0	0.225827	0	0.275518	0.197794	0.0276	0.0879563	0.332506	0.366847	0.101386
AT1G04180	0.257383	0.292145	0.330551	0.62212	0.639189	0.666497	0.643872	0.720328	1.01854	0.920301
AT1G04190	14.8174	21.7715	18.2241	16.4767	25.3981	17.657	17.4352	21.6753	17.7625	21.4379
AT1G04200	23.0192	17.4691	18.1624	17.5515	19.0957	19.8219	22.9147	16.5532	23.2231	29.2259
AT1G04210	64.6338	63.5671	55.1425	53.7406	63.5766	60.5523	63.371	64.6937	51.5038	63.8126
AT1G04220	6.82109	5.98929	6.23048	4.67194	7.52024	8.94013	10.0471	6.93415	4.54602	8.18772
AT1G04230	7.01915	4.47373	5.34878	4.16072	5.05955	5.02327	4.85889	5.49492	6.48265	7.98778
AT1G04240	53.0455	39.8482	38.2712	33.0057	27.7289	21.9001	32.3123	34.6559	15.5948	16.1028
AT1G04250	31.4711	34.3515	40.0184	31.1684	34.4942	23.0913	21.3039	39.4557	19.5205	11.3703
AT1G04260	8.66907	8.67194	9.03495	8.7224	8.528	9.49579	10.9119	8.75631	9.13322	10.914
AT1G04270	249.214	407.722	370.878	304.332	450.835	306.745	309.634	448.213	288.05	276.35
AT1G04280	13.4593	12.4214	17.1553	19.1922	13.17	25.1288	26.4314	15.2122	29.9125	31.0157
AT1G04290	10.7562	12.4363	14.7824	14.4319	13.6075	12.5193	13.1677	15.5047	14.1483	17.0468
AT1G04295	0.868271	1.33035	0.918407	1.03014	0.888468	0.498849	1.14157	0.716683	0.716071	1.87541
AT1G04300	25.1563	17.4563	17.3965	20.4102	15.5796	19.0894	20.5181	17.8924	20.3967	20.7237
AT1G04310	2.92126	2.65212	3.7992	2.56346	3.16676	3.74066	3.09836	3.41002	3.20351	2.96273
AT1G04330	0.381601	0.641651	0.387321	0.47781	0.419105	0.230538	0.353173	0.491125	0.344091	0.111297
AT1G04340	11.4678	13.3556	13.8633	15.17	15.5475	16.2826	13.9378	18.7052	12.1302	15.5509
AT1G04350	35.2162	37.6693	35.9437	35.5259	33.6865	33.7948	32.2095	38.9551	37.5978	39.1045
AT1G04360	1.37711	0.913397	1.09482	1.26629	0.876181	1.09536	1.08508	0.957738	0.854492	0.49887
AT1G04370	0	0	0	0	0	0	0	0	0.177179	0
AT1G04380	0.0420931	0	0.0970656	0.146353	0.130718	0	0.0573932	0.0505499	0	0
AT1G04390	5.24694	5.38841	5.31541	4.65138	5.07261	4.21176	4.73852	5.1679	6.0233	5.22704
AT1G04400	124.349	85.0195	103.73	107.793	91.743	103.71	112.605	98.0593	128.891	128.701
AT1G04410	358.411	425.858	482.671	454.039	464.227	523.541	517.273	456.837	530.108	585.557
AT1G04420	93.2844	82.2934	87.2538	81.5839	77.8967	75.5809	68.6804	80.4652	68.5247	40.8177
AT1G04425	3.97119	3.30401	4.56065	4.94136	6.59733	4.63823	3.25901	3.58759	3.84346	3.17295
AT1G04430	127.42	93.5333	72.5649	68.5114	82.4312	61.6854	71.0529	78.6959	47.0043	54.1916
AT1G04440	33.2758	22.6518	24.8389	29.5567	25.4465	33.998	38.1809	25.0642	40.3117	53.0921
AT1G04445	0	0	0	0	0	0.104759	0.0310125	0.0297878	0.051059	0.112791
AT1G04457	0.0420931	0	0.0294525	0.04579	0.0536857	0.0341798	0.101596	0.0279286	0	0.0606041
AT1G04480	132.257	181.368	144.756	116.064	206.034	125.307	121.945	201.644	126.918	126.018
AT1G04490	0.590005	0.639166	1.02277	0.574386	0.614993	0.791934	1.05792	0.738494	0.943476	1.68667
AT1G04500	0.0938359	0.383983	0	0.229339	0.096142	0.141158	0.114786	0.195844	0	0.273287
AT1G04510	22.7412	34.6977	32.4926	30.7572	36.9956	32.0758	33.7208	37.0738	33.8903	31.5343
AT1G04520	8.83118	10.6724	12.9714	8.29512	12.6291	8.19304	10.1288	12.4711	5.53399	6.47695
AT1G04530	37.8823	37.3263	51.9464	49.8647	50.0412	71.7917	62.4838	46.4162	83.5116	75.1517
AT1G04540	0.0469179	0	0	0.0923577	0	0.0276	0.0310125	0.0297878	0	0.0506928
AT1G04550	8.36359	12.6953	14.0453	12.7084	16.7775	14.7906	13.6078	16.6266	14.6755	14.9267
AT1G04555	10.1114	6.97246	8.00947	7.90535	9.44816	10.2945	7.84023	10.3855	12.6072	15.5662
AT1G04560	0	0	0	0.04579	0.0233467	0	0	0	0	0.0521874
AT1G04570	0.559623	2.05639	1.66603	0.458678	2.56429	1.63574	1.02865	1.26471	0.971178	1.71247
AT1G04580	0	0.0752756	0.115675	0	0	0.0276	0.0310125	0	0	0.10288
AT1G04590	15.4536	16.1169	12.9321	12.9778	17.1945	12.7087	12.9633	17.3185	16.6789	15.962
AT1G04600	0.27716	0.804928	0.194131	0.736662	0.152158	1.50884	2.90719	0.127169	0.796866	4.26801
AT1G04610	0.0469179	0.187513	0.155971	0.04579	0.182922	0.0828	0.227775	0.247909	0.120986	0.413015
AT1G04620	22.3659	20.6144	20.8733	25.1217	20.1085	21.8415	24.1683	24.533	15.5	17.9022
AT1G04625	0.572879	0.941305	0.945254	0.69901	1.1438	0.98662	0.996029	0.998105	0.940225	1.19323
AT1G04630	18.402	21.63	22.4282	20.3616	22.8997	23.7959	20.3833	25.2295	22.3831	20.1909
AT1G04635	2.00209	3.06659	1.96269	2.98614	3.12249	2.25618	1.93453	4.09946	2.18822	2.0967
AT1G04640	32.5133	35.3452	30.0582	29.417	33.7386	28.2893	28.5553	34.1271	28.8046	23.9492
AT1G04645	0.783608	0.0663182	0.455531	0.275129	0.776474	0.671796	0.534693	0.942897	0.556327	0.735858
AT1G04650	2.22324	2.50654	2.81779	2.75434	3.26717	2.1422	2.81003	2.96787	2.90327	2.09163
AT1G04660	0.626644	0.505178	0.390523	0.850681	0.483387	0.554987	0.653212	0.590022	0.223104	0.537505
AT1G04670	0	0	0	0	0.0466934	0	0.0263807	0.0260694	0.0604932	0
AT1G04680	78.69	87.5606	81.1688	68.6454	87.1621	71.2289	75.4444	86.0607	52.8557	60.264
AT1G04690	76.9384	87.7916	79.8516	77.7388	92.7753	88.3908	77.5424	81.9934	99.1268	109.089
AT1G04700	0.998747	0.442696	0.685813	0.886612	0.652533	0.785525	0.735562	1.02042	0.282164	0.369244
AT1G04710	8.66276	11.2215	12.1609	8.50687	13.612	8.48151	9.67135	10.6507	7.66088	11.9931
AT1G04720	0.126279	0.121195	0	0.0633667	0.176354	0.238227	0.0263807	0.0750304	0.051059	0
AT1G04730	8.85739	7.57976	5.41738	4.99843	8.13872	6.61021	6.4784	7.39745	5.65887	4.08077
AT1G04750	63.6536	64.3241	79.3831	74.4797	81.9422	85.8083	87.3542	77.5142	94.5792	105.316
AT1G04760	2.73815	2.59589	3.43339	2.70407	3.6594	3.46554	2.34058	4.27501	2.60654	3.73339
AT1G04770	25.0051	16.2111	26.2333	20.9458	19.6609	21.8105	25.0351	19.4374	26.6159	24.3227
AT1G04778	0.700854	0.843242	0.400895	0.466007	0.781136	0.540376	0.514478	0.281415	0.926686	0.87952
AT1G04780	38.6136	23.723	28.2968	28.0642	25.2922	29.4583	33.2397	27.8652	32.8466	41.5553
AT1G04790	12.511	12.1824	13.1341	14.265	13.8389	14.3442	13.8253	13.8391	13.4246	13.1777
AT1G04800	53.0903	62.6868	73.4683	75.6723	66.7149	65.6424	83.9156	72.4954	74.1601	47.1928
AT1G04810	15.7674	21.4388	19.5418	21.6243	23.0226	24.4985	25.7137	24.2698	27.4447	28.5498
AT1G04820	202.307	245.428	221.235	212.799	234.591	200.71	216.385	240.479	179.371	164.54
AT1G04830	11.1501	9.49358	10.1762	7.52862	8.38434	8.00121	9.12231	8.40051	8.20028	10.533
AT1G04840	2.24681	1.61489	1.22608	1.78451	2.30457	1.51015	2.95549	2.25779	2.53268	2.21151
AT1G04850	45.1462	38.43	44.5607	46.0164	48.1378	42.546	48.8955	41.3444	60.9626	71.021
AT1G04860	12.5862	18.7496	17.3683	14.1948	19.0821	16.3846	14.0544	18.8791	16.886	16.6431
AT1G04870	10.54	19.1513	19.0621	13.7078	23.6125	17.3439	16.0746	20.5815	19.8043	15.8029
AT1G04880	0.089011	0.216869	0	0.0915801	0.49758	0.310948	0.270885	0.218662	0.162611	0.0521874
AT1G04900	7.7774	10.6479	8.79071	8.80731	11.9392	7.80237	8.90752	10.9336	8.02615	8.30367
AT1G04910	16.7305	17.601	16.9656	16.0378	16.7696	20.3966	20.4445	18.0434	19.5118	26.1615
AT1G04920	0.414044	0.792202	1.03302	1.01257	0.60016	0.439977	0.707833	0.936394	1.29723	0.825838
AT1G04930	2.1104	2.78589	2.47046	2.74201	3.20127	2.2614	3.16522	2.65873	2.27271	3.64381
AT1G04940	24.8803	27.7634	26.9072	25.3941	26.2072	25.3093	24.7222	29.3956	22.7505	19.8497
AT1G04945	28.5404	34.199	33.5657	32.0773	33.4241	29.8685	29.0328	35.3159	28.0101	26.6223
AT1G04950	13.6733	10.9593	14.2016	12.3684	10.6877	11.3766	11.5348	12.1762	11.3629	12.2021
AT1G04960	16.9297	13.6842	12.3239	14.5791	13.3701	12.527	14.7785	12.3281	16.1197	23.4264
AT1G04970	15.5185	12.6279	15.9159	18.8862	13.5692	24.0221	20.6943	15.7902	29.3467	37.6615
AT1G04980	9.30142	7.6463	13.6534	13.6932	20.4698	31.8452	25.8017	10.5909	46.9881	54.4201
AT1G04985	19.4952	14.8024	16.8793	14.6281	16.7762	17.5513	17.1674	16.6096	21.2551	21.918
AT1G04990	8.37876	5.08015	7.48592	11.8853	7.1861	13.3342	15.2897	7.24495	15.9452	30.6635
AT1G05000	4.82621	0.875083	1.94911	1.34451	1.54561	3.10135	2.37719	1.68384	3.01501	16.0748
AT1G05010	115.381	115.447	160.207	172.86	130.155	177.02	160.817	135.837	253.227	206.64
AT1G05020	1.19061	0.562539	0.8563	1.34082	0.885713	0.560457	0.702302	0.692711	0.683881	1.1285
AT1G05030	27.8358	27.1205	27.5106	31.8533	29.5747	35.9227	36.5922	27.9688	35.4028	33.5126
AT1G05040	0	0.141594	0.0485328	0.414443	0.0233467	0.11698	0.281436	0.085645	0	0.121208
AT1G05055	5.32754	9.31864	8.65493	6.34158	8.60555	8.06413	7.83379	7.8357	6.92248	7.70602
AT1G05060	8.68736	7.76636	10.2343	11.5298	9.88417	12.3858	10.7887	9.60797	13.3413	17.6655
AT1G05061	0	0.0663182	0	0.04579	0.128812	0.244807	0	0.0893633	0	0.333891
AT1G05065	2.83136	5.52218	4.98925	4.21586	4.71546	2.85192	3.43037	5.86181	3.18381	3.14662
AT1G05070	16.2717	13.9937	16.8142	17.5343	16.8895	13.3146	14.9972	14.8863	14.7516	18.2259
AT1G05080	0	0	0	0	0.112033	0	0	0	0	0
AT1G05085	0	0	0	0	0	0	0	0	0.0604932	0.0775337
AT1G05090	5.62399	6.3248	5.80299	6.25837	6.0659	6.48328	7.10204	6.51968	8.01928	7.39713
AT1G05100	0.391251	0.484779	0.11781	0	0.219404	0.130139	0.0884057	0.174541	0.232538	0.46501
AT1G05120	7.73767	8.91199	8.13836	9.06836	7.01166	10.6042	9.87987	9.61024	9.62807	13.6815
AT1G05135	165.695	200.78	194.268	204.549	162.051	198.627	223.556	205.769	162.681	109.5
AT1G05136	0	0.0663182	0	0	0.0261019	0	0.0875069	0.0297878	0	0.0506928
AT1G05140	28.0303	32.6999	33.7877	39.5443	33.953	32.8888	39.7613	37.3053	34.1298	31.4902
AT1G05150	20.1767	19.5045	20.356	23.4969	19.554	22.4388	21.9822	23.543	18.5374	19.2091
AT1G05160	7.3336	6.38521	6.14486	7.92445	6.38765	7.1122	8.62229	6.98339	5.38633	8.85171
AT1G05170	2.21547	6.06687	8.2986	9.61641	9.35709	8.97601	9.12023	6.95738	13.5527	15.0849
AT1G05180	21.9947	18.1118	20.444	24.6816	24.4448	25.4857	23.5408	21.2419	29.8497	33.4953
AT1G05190	368.659	362.989	400.429	337.227	341.936	321.078	303.987	381.994	267.331	195.543
AT1G05200	14.7187	33.5081	30.8606	34.8339	35.2185	32.4485	36.4912	31.936	31.537	32.1873
AT1G05205	10.2971	13.3114	14.3909	14.8192	14.7723	15.4342	12.7476	16.4142	14.5131	15.2555
AT1G05210	20.0377	22.3824	21.6352	24.6295	29.4382	27.6393	23.7339	26.2273	24.2687	25.7258
AT1G05220	0.413567	0.141594	0.145598	1.14455	0.679483	0.616767	0.468996	0.5932	1.11205	0.959588
AT1G05230	16.8293	17.1627	12.9806	12.7593	12.669	13.5854	12.1994	13.6609	14.9712	15.1459
AT1G05240	0	0.0994774	0	0	0	0.136758	0	0.0260694	0	0.134677
AT1G05250	0	0.0331591	0	0	0	0.136758	0	0	0	0.0824894
AT1G05260	0.21529	0.892998	0.787149	0.897638	1.18727	0.645306	0.748558	0.914043	0.877249	1.19323
AT1G05270	14.2527	10.6109	15.0811	14.9847	13.0534	15.4262	13.9714	13.7223	18.0395	16.0402
AT1G05290	0	0	0	0	0	0.0276	0	0	0	0
AT1G05291	0	0	0.0485328	0	0	0	0	0	0	0
AT1G05300	4.05435	5.89577	6.43285	8.50044	6.30149	8.5633	12.9306	7.89886	10.997	16.3657
AT1G05310	3.79932	2.62795	3.14728	3.35726	3.38213	2.69386	1.94199	3.50151	2.42876	1.72482
AT1G05320	12.5252	13.0742	16.0661	16.7918	15.8819	15.974	16.9511	14.6315	17.2955	16.089
AT1G05330	0	0	0.164208	0.368264	0.16233	0.434678	0.141167	0.1011	0.577462	2.60493
AT1G05340	2.60886	0.639166	1.46277	1.67996	0.649569	3.79672	2.98142	1.10134	3.5902	34.7323
AT1G05350	14.7573	14.5374	17.4639	14.9872	19.2964	19.1475	20.3857	16.9811	21.0785	21.831
AT1G05360	7.76069	11.1719	10.3643	7.26906	11.003	8.1745	8.81611	10.9382	8.98152	8.93555
AT1G05370	0.884656	0.724532	1.16931	0.603377	0.966813	0.477828	0.907292	1.46366	0.937742	1.10176
AT1G05380	19.1902	19.9654	16.7442	18.9633	17.0991	20.0328	19.4191	17.7619	17.5842	19.0965
AT1G05385	19.4728	27.7131	23.6586	23.8937	22.9598	21.8524	23.5638	25.7384	16.9373	13.2211
AT1G05400	0.527657	0.843242	0.546494	1.03747	0.968928	1.11407	0.618079	0.441083	1.03394	0.95715
AT1G05410	6.60837	7.46007	7.12784	8.10774	8.09181	6.427	8.41017	8.0775	7.24508	8.57641
AT1G05420	0.837261	2.89466	1.6303	1.1679	1.8171	1.19381	1.08559	1.83549	0.79132	0.93564
AT1G05430	20.0317	23.6598	28.4322	24.0782	24.1543	24.3326	25.8581	22.9683	24.0862	28.6027
AT1G05440	2.12779	2.52829	1.91006	1.29295	2.46869	1.75614	1.42899	2.15002	1.91835	2.09179
AT1G05450	0.391251	0	0.23562	0.184327	0.322794	0.200719	0.255504	0.609269	0.449909	0.284693
AT1G05460	8.83304	6.43021	7.66307	10.317	8.54792	7.60471	9.5381	7.47879	8.64743	7.23279
AT1G05470	4.40255	4.15207	5.08111	4.1375	6.14095	5.14569	4.22371	6.89793	4.05632	3.27644
AT1G05490	0.946049	1.10603	0.683981	1.29464	1.12282	1.40964	1.36007	0.662342	0.760563	1.27665
AT1G05500	22.4219	23.6897	25.5752	28.3134	25.131	28.1736	29.4092	25.762	30.2743	29.7439
AT1G05510	0.726411	0.383983	0.271646	0.631979	0.391946	0.698194	0.250423	0.334676	0.170612	0.54264
AT1G05520	13.3881	21.5299	19.9866	21.1509	22.1664	24.9869	25.1924	21.8929	25.6033	32.7886
AT1G05530	0	0	0.23135	0	0.0840246	0	0.0611261	0.141502	0	0
AT1G05540	1.48218	2.15568	1.74436	2.15226	2.77014	1.24754	1.57962	2.97647	1.09073	0.307146
AT1G05550	0.632098	0.0752756	0.458733	0.229728	0.26504	0.0276	0.0573932	0.21971	0.271296	0
AT1G05560	7.55872	2.88675	12.3723	20.5142	6.40932	4.70838	4.03481	11.0784	11.6396	4.46382
AT1G05562	0.945825	1.49897	1.30039	0.833105	1.42706	0.654027	0.299002	1.54945	0.800566	1.09071
AT1G05570	15.2725	16.456	27.7429	30.65	32.9663	63.8241	64.1217	21.1616	73.009	118.28
AT1G05575	11.971	2.08973	2.62793	3.99475	1.13148	2.81082	3.13451	1.91324	3.86459	4.46889
AT1G05577	0.0420931	0	0.0485328	0.04579	0.147497	0.0341798	0	0	0.110119	0.0606041
AT1G05590	8.61283	12.0423	13.2257	9.65039	11.6258	12.2943	10.2504	12.2483	11.3162	9.55172
AT1G05600	5.29565	4.98387	3.86301	4.52873	4.23908	5.65717	4.26978	4.02661	3.95053	3.15933
AT1G05610	0.722215	0.956831	0.165275	0.505246	0.537536	0.452277	0.250872	0.530987	0.177179	0.204266
AT1G05620	8.4002	9.30591	9.61269	8.9686	12.3107	10.2477	9.80879	10.7701	10.6838	12.5287
AT1G05630	12.0356	9.54959	10.8842	12.1979	13.3989	13.6055	16.1225	9.19607	15.2872	13.1981
AT1G05640	1.4719	1.85743	1.22394	1.65188	2.43489	2.58901	2.01277	2.47768	1.84167	2.34526
AT1G05670	3.04633	3.95214	3.61852	2.90312	5.08918	5.54688	4.01228	3.88405	2.6131	4.02351
AT1G05675	4.59228	0.0663182	1.68394	5.61703	1.19346	3.29485	2.6549	1.50933	4.75021	1.42879
AT1G05680	0.812106	0	5.21727	30.9505	0	0.500687	0.152297	1.23857	1.0449	0.383932
AT1G05690	1.48589	1.70176	3.64725	1.66932	2.10621	3.11716	3.35211	3.12202	3.91404	3.32768
AT1G05700	0	0.19647	0.194131	0.229339	0.182922	0.222848	0.258338	0.0595755	0	0.0606041
AT1G05710	4.60628	4.34508	5.52425	3.39079	4.99488	4.78631	5.33476	4.76629	4.72034	9.54555
AT1G05720	12.8859	13.3177	19.1905	18.0864	19.7139	22.7535	23.5976	18.5035	25.2266	32.925
AT1G05730	0.675775	2.55261	2.08446	1.71408	2.06492	0.927807	1.5966	2.28285	0.914985	1.202
AT1G05740	0	0.0663182	0	0	0	0.191919	0.0310125	0.15165	0	0
AT1G05750	4.78463	3.17122	4.04814	3.53679	5.05225	4.01693	4.10358	4.39001	3.74916	4.06806
AT1G05760	3.06176	2.20182	4.18029	4.27792	3.51398	2.15655	2.68244	3.03734	3.93596	2.36228
AT1G05770	1.01322	0.509014	0.485454	1.39316	0.571904	0.753315	0.798485	0.67036	1.61427	0.541146
AT1G05780	3.18369	4.16517	4.98707	3.10347	3.64742	3.2432	3.93822	2.40634	2.55834	4.07531
AT1G05785	3.85343	3.39705	6.17064	6.40489	4.72719	5.65456	6.82931	5.27033	9.01273	9.99747
AT1G05790	9.04888	10.4693	9.96198	9.86591	8.7219	12.6217	12.7861	9.31308	11.3042	16.9399
AT1G05805	45.2808	39.2327	40.1927	40.5805	33.2758	37.4902	40.2095	41.5498	37.5727	37.1628
AT1G05810	6.74849	4.62676	7.15473	7.1684	5.43317	5.59202	5.92664	4.73557	5.37263	6.32523
AT1G05820	1.95279	2.74795	1.95582	2.05899	2.14998	3.57627	2.41652	2.49469	4.02702	3.05719
AT1G05830	12.3788	14.3323	13.9572	10.1491	14.4086	12.425	13.7874	12.4081	11.4091	12.7741
AT1G05835	7.64898	4.78243	7.19549	6.91195	6.52264	6.45143	5.57046	7.97341	7.26351	6.25282
AT1G05840	20.568	12.3252	14.8781	20.0418	13.0274	20.0747	21.6418	15.2278	25.0623	28.8749
AT1G05850	510.836	586.38	603.256	555.079	530.751	493.812	534.431	562.08	427.452	351.523
AT1G05860	6.84432	6.95113	5.83915	5.79599	6.09844	5.73272	7.63226	5.83386	6.68401	6.38245
AT1G05870	8.20202	13.0553	10.3573	9.38402	10.8219	12.0268	11.7105	10.1581	8.97629	13.1071
AT1G05880	0	0	0.058905	0.322474	0.22686	1.0787	0.990167	0.048961	0.573762	7.68528
AT1G05890	24.1836	14.7245	17.8951	19.9002	17.0734	18.9244	21.5319	17.0153	21.7893	34.4293
AT1G05894	0.303195	0.43886	0.253036	0.230117	0.199701	0.216269	0.54222	0.225091	0.381415	0.202771
AT1G05900	6.00065	12.5256	10.1348	11.8245	10.6503	13.3999	12.8873	10.9757	13.0309	10.146
AT1G05910	7.62742	10.3594	9.48639	10.4506	12.5735	10.6143	11.7456	10.6693	13.2468	14.9046
AT1G05930	0.733775	0.557418	0.661101	1.17407	0.944563	0.830738	0.809623	0.809806	0.737807	0.835749
AT1G05940	28.1184	25.7307	28.2541	30.2629	30.4659	31.9202	31.3572	30.1837	36.8552	37.9888
AT1G05950	1.56043	3.04506	3.58539	3.01189	3.53122	3.26011	2.89394	3.08056	3.51662	3.38849
AT1G05960	19.1027	19.9041	16.4266	19.5967	19.8186	16.1176	22.5348	17.9178	23.3095	18.5957
AT1G05970	7.06594	4.87427	4.87528	4.56447	4.87603	3.77375	4.07971	5.0866	4.64671	5.58413
AT1G05980	0.089011	0	0	0	0	0	0	0	0	0
AT1G05990	0	0	0	0	0	0	0	0.0734415	0	0
AT1G06000	11.2902	19.0136	20.0377	18.3522	32.1271	17.8857	19.4745	19.4083	19.6997	27.0616
AT1G06002	0	0	0	0	0	0.0705791	0.0263807	0	0	0
AT1G06010	11.2851	12.6493	10.13	12.8919	13.6576	11.864	12.8778	13.0515	12.9521	11.0308
AT1G06020	0.203579	0.198955	0.0970656	0.0919689	0.240845	0.255919	0.551871	0.165983	0	0.173396
AT1G06030	2.2063	2.03087	1.27474	2.8812	2.3096	1.32198	2.20024	2.57203	2.02972	2.69939
AT1G06040	192.408	233.019	225.771	203.663	219.182	213.815	203.418	239.814	215.128	207.307
AT1G06050	4.45967	5.18795	4.67454	5.88803	4.92957	5.30696	6.25725	4.2389	5.63694	7.63986
AT1G06060	11.9154	11.32	12.9358	12.8541	10.8814	14.6419	13.5021	10.3583	12.3859	18.9498
AT1G06070	10.0112	12.1376	9.98128	10.2263	12.3143	12.1454	11.2932	11.902	13.1729	14.2671
AT1G06080	5.95889	4.27989	4.16905	4.00131	4.76344	3.00115	3.82435	8.03733	2.50812	1.48933
AT1G06090	1.30426	0.910912	1.01731	0.795032	1.2957	0.736859	0.571042	1.10612	0.880438	0.524312
AT1G06100	3.17912	2.26053	1.94929	1.82835	3.85203	1.97694	1.21286	3.41903	3.05339	3.33669
AT1G06110	15.1135	9.89653	10.3738	12.3159	12.3496	13.8612	15.4633	12.0768	17.8172	19.1098
AT1G06120	1.08028	0.802444	0.854165	1.56283	0.985498	0.913228	1.77484	0.920599	1.05905	2.52599
AT1G06130	15.2736	10.9274	13.6434	17.6181	13.7662	18.9707	19.7848	13.5604	25.8126	25.6068
AT1G06135	0	0	0	0	0	0.0276	0	0.0260694	0	0
AT1G06137	0	0	0	0	0	0.0276	0.0573932	0	0	0
AT1G06140	0.549973	0.655729	0.455405	0.792699	0.36224	0.302319	0.516738	0.669385	1.13647	0.806015
AT1G06148	0.0420931	0.207912	0.311941	0.323252	0.401269	0.473297	0.320813	0.33603	0.839324	0.259442
AT1G06149	5.68935	7.9645	7.21191	6.4642	7.26475	8.29471	6.65582	8.44995	9.30491	8.93267
AT1G06150	7.60678	11.9485	9.92666	8.652	10.3298	10.5661	8.63725	11.9385	11.9904	11.6251
AT1G06160	7.9669	11.4498	14.907	22.3481	8.90176	12.48	17.8269	11.6016	28.9493	26.5301
AT1G06170	0.0420931	0.347021	0.657899	0.137759	0.107371	0.168758	0.1449	0.356986	0.102118	0.426859
AT1G06180	2.52747	3.97879	4.24726	3.47919	4.57631	2.87055	3.30136	4.21573	4.90616	4.8398
AT1G06190	70.8896	76.9244	68.1715	58.5069	69.7441	58.3189	60.3278	72.1599	51.923	45.7224
AT1G06200	35.8537	33.0503	34.137	36.1225	35.2632	36.8731	35.6384	36.1747	44.0091	42.666
AT1G06210	14.6147	17.7483	21.22	16.8176	18.0769	19.6697	20.4876	17.0598	24.4617	25.8668
AT1G06220	32.1308	50.7003	38.4835	30.4192	44.5719	33.0513	37.489	44.1478	33.125	35.4613
AT1G06230	34.7311	27.3918	27.7907	26.7422	29.4157	29.3154	31.1005	30.3486	30.2998	33.6958
AT1G06240	7.62516	10.7691	9.34544	10.5801	9.37225	9.31576	7.49881	10.722	7.86493	8.4372
AT1G06250	0.841934	1.06011	0.722141	0.927407	1.10503	0.992824	0.348092	1.17701	0.455643	0.460719
AT1G06260	0	0	0.0970656	0	0.0793631	0.1104	0.170831	0.0297878	0	0.0521874
AT1G06265	1.70634	2.14062	2.19404	2.16892	2.51895	1.35333	2.00589	2.40862	1.52751	1.50821
AT1G06270	1.46866	2.4951	1.78094	1.69073	2.15526	1.54533	1.33273	1.65416	1.8993	0.894859
AT1G06290	31.7832	32.033	35.0132	31.3317	32.5831	46.3964	41.2743	33.7988	51.1604	60.5237
AT1G06310	0	0	0	0.015393	0.0700401	0.0113933	0.0310125	0	0.354358	0.0521874
AT1G06320	0.0420931	0	0	0	0.0233467	0	0	0	0	0
AT1G06340	0	0	0.0578375	0	0.0522038	0.0276	0.0263807	0.104278	0	0.0506928
AT1G06350	1.6458	3.30138	1.80307	1.33349	2.61032	1.22731	1.75926	2.20201	1.30676	3.2377
AT1G06360	70.0913	49.5559	30.5569	19.5022	36.016	26.749	21.1227	42.6739	20.6655	21.2854
AT1G06370	4.13927	3.17898	2.68974	3.54911	3.00632	1.39221	2.68352	2.50213	2.30777	2.53197
AT1G06380	5.81715	5.36657	5.24348	5.13821	7.55926	5.35752	5.43086	7.84598	5.30617	8.78438
AT1G06390	36.2675	32.0946	34.0791	31.3162	29.1608	33.2248	32.3615	28.6018	33.1759	36.7585
AT1G06400	31.7013	20.2905	22.3721	25.3224	20.5964	27.0112	27.1139	22.6786	29.3534	31.777
AT1G06410	103.429	81.0636	71.2578	67.8361	57.0887	64.9887	65.1438	68.8258	63.0111	71.1714
AT1G06420	2.05263	1.12891	2.14525	2.12391	2.12291	2.26824	1.86219	1.85633	2.43513	3.69976
AT1G06430	46.7149	30.3639	34.7921	48.5292	35.996	51.9939	40.888	34.2175	68.9574	64.3235
AT1G06440	1.92391	1.41971	1.3718	0.659415	2.17811	0.751096	1.26195	1.55151	1.85356	0.976973
AT1G06450	9.1564	7.72753	9.04004	9.20844	8.94412	10.4889	9.62512	10.6447	8.12046	11.472
AT1G06460	292.882	309.375	306.602	344.59	282.725	289.833	334.826	311.355	258.783	321.881
AT1G06470	27.3041	33.6986	28.1907	26.5097	31.6371	30.5566	28.9717	30.9839	28.4221	31.5122
AT1G06475	7.43536	3.86414	3.80962	3.76411	5.37411	5.03832	4.39201	4.85781	3.72308	3.36337
AT1G06490	3.26714	2.24277	2.53761	2.72087	3.28822	3.97949	2.83643	2.26344	2.76281	1.28955
AT1G06500	9.23822	11.7552	12.7726	11.6229	10.4605	8.83524	10.6427	12.22	10.5505	12.3908
AT1G06510	21.1317	22.4379	22.846	19.263	23.1741	20.5311	19.3386	20.708	26.8852	20.7897
AT1G06515	53.9687	54.3656	55.1574	55.0461	54.1491	54.3426	59.8043	54.3528	51.7021	69.377
AT1G06520	1.76353	0.753888	0.859502	0.920078	1.38291	1.35008	0.776813	1.7271	1.21047	0.181812
AT1G06530	15.9281	22.7428	21.7329	23.4678	27.705	22.3448	24.8359	25.0142	20.8177	25.8752
AT1G06540	0.566987	1.72826	2.45638	1.35145	2.31191	1.99223	0.96566	1.85423	1.3124	1.45638
AT1G06550	12.938	17.6092	17.3545	13.9053	20.2397	16.4147	16.6988	18.6021	16.9788	13.3917
AT1G06560	11.2008	10.2777	9.96569	7.24779	9.2541	6.41225	8.25327	7.92436	6.97769	7.8218
AT1G06570	19.1774	9.18359	14.0851	14.2636	12.8587	15.7437	12.1418	12.2786	21.0265	23.9027
AT1G06580	2.43647	2.00919	1.47195	1.58799	1.90541	1.43297	1.36941	1.49973	1.8796	1.74201
AT1G06590	6.23358	6.0619	4.64205	6.20648	5.45901	5.58746	6.06037	5.02055	5.38886	6.24853
AT1G06610	0	0	0	0	0.0233467	0	0	0	0	0
AT1G06620	3.90716	1.76544	2.89228	5.34568	3.04498	4.30115	4.45082	1.50681	9.45478	13.9513
AT1G06630	26.7727	12.1568	14.0029	13.2197	13.4883	13.2536	15.6063	14.0037	16.7733	18.223
AT1G06640	52.1394	26.1077	36.2183	41.8762	44.5583	33.9795	31.2881	28.7937	34.692	31.8938
AT1G06645	4.73336	6.16398	6.27373	6.48317	6.21233	8.17167	8.89406	6.15214	8.02875	11.4518
AT1G06650	36.2252	32.3947	38.3176	42.0903	34.1496	40.5254	45.7368	35.3303	52.7447	66.0674
AT1G06660	4.78627	3.43401	5.14309	4.20998	4.8191	5.86389	4.42765	4.75818	5.91166	5.31809
AT1G06670	18.2094	35.0341	22.8127	23.6271	31.6548	23.4243	22.9517	29.4838	21.1774	24.6845
AT1G06680	3722.87	3268.74	3623.09	3722.6	3219.37	3426.75	3356.83	3339.37	3290.51	2243.85
AT1G06690	66.1405	67.6366	67.015	67.1286	68.5267	67.5374	62.3743	74.9863	64.1314	45.6068
AT1G06700	34.6327	33.823	37.3174	33.2222	32.2393	40.4734	42.3706	33.6345	36.8388	40.0698
AT1G06710	0.864879	1.54609	1.59919	1.13469	1.84205	0.990604	1.39018	1.24601	1.18485	1.57573
AT1G06720	27.2281	38.4772	23.2475	20.7291	44.5963	20.8319	23.377	39.0029	18.299	22.4086
AT1G06730	6.07209	9.20911	8.44641	5.45698	10.2834	6.99148	8.00566	8.88473	7.93264	6.92193
AT1G06740	0.968289	1.31654	1.08626	0.67913	1.15558	0.79373	1.07565	0.987992	1.39956	0.915346
AT1G06750	1.941	2.33073	2.87412	2.70427	3.29759	2.99035	2.5186	3.00078	4.43329	2.92301
AT1G06760	72.3724	80.5855	104.775	109.313	94.5836	110.08	111.044	105.959	119.446	128.049
AT1G06770	5.3627	7.34777	5.6078	4.63003	6.84611	6.33386	8.08799	4.98351	5.87711	8.39476
AT1G06780	6.01218	7.196	8.04971	6.76737	8.02572	8.10436	8.52635	7.38024	9.69209	11.1071
AT1G06790	5.12524	7.45615	7.11098	4.68147	8.71913	6.14281	6.07355	7.08337	7.72219	6.47168
AT1G06800	3.29833	2.04096	3.52316	2.18858	2.36934	2.643	2.85147	2.46608	3.07615	3.13015
AT1G06810	0	0.43886	0	0.0461789	0.0261019	0.0552	0	0.0260694	0.0590596	0
AT1G06820	22.7084	25.2721	23.9715	20.2014	21.3762	19.5671	20.3722	23.7007	17.9524	19.5497
AT1G06830	28.2646	27.153	23.1814	22.7425	33.4129	18.7127	21.2738	30.3027	18.1889	8.71816
AT1G06840	9.39897	5.73873	9.21393	8.9616	7.56862	8.17219	8.00718	9.02609	8.27072	9.87606
AT1G06850	6.22828	7.80461	6.85261	7.07954	5.54592	6.36052	6.65444	7.22617	5.41448	6.17818
AT1G06860	0	0.66401	0.28095	0.536995	0.247243	0.2208	0.350477	0.121031	0.248634	0.101386
AT1G06870	9.55342	9.26625	11.757	9.62465	11.7585	9.96535	9.06478	12.9408	9.75095	13.0835
AT1G06880	0.0938359	1.27247	0.882079	0.870495	0.846514	0.293427	0.926732	0.563195	0.815829	0.627192
AT1G06890	21.8418	20.9437	19.2989	22.7803	25.5113	25.0884	25.3129	23.438	27.6522	28.4553
AT1G06900	42.9792	53.3938	47.193	38.146	60.9862	47.3985	46.4112	58.5595	38.6582	46.2746
AT1G06910	3.45411	3.37778	4.60867	4.98754	3.64417	3.74734	4.41949	4.43085	4.21877	4.41521
AT1G06920	0	0	0	0	0.0233467	0	0	0	0	0
AT1G06923	0.208881	0	0	0	0	0	0	0	0	0
AT1G06925	0.0420931	0	0	0	0	0	0	0.0521389	0	0
AT1G06930	1.38952	1.7656	1.4182	1.17893	1.43223	1.05024	0.910126	2.02559	0.914385	0.980547
AT1G06950	97.2556	105.033	98.7292	77.2612	106.21	90.5661	93.148	120.998	80.188	62.3201
AT1G06960	12.6113	13.0436	14.5505	15.6801	16.14	13.6804	12.0974	15.2952	11.6796	13.7918
AT1G06970	0	0	0.0485328	0	0.0261019	0.0552	0	0	0	0
AT1G06980	1.13239	3.26306	3.4059	3.52829	3.4539	2.80116	3.53929	3.05929	2.06824	1.90962
AT1G06990	0.27716	0	0.251969	0.0461789	0.196946	0.335297	0.683837	0	0.341224	0.780765
AT1G07000	20.9312	2.95684	6.01561	10.8975	6.91897	15.0321	15.2734	5.6742	22.7482	30.949
AT1G07010	16.5614	31.6592	31.0079	26.7381	33.137	32.1128	26.7562	30.6664	37.7795	30.3372
AT1G07020	6.76879	6.60012	8.53524	8.74854	9.13647	9.37733	10.423	8.6277	11.0059	12.3613
AT1G07030	12.8444	21.4553	16.892	17.1878	21.0825	17.7829	19.5598	17.4321	20.7582	24.7569
AT1G07040	15.9048	9.81349	15.5244	20.0704	11.6633	17.2637	19.0832	11.8347	23.8555	32.2018
AT1G07050	24.8479	35.7723	34.3527	52.3667	39.1646	31.8804	48.7249	38.3234	32.4278	42.0695
AT1G07051	0	0.132636	0.107438	0.403029	0.715796	0.191919	0.405485	0.253217	0.161178	0.346791
AT1G07060	0	0	0	0	0	0.0341798	0.0573932	0	0	0.0521874
AT1G07070	15.9612	27.887	24.1415	18.0148	31.8367	13.905	15.6187	28.1286	11.8499	15.3623
AT1G07080	54.5063	51.5518	57.762	65.7722	55.7494	64.2682	65.885	52.883	70.3829	82.7861
AT1G07090	2.42664	9.21769	9.69165	8.84472	9.3773	8.96396	10.9139	7.81053	8.18974	14.5037
AT1G07100	5.11853	6.28208	7.45783	6.60595	6.43155	6.82901	7.50734	8.48676	7.03818	7.49563
AT1G07110	82.57	97.6271	92.5145	87.8643	92.3171	98.0467	92.4896	119.512	78.605	75.4619
AT1G07119	0.309126	0	0	0	0.0727953	0.0276	0.0573932	0.133017	0.204236	0
AT1G07120	0.1785	0	0.0578375	0.598903	0.0261019	0.14458	0.180544	0.0558572	0.0604932	0.570521
AT1G07128	5.19445	0.4911	1.67657	2.25207	0.673556	1.14425	1.52015	1.41464	2.1144	3.39109
AT1G07130	1.916	2.0743	1.48735	2.7771	2.42946	2.09494	1.69112	1.56899	1.35976	2.10697
AT1G07135	194.678	7.53256	11.6885	13.1131	8.8578	17.3094	17.0841	12.2623	23.6927	24.1337
AT1G07140	97.0527	105.355	104.105	102.539	110.552	101.556	101.079	106.655	115.93	109.499
AT1G07150	3.08367	0.534534	0.388388	1.17407	1.02813	0.597795	0.633771	0.812444	0.271296	0.64552
AT1G07160	0.334205	0.271746	0.802556	0.109546	0.153007	0.345298	0.145799	0.364931	0.621954	0.314068
AT1G07170	32.1309	25.4439	24.0392	27.3205	26.9693	27.1086	32.398	27.3302	26.0191	38.5089
AT1G07175	0.188627	0.668523	0.10637	0.126733	0.298598	0.11698	0.320813	0.491125	0.27273	0.49887
AT1G07180	28.7041	24.624	27.7724	30.3047	27.3813	28.865	22.0377	28.3207	29.6127	19.874
AT1G07190	0	0	0	0	0.0466934	0	0.0458446	0	0	0.0303021
AT1G07200	5.18081	6.55563	5.13592	6.56392	5.36215	5.58387	6.89457	5.51963	7.99082	7.75112
AT1G07210	19.5707	18.9522	17.5413	16.2876	23.2867	20.1873	18.4815	21.3716	21.3924	20.8677
AT1G07220	7.51373	8.10292	8.02469	9.1277	9.24838	10.6723	10.0714	7.30492	13.2222	15.5236
AT1G07230	22.3355	16.4775	17.8021	24.4345	18.5702	24.736	27.5621	17.9349	31.7258	41.6286
AT1G07240	9.31477	5.58479	9.43206	11.7198	6.40917	10.3889	11.8157	7.51485	14.4848	11.5588
AT1G07250	20.4923	21.7905	20.3008	24.1688	19.1018	23.4271	21.9192	21.2816	21.7932	22.8125
AT1G07260	9.68698	11.9333	7.17365	17.0897	5.74886	8.68453	11.4247	6.35839	19.1677	12.7979
AT1G07270	0.670472	1.05251	0.293458	0.966389	0.977912	1.02192	1.60561	1.01355	1.73812	0.817421
AT1G07280	45.3323	69.6918	61.1866	69.5195	60.7459	63.764	69.3039	64.4718	59.3736	74.5752
AT1G07290	0.220593	1.75529	0.939917	0.587356	1.12871	0.756737	1.26195	0.92632	1.59683	0.429849
AT1G07300	4.09247	4.15471	2.88933	2.65712	4.01821	3.24053	3.41054	3.34079	2.65537	3.51678
AT1G07310	29.9079	22.4145	23.6538	26.8065	19.954	25.7111	29.1628	23.5528	29.2994	32.0563
AT1G07320	304.864	332.393	331.804	256.775	282.606	280.103	260.341	337.492	239.756	158.445
AT1G07330	0.0522203	0	0.23135	0.719863	0.0821183	0	0.0310125	0.115433	0	0.0521874
AT1G07350	12.5626	9.15002	13.3036	9.44363	13.0716	12.2409	12.0128	11.1142	14.6395	15.9816
AT1G07360	20.2826	27.298	25.5529	24.5958	29.2466	30.9608	29.4594	29.2155	29.0243	27.5477
AT1G07370	16.1624	22.6467	15.4564	11.3735	20.6359	13.7431	12.9096	17.1921	15.0927	12.4423
AT1G07380	3.80265	3.48081	4.4262	3.93456	4.39284	5.12856	5.62538	4.10342	4.17761	6.64787
AT1G07390	1.26721	1.92247	1.70342	1.16174	3.4748	2.99035	2.53653	3.28775	2.82575	3.48893
AT1G07400	0.491973	0.358463	0.783946	0.0919689	0.858801	0.446728	0.692063	0.610317	0.982234	0.690235
AT1G07410	0.873574	1.85593	1.50105	1.76642	1.55295	1.57105	1.14523	1.20348	1.52958	1.99512
AT1G07420	35.9722	33.5298	41.0784	36.4508	34.165	35.6508	36.44	41.0717	32.1394	38.2852
AT1G07430	0.27716	0.283188	0.213808	0.95653	0.337835	0.453308	0.454575	0.277771	0.051059	0.890926
AT1G07440	29.4909	30.8312	28.83	29.7904	30.0521	18.7522	20.0631	36.5204	17.8741	13.449
AT1G07450	0.987827	3.27789	2.14034	1.65706	2.12956	1.73844	1.45781	3.17057	2.06561	0.156562
AT1G07470	11.8348	10.9968	10.9024	12.5064	11.0285	14.2498	13.1449	10.668	12.4578	19.4885
AT1G07473	0.670397	0.444505	0.443175	0.606458	0.265909	0.603436	0.646638	0.703649	0.308827	0.811718
AT1G07476	0.224864	0.643611	0.568154	0.405332	0.304089	0.535077	0.539256	0.577601	0.686541	0.290396
AT1G07480	13.2193	12.7333	12.2147	11.6408	12.3467	10.8611	15.2617	14.8825	14.1291	16.4998
AT1G07485	0.7386	1.14434	1.04949	0.494609	1.16376	0.623347	0.82674	1.14015	1.0405	0.59876
AT1G07490	2.18866	6.36685	3.05644	2.18575	3.41525	2.21107	2.516	3.64929	1.49531	2.1859
AT1G07500	0.328426	0	0.0485328	0.109546	0.0233467	0	0	0.0297878	0	0.0521874
AT1G07510	14.7393	11.9987	11.3671	16.7961	13.1042	18.0495	17.4252	14.1124	20.4909	24.2475
AT1G07520	5.3004	2.77332	2.62964	4.39739	2.41011	4.67172	4.12366	3.3461	5.5826	6.79342
AT1G07530	13.6679	12.3482	14.4978	13.483	13.2008	15.2562	15.431	12.2347	15.6384	22.6869
AT1G07540	0	0	0	0.0461789	0.0233467	0	0	0	0	0
AT1G07550	0	0	0.0578375	0	0	0	0	0	0	0
AT1G07560	0	0	0	0	0.0755505	0.0959597	0.0263807	0.134606	0.21367	0.0521874
AT1G07570	6.62506	7.43704	7.93197	9.38467	8.73319	9.34973	7.82527	9.65213	9.09375	6.41387
AT1G07580	0	0	0	0	0.0233467	0.0276	0	0.0244805	0	0
AT1G07590	377.616	291.283	415.12	403.51	317.522	332.864	350.213	331.016	426.469	562.713
AT1G07600	13.6575	11.0806	11.0652	14.5553	15.8292	14.7066	16.487	18.2022	14.3587	20.659
AT1G07610	11.2544	7.10014	11.9106	13.4008	13.6141	11.5222	13.629	11.156	12.8051	16.0094
AT1G07615	2.84619	4.78989	3.74906	3.90145	4.5728	3.46925	3.69903	3.93169	4.72296	4.41298
AT1G07620	0.914083	0.283188	1.58561	2.6431	2.20061	5.56063	4.69366	0.504451	8.77033	15.116
AT1G07630	10.671	6.16518	9.16344	10.3381	9.3556	14.174	12.839	6.80834	14.7257	25.8028
AT1G07640	12.64	17.2412	15.0106	14.572	19.6148	16.9836	14.9388	19.838	18.9911	25.661
AT1G07650	29.8168	19.3757	24.9734	25.1941	23.3345	29.5621	31.2924	24.5498	30.5132	31.219
AT1G07660	24.0676	28.65	23.5031	23.616	28.9938	25.9156	26.4098	29.0482	23.3038	25.149
AT1G07670	16.0275	19.8534	15.9003	17.1657	17.9091	20.8254	22.5573	17.4823	26.8264	30.7492
AT1G07690	0	0	0	0	0	0.0276	0	0	0	0
AT1G07700	27.5408	29.5195	39.721	44.3149	39.6624	45.837	45.4266	38.5537	53.2951	59.1713
AT1G07702	0.842563	1.11882	1.23444	1.61186	1.0619	1.50466	1.19942	0.99814	1.24391	1.46294
AT1G07705	22.2253	30.3661	29.3303	25.3644	30.8374	32.2219	31.5289	30.9769	31	37.2568
AT1G07710	0	0.0752756	0.11781	0	0.0988972	0.0705791	0.246302	0.141502	0.162611	0
AT1G07720	25.629	29.2259	23.5094	18.7383	20.2614	19.2682	19.6393	22.9065	16.1974	14.277
AT1G07725	0.182847	0.0752756	0.234553	0.472169	0.105465	0.18534	0.290699	0.212274	0.342657	0.480541
AT1G07728	0.822309	0.988672	0.776776	0.712145	1.02705	1.40767	1.18281	0.592152	0.636522	0.71753
AT1G07730	0.447869	0.762245	0.542224	0.183938	0.725687	0.55806	0.437496	0.534181	0.287598	0.277023
AT1G07740	1.60099	2.12211	1.56166	1.71933	2.22364	1.32155	2.02548	2.42726	1.7825	1.66497
AT1G07745	7.75151	7.56479	5.69022	5.94179	7.1472	6.45639	6.6417	6.52454	6.83598	7.76184
AT1G07747	0.0841861	1.39682	0.350228	0.685487	0.715796	0.742546	0.625345	0.784351	0.448475	1.10176
AT1G07750	10.534	20.002	16.6389	17.44	17.0006	16.5925	16.9839	14.6048	17.4061	22.0482
AT1G07760	0.0469179	0	0	0	0	0	0	0	0	0.104375
AT1G07770	236.883	335.428	321.432	260.117	347.258	263.977	252.217	367.457	248.627	214.23
AT1G07780	9.52392	14.8859	12.4631	9.21533	14.689	9.68533	9.23314	14.5275	9.77501	9.06462
AT1G07790	19.2877	29.4905	29.391	22.6373	33.3091	21.6769	21.2869	31.4022	23.0269	20.5007
AT1G07795	0	0	0	0	0	0.0276	0	0	0	0
AT1G07810	14.214	17.657	14.906	15.351	18.5271	17.5478	19.1336	19.528	18.1571	25.4102
AT1G07820	40.7368	67.2049	57.1456	54.9969	68.3062	58.1602	54.9915	68.9511	57.7106	51.1402
AT1G07830	10.3331	11.1962	12.9417	8.20451	14.1362	9.83334	10.4404	11.2378	9.20647	11.5438
AT1G07840	6.84264	16.0069	12.405	9.60291	17.2383	10.3202	9.67631	14.0309	10.1732	11.7314
AT1G07850	0	0.121195	0	0.0461789	0	0	0	0	0	0
AT1G07860	0.125487	0.0331591	0	0	0.0363977	0.0170899	0.0307878	0	0.0604932	0.15151
AT1G07870	9.01127	2.48384	2.68867	1.87466	3.07084	3.78441	3.39661	2.76716	3.53341	9.247
AT1G07880	6.23039	5.73933	5.51607	4.46406	6.29328	3.84742	3.58187	5.22622	4.28782	2.40661
AT1G07885	0	0.0752756	0.253036	0	0.0233467	0.0959597	0	0.122402	0.0604932	0
AT1G07890	1139.12	3083.38	2727.17	2662.84	3790.08	3773.01	2953.37	3222.17	4377.52	4593.32
AT1G07900	1.13033	0.820206	1.07118	1.22089	1.5585	2.49442	3.02692	1.03746	4.82519	10.315
AT1G07901	0	0	0.058905	0.0919689	0.128812	0.130139	0.307367	0.137784	0.382848	1.29384
AT1G07910	8.5353	10.2789	7.57932	8.48392	10.2376	9.22271	9.02664	9.7287	8.49836	7.6963
AT1G07920	243.585	466.608	366.841	309.839	479.385	371.946	366.626	488.536	353.529	361.249
AT1G07930	255.051	384.237	308.595	260.261	450.201	307.879	300.976	405.827	305.806	313.499
AT1G07940	231.399	381.256	326.757	259.415	402.908	312.184	321.349	400.647	299.672	315.572
AT1G07950	10.3941	12.3255	11.0459	11.1087	11.1611	11.2992	10.048	12.1701	11.0604	13.7097
AT1G07960	12.6612	17.0589	18.1686	14.8214	18.5876	16.9622	16.4532	18.3302	19.8435	22.826
AT1G07970	10.9119	11.2334	10.6247	9.89173	11.7889	11.2486	9.96637	12.3006	9.17581	11.4587
AT1G07980	4.96403	6.39906	5.91329	6.95207	7.31196	6.96564	7.48459	7.77188	6.31305	10.0925
AT1G07985	0.787804	0.0752756	0.291323	0.915347	0.247243	0.245917	0.154613	0.0750304	0.232538	0.10288
AT1G07990	16.1453	17.4951	18.5425	21.0865	16.3719	19.9907	22.3785	17.8863	27.7062	28.4591
AT1G08000	8.84528	9.72542	8.9625	9.51905	12.5431	9.93092	10.1031	10.2482	10.4489	9.41827
AT1G08005	0.947481	1.56152	0.798462	1.15727	1.40464	1.63053	1.27758	1.64669	1.8148	0.9824
AT1G08010	11.8061	13.4962	13.366	8.74854	11.2713	11.0856	9.74643	12.2603	8.0774	8.68244
AT1G08030	10.3443	9.76247	8.02776	7.42232	8.97172	8.07052	8.26707	8.54688	7.27461	6.91537
AT1G08032	0	0	0	0	0	0.00854496	0	0	0	0
AT1G08035	0.753075	0.395425	1.05936	1.09411	0.596647	0.785777	0.650747	0.978468	0.66337	0.54264
AT1G08040	18.1618	11.9676	17.0369	14.2551	15.2062	13.959	15.0869	13.7566	14.4298	14.8074
AT1G08050	2.32934	1.7132	5.4564	5.24346	3.44213	14.3235	11.9467	2.06698	21.7061	38.2889
AT1G08060	11.6866	12.3054	10.7222	11.0851	9.73376	12.4344	10.3721	9.81436	12.8396	12.0176
AT1G08070	1.76386	0.632694	1.38294	1.69189	1.62638	1.44596	0.941138	1.39401	1.17028	1.68852
AT1G08080	0	0	0	0.04579	0.0494486	0	0	0.258597	0.204236	0
AT1G08090	0.523787	1.08947	0.942993	0.575941	1.06863	0.24447	1.32636	1.04327	0.963177	0.635609
AT1G08100	0	0	0	0	0	0.0170899	0	0	0	0
AT1G08105	0.312696	0.152778	0.146204	0.186573	0.144745	0.269394	0.107666	0.197642	0.176323	0.274578
AT1G08110	58.0966	40.2112	47.4897	48.6351	43.3078	41.6539	43.1887	41.4145	47.8984	48.4042
AT1G08115	36.4086	32.4248	31.4781	45.897	36.6908	34.1679	37.0149	27.3785	35.6845	50.7895
AT1G08120	0.386903	0.759009	0.68172	0.27474	1.2043	0.379478	0.603596	0.484622	1.13624	1.14832
AT1G08125	6.7053	7.73397	8.82191	6.73702	8.68862	7.46827	8.67576	8.03536	8.95959	8.31508
AT1G08130	100.498	114.047	87.3666	83.1315	124.398	101.084	89.9879	112.951	78.8872	82.4787
AT1G08140	0.126279	0	0	0	0.0522038	0	0	0	0	0
AT1G08160	6.52994	8.07478	7.5838	4.79283	7.59318	8.29387	5.25183	7.52951	6.42461	4.6264
AT1G08165	1.08886	1.18876	1.55462	1.13469	1.1099	1.04691	1.37674	1.57758	1.38641	0.803577
AT1G08170	0	0	0	0	0	0	0.00527615	0.0260694	0	0
AT1G08180	1.9171	4.4202	3.56981	4.41199	2.43087	3.5321	3.7831	3.03529	3.67761	2.95825
AT1G08190	30.0658	34.4731	37.6709	34.8946	36.3818	33.742	37.2801	37.3115	35.5169	30.0754
AT1G08200	162.588	164.288	166.754	142.881	171.889	139.086	141.111	173.535	133.392	117.677
AT1G08210	9.19207	8.40147	9.22174	8.98994	8.56032	9.35726	9.11748	10.4495	8.97106	8.37364
AT1G08220	7.53354	13.7338	11.2639	11.4894	16.1331	11.0182	11.1885	11.5	9.06189	11.3141
AT1G08230	4.39581	5.32826	7.30511	8.47847	6.37247	7.09486	6.2765	5.35259	9.87676	9.04723
AT1G08240	0	0.0752756	0.0578375	0.18316	0.145591	0.0176448	0.21529	0.0260694	0.0604932	0.0944313
AT1G08250	1.25289	4.0299	5.213	4.4996	5.17825	5.50348	5.56338	4.01552	6.33317	7.60655
AT1G08260	20.6233	20.9654	18.7542	13.9525	20.4645	18.7547	17.9269	18.2159	18.8654	16.8478
AT1G08270	0.831329	1.10987	0.505131	0.631979	0.853931	0.763395	0.797076	0.707044	1.36716	0.904412
AT1G08280	2.21113	12.584	5.34772	4.97671	10.0934	5.1553	7.06496	8.6612	5.45181	5.60916
AT1G08290	0.67673	0.797323	0.8563	0.845429	0.461986	0.518417	0.706347	1.09501	0.446209	1.29647
AT1G08300	2.09822	2.41485	2.06082	1.2591	2.18391	1.35367	1.47216	1.99685	1.14054	1.91336
AT1G08310	1.03649	0.265273	0.398635	0.983188	0.565584	0.735717	0.946219	0.525753	2.65699	7.75128
AT1G08315	6.28316	3.6764	4.04374	4.17136	4.27643	4.49212	6.03109	4.19808	5.54856	5.86245
AT1G08320	0.208881	0.0752756	0.270578	0	0.280102	0.1104	0.0263807	0	0.0604932	0.631125
AT1G08340	1.35368	1.72081	1.71047	0.973197	1.50926	1.81219	1.43786	1.51793	1.95568	1.60641
AT1G08350	9.63871	7.39225	7.99716	8.17493	9.70627	10.3834	7.29266	8.81888	9.61596	12.5631
AT1G08360	178.742	262.642	222.657	179.271	307.081	205.429	185.898	286.212	186.216	182.2
AT1G08370	45.141	44.6399	45.4608	41.9361	42.0422	47.071	46.3818	46.4129	43.0954	40.5368
AT1G08380	2357.76	2303.74	2528.22	2730.9	2196.2	2340.29	2383.3	2446.8	2302.79	1591.17
AT1G08390	6.79984	9.26361	10.0205	9.63866	9.10616	7.94131	7.1481	9.00838	7.35027	5.4393
AT1G08400	2.4242	3.90968	3.55107	3.30862	3.32411	3.22448	3.76037	3.79414	3.44447	3.0776
AT1G08410	8.62067	10.1184	12.4138	7.49236	13.2438	7.83203	8.63589	11.2122	9.15957	11.6475
AT1G08420	15.1803	17.8892	17.801	15.9815	14.2663	17.586	18.7608	17.0918	19.0038	21.2412
AT1G08430	0.104441	0.150551	0	0.0915801	0.190339	0	0.240772	0.0244805	0	0
AT1G08440	0.304301	0.433739	0.270578	0.638141	0.203305	0.369477	0.294432	0.218122	0.178612	0.20576
AT1G08450	34.241	29.7422	55.5531	70.5676	78.1352	163.811	167.878	40.5184	195.74	294.709
AT1G08460	8.01244	6.84002	7.7898	10.9036	6.17561	13.136	11.2581	7.02705	14.8541	16.3238
AT1G08465	19.6343	20.7689	22.4615	20.8565	22.7008	26.5878	23.17	24.1745	22.208	29.2868
AT1G08470	8.5009	12.2932	11.1371	9.79075	12.4939	9.99056	11.9264	10.9968	12.0662	13.2984
AT1G08480	33.119	39.9993	39.692	38.5093	47.1402	44.0868	47.287	42.3275	56.2948	62.0436
AT1G08490	32.6615	37.6959	37.1069	38.5464	40.0451	43.4314	40.665	40.5293	44.2262	41.3131
AT1G08500	4.37706	2.9685	2.9263	1.56503	2.24413	1.86167	2.56226	2.71762	1.91979	1.74334
AT1G08510	325.784	240.799	241.118	250.37	212.846	246.639	284.033	260.929	219.011	263.286
AT1G08520	144.256	150.419	154.668	127.298	136.073	144.404	136.697	149.082	116.356	97.7345
AT1G08530	15.1713	16.1422	20.4373	19.0351	21.1483	21.7952	20.974	18.857	20.6	28.5924
AT1G08540	80.8122	87.6082	82.1873	79.5076	82.0136	73.2916	79.6994	87.6215	70.6835	51.8286
AT1G08550	71.6443	80.888	76.4456	92.9249	76.0223	79.0285	81.4643	89.6863	76.3389	65.9983
AT1G08560	32.434	26.6101	26.7127	24.813	28.1577	26.2073	20.6105	33.5072	22.6518	21.7427
AT1G08570	22.3354	19.7011	27.8013	36.0968	22.7909	39.1075	41.0841	26.4881	45.2321	51.5549
AT1G08580	26.6929	46.3603	36.6311	31.8634	52.9935	34.2964	35.1312	49.23	33.2961	39.2707
AT1G08590	0.104441	0.4911	0.29239	0.501549	0.369656	0.432366	0.383287	0.578327	0.120986	0.267859
AT1G08592	3.1136	1.85231	2.66088	1.6293	1.57418	2.59337	2.13778	2.99023	2.14206	1.546
AT1G08600	16.3	16.3515	13.886	15.7742	14.7189	14.1999	16.8857	13.8258	12.8957	19.1904
AT1G08610	9.37865	13.2449	7.82715	6.9399	11.3263	6.09804	7.92915	9.18838	4.51342	4.77377
AT1G08620	16.6689	15.7836	14.8516	15.787	14.1638	16.988	15.5244	15.2133	19.2189	21.5654
AT1G08630	2.58443	1.00388	0.883021	1.11634	0.769097	1.30949	1.15084	1.50678	2.00285	1.70386
AT1G08640	109.595	114.74	116.349	86.879	121.422	99.4007	96.4102	132.953	91.0556	76.0425
AT1G08650	12.6713	21.401	26.6978	29.0872	25.9666	30.6814	32.9236	25.51	41.2658	46.4679
AT1G08660	15.4561	18.2698	22.2276	16.2785	18.1712	16.3779	17.0502	19.376	16.7628	16.1463
AT1G08680	37.9465	26.097	30.855	33.3467	31.5745	36.367	37.0583	36.4394	33.7678	40.9805
AT1G08695	0.0522203	0.331591	0.214876	0.391226	0.154914	0.338548	0.556503	0.186745	0.237672	0.683312
AT1G08700	12.3082	11.1058	12.7948	16.3839	15.0516	19.2272	15.6867	13.3992	21.1899	22.2661
AT1G08710	4.55534	6.05309	4.80601	5.27894	5.21426	7.1279	5.35222	5.03326	6.0147	8.10801
AT1G08720	11.7449	8.87361	8.48727	10.502	7.99366	10.5298	11.9052	7.54551	12.3148	16.8131
AT1G08730	0.377254	0.0752756	0.823046	0.322474	0.604291	0.500043	0.574971	0.423946	0.153177	0.101386
AT1G08735	0.0154341	0	0	0	0	0	0	0	0	0.0101386
AT1G08740	0	0	0	0	0.00560164	0	0	0	0	0
AT1G08750	9.55496	9.83781	10.5439	9.08975	11.9472	8.94766	10.5525	10.8319	10.378	11.6779
AT1G08760	8.12266	5.80942	5.53745	6.22439	5.19871	6.35171	6.02601	6.50577	7.31499	7.43202
AT1G08770	6.55022	7.72655	12.372	12.7425	8.737	10.6579	11.8268	9.18447	9.23065	14.852
AT1G08780	16.5685	19.9372	17.7246	20.5692	20.5221	18.2704	17.0792	18.7651	13.8917	19.1271
AT1G08790	0.967736	0.216869	0.67745	1.24924	1.15266	0.767927	1.68469	0.732138	1.59026	1.46856
AT1G08800	7.94261	8.13605	12.137	13.5874	8.3592	12.0254	13.81	9.86592	18.509	18.8851
AT1G08810	6.89123	7.15769	7.35731	7.45417	7.73636	8.053	6.79272	8.68594	7.24215	4.87833
AT1G08820	15.0087	13.0818	13.3007	17.9667	14.5718	18.8811	21.0635	15.444	19.3966	26.7511
AT1G08830	185.417	197.979	266.124	299.189	249.264	300.533	304.117	225.322	413.959	495.387
AT1G08840	6.6245	8.7689	9.11041	8.69166	9.64307	9.39665	9.99462	8.3634	10.0228	10.8671
AT1G08845	5.928	5.71608	4.77638	5.65221	4.95853	5.05889	4.90413	6.3652	4.23842	3.55028
AT1G08860	0.281508	0.225827	0	0.0915801	0.101652	0.297788	0.276416	0.163853	0.169178	4.81084
AT1G08870	0.140754	0	0	0	0	0	0	0	0.102118	0.260937
AT1G08880	54.9449	84.2126	81.1634	78.0847	94.1386	78.1772	84.351	94.533	79.7002	82.5848
AT1G08890	28.2285	20.4313	18.6985	20.0176	14.0548	15.3917	20.9075	17.3465	13.6908	23.1255
AT1G08900	47.6625	30.8715	38.9517	46.5685	34.5659	52.8338	52.9094	34.1731	61.8644	60.1525
AT1G08910	10.2476	9.99357	8.07152	6.04103	9.24048	8.6278	8.12765	8.55321	8.50704	10.7384
AT1G08920	42.013	16.8202	16.4756	19.4771	14.4105	15.4086	15.0355	19.3557	15.0587	23.5879
AT1G08930	308.049	71.5151	89.4775	100.783	75.0756	135.026	132.919	88.9958	170.853	157.182
AT1G08940	2.09822	2.45678	2.7387	2.85039	3.63085	3.83644	5.14504	3.00015	7.01029	11.1089
AT1G08950	0	0	0	0.04579	0.0980483	0.104759	0.0620249	0	0	0.0606041
AT1G08960	4.20688	7.66557	6.71807	5.45983	7.33804	6.47161	5.36033	6.58183	5.51717	6.99148
AT1G08970	19.1497	24.8205	22.5945	23.6998	23.5377	25.6436	25.0923	22.6917	26.4063	28.3012
AT1G08980	110.334	47.0921	50.1647	55.177	35.8752	47.4404	52.4786	49.2382	45.533	44.4535
AT1G08990	0.0420931	0	0	0	0	0	0	0.0244805	0.051059	0
AT1G09000	2.44192	2.42878	3.81811	4.06383	3.39785	4.55892	3.33868	4.27697	4.71113	2.49717
AT1G09010	43.4991	38.9603	40.0899	40.4806	34.3604	40.2314	40.0309	38.684	40.8633	39.8422
AT1G09020	20.3828	20.713	21.1233	20.1472	20.173	23.4037	20.9733	20.4361	23.073	28.9641
AT1G09030	0	0	0	0	0.0233467	0	0	0	0	0
AT1G09040	2.11444	3.68931	2.90282	1.74021	2.53003	2.66436	2.40088	1.91702	1.67268	2.69572
AT1G09050	3.1488	4.97623	4.07327	3.37004	3.77413	3.29805	3.99973	3.24117	3.11962	5.08289
AT1G09060	19.0687	12.4198	14.8015	13.0218	14.8483	14.2751	16.6121	15.4118	16.1303	16.4587
AT1G09070	189.934	58.2096	64.9884	71.3614	47.4892	90.1868	94.3468	51.8663	89.7431	166.772
AT1G09080	10.0948	3.6956	3.98979	7.56553	5.53853	20.3834	18.9033	3.45582	24.4765	42.027
AT1G09090	0.323601	0.216869	0.311941	0.366709	0.411688	0.729044	0.592147	0.54265	1.10243	0.82041
AT1G09100	12.0033	10.9105	14.6685	14.2478	13.9103	15.4926	16.4493	12.5545	21.7283	27.1788
AT1G09110	1.69458	1.71185	1.48522	1.72549	2.01286	1.87312	1.9135	2.22769	3.1143	2.48128
AT1G09130	112.976	99.5381	116.441	105.587	113.462	115.49	110.545	117.173	119.371	116.067
AT1G09140	24.3784	21.0967	27.1112	27.0894	25.9411	28.8454	27.0685	28.79	31.1008	35.0076
AT1G09150	23.5885	30.0386	23.9216	26.1217	26.931	23.6761	24.1344	26.9394	26.0882	27.9857
AT1G09155	0.089011	0.375026	0.173513	0.230117	0.0466934	0.136719	0.148633	0.0803377	0.120986	0
AT1G09157	0.0469179	0	0	0.0919689	0	0	0	0.0734415	0	0
AT1G09160	42.7826	28.8342	21.4477	19.3746	26.29	18.8579	18.8173	26.1418	15.7317	17.843
AT1G09170	0.815422	0.881556	0.953366	0.459456	0.888546	0.422457	0.826291	0.527736	0.341224	0.619719
AT1G09176	0	0	0	0	0	0	0.123151	0.0595755	0	0.104375
AT1G09180	1.42822	1.52946	0.513242	0.402251	0.93605	1.05332	0.952786	0.57623	1.21685	2.26727
AT1G09190	1.5924	1.0102	1.18792	1.42662	1.8287	1.74828	1.66615	1.73916	1.16885	1.43769
AT1G09195	2.96071	3.93039	3.75664	3.52362	4.38525	5.52004	4.51737	3.45142	5.47771	6.62356
AT1G09200	54.4376	72.5406	66.8751	61.7726	87.7997	77.5126	69.0594	75.478	74.7749	61.457
AT1G09210	71.9974	108.396	112.3	117.322	148.154	178.874	175.75	101.261	195.898	282.607
AT1G09220	1.78617	1.78201	1.57417	0.633534	1.71719	1.43288	0.874482	1.31526	1.01156	1.33761
AT1G09230	7.29593	12.8407	9.98191	10.0949	12.4661	11.4479	9.34211	13.4809	9.46999	11.2133
AT1G09240	1.68141	12.4551	9.84716	5.84444	13.3257	6.25251	5.76649	10.5202	8.14742	11.5671
AT1G09250	8.57488	10.4833	9.7769	7.94897	7.11272	7.8092	7.49595	9.00304	7.25592	8.92973
AT1G09270	31.1702	35.7809	43.0691	36.8317	36.2825	39.9394	38.1397	39.3745	42.0194	47.4921
AT1G09280	9.90097	10.2359	11.6744	8.15781	10.109	9.4565	11.299	10.5123	14.2725	12.9381
AT1G09290	5.19772	5.21369	5.75945	6.83113	5.37988	5.14355	7.01117	6.8481	4.62641	6.55454
AT1G09300	8.33438	9.58436	5.58143	6.79337	9.81558	5.98624	8.20833	7.40183	7.82456	9.05416
AT1G09310	359.677	562.85	608.025	636.893	525.517	482.264	596.087	491.724	429.903	380.607
AT1G09320	11.8369	12.4733	14.5134	16.4711	16.2831	13.4553	15.3887	13.8279	11.1623	12.6837
AT1G09330	79.4785	124.977	108.389	124.745	129.569	140.044	143.302	117.114	151.722	193.075
AT1G09340	364.595	432.18	406.834	430.254	447.605	401.85	389.016	473.385	380.784	234.295
AT1G09350	1.60315	15.3358	6.87895	7.7278	4.11338	3.33573	6.10805	10.4377	0.944497	0.676749
AT1G09360	0	0	0	0	0	0	0.0305631	0	0	0
AT1G09370	0.131104	0.727168	0.279883	0.0461789	0.133473	0.17876	0.123151	0.0260694	0.325222	0.0606041
AT1G09380	0	0.0752756	0	0	0	0	0.0263807	0.0260694	0	0.276276
AT1G09390	10.1999	10.329	10.1842	9.18802	7.47721	9.38102	8.82201	8.42706	6.93274	5.54495
AT1G09400	0.667933	0.331591	0.107438	0.0461789	0.181016	0.720324	0.364821	0.357568	0.352091	0.664984
AT1G09410	1.48479	0.938917	1.28071	1.09837	0.992144	1.01384	0.710468	1.20724	0.910685	1.21305
AT1G09415	18.5113	10.5762	15.4287	18.2618	13.1659	14.986	15.4168	14.2707	17.9371	18.6374
AT1G09420	1.921	3.04898	2.41476	1.68995	1.97668	2.28223	2.47899	1.29393	2.76609	3.57575
AT1G09430	49.9055	47.5399	61.213	67.2375	51.8537	85.288	77.2706	51.052	91.3308	92.0212
AT1G09440	8.24357	7.49026	10.1816	9.32123	8.37475	9.23392	9.07669	9.98004	10.2898	6.73987
AT1G09450	2.79108	2.75525	4.11605	2.48368	4.27194	3.95531	3.14577	3.66531	3.27932	2.70573
AT1G09460	4.78402	2.89647	2.39231	1.70843	2.20719	1.92832	2.46998	2.71042	2.80772	2.14792
AT1G09470	3.95523	3.37097	2.18715	2.32958	3.88837	2.16381	2.02383	3.67912	3.59659	2.12323
AT1G09480	1.69462	1.0306	0.716678	1.73262	1.41736	1.51645	2.48021	1.64044	3.07427	6.48666
AT1G09483	0.206545	0.0707969	0.164742	0.022895	0.301334	0.171493	0.0791422	0.25115	0.176762	0.347359
AT1G09486	1.63735	0.843862	1.35424	0.367195	1.25417	0.625378	0.738587	1.00801	0.514206	0.797566
AT1G09490	26.8349	20.6131	19.976	21.9065	21.3508	20.4447	18.8988	22.2543	19.8724	21.1446
AT1G09500	3.32484	0.658213	0.678643	0.914437	0.558977	0.755535	0.360128	0.81558	0.650256	5.69748
AT1G09510	0.57553	0.262788	0.116743	0.230505	0.302202	0.889096	0.339278	0.271849	0.62052	0.532729
AT1G09520	10.546	10.3146	10.1218	8.28533	10.992	8.73351	10.6575	9.94938	10.7479	12.2193
AT1G09530	9.59716	5.20992	6.82098	7.03343	6.90492	7.43528	8.51117	7.86087	8.87797	9.4236
AT1G09540	0.126279	0	0.166343	0.0461789	0.229407	0.132359	0.228674	0.172952	0.274163	0.256453
AT1G09560	64.115	46.9419	61.8954	72.4645	72.9352	127.355	122.882	55.3149	174.277	314.073
AT1G09570	49.8411	28.4932	31.7776	31.2802	26.6997	35.1599	37.3906	33.4948	39.0484	43.3963
AT1G09575	7.09763	2.49013	3.16161	3.22378	1.90388	2.90122	2.48736	3.39921	2.09881	2.12959
AT1G09580	7.60292	9.28033	8.33996	7.63135	7.68543	5.81161	6.58716	8.67659	5.97678	5.78779
AT1G09590	128.734	220.042	181.106	137.93	259.679	151.706	152.668	234.482	138.537	141.332
AT1G09600	0.443471	0.886525	0.560833	0.760268	0.568339	0.633256	0.347193	0.797529	0.169178	0.421432
AT1G09610	3.80621	5.41024	3.37478	3.02921	3.91997	3.80013	2.94105	2.98875	2.31702	3.0155
AT1G09620	76.5713	95.8073	95.1729	78.4475	100.055	88.0468	83.0787	98.4519	81.4635	86.5779
AT1G09630	12.5995	17.7283	18.6442	16.8427	20.9358	20.5454	18.7364	16.8841	19.9773	22.5538
AT1G09640	99.9852	129.945	115.752	98.9034	144.294	107.168	106.961	132.584	112.416	120.474
AT1G09645	16.1493	12.8736	14.8263	15.2228	13.1991	15.6304	15.5529	12.292	20.5645	27.8249
AT1G09650	0.889004	0.68757	0.869875	0.78193	0.89219	0.783227	0.785684	1.00003	0.513269	0.880822
AT1G09660	17.6229	21.6263	18.7499	13.4339	22.2498	16.0212	18.2842	23.1453	11.6272	14.0893
AT1G09665	0	0	0	0	0	0	0.0263807	0	0.0604932	0
AT1G09680	1.47514	1.50778	1.45542	1.55783	1.59015	1.24532	2.05491	1.27168	2.34551	3.4257
AT1G09690	159.933	237.943	219.884	184.125	277.532	185.559	183.054	257.257	179.601	167.381
AT1G09700	7.17893	8.36429	6.73203	6.9078	9.06882	6.34078	7.10407	6.74432	4.96925	5.36824
AT1G09710	2.95304	3.29754	4.04062	1.69228	3.42229	3.57045	3.26797	3.12577	1.76004	2.49866
AT1G09720	0.089011	0.242389	0.0970656	0.154947	0.165209	0.0617798	0.0310125	0.272463	0.295298	0.0521874
AT1G09730	13.839	12.6087	15.797	15.1471	15.3945	16.4107	19.0703	14.9306	17.6541	23.621
AT1G09740	6.67846	4.75066	9.22835	10.3854	6.34559	10.5655	10.7686	5.54024	14.2661	29.0748
AT1G09750	190.066	265.73	228.241	197.375	175.169	179.852	207.683	266.178	120.588	117.363
AT1G09760	24.5625	28.4911	29.7358	28.6332	33.8704	27.3379	27.9492	31.3156	26.8179	28.6863
AT1G09770	65.4179	62.8456	55.0793	60.0338	64.103	66.7258	66.9569	60.0903	61.2328	73.2489
AT1G09780	46.2882	101.711	99.3466	94.6721	121.523	105.905	114.933	105.578	93.5533	117.505
AT1G09794	1.28279	1.82793	2.76939	2.55691	2.36451	3.48893	2.8684	2.40544	4.33009	4.15726
AT1G09795	96.4806	79.7514	78.6544	73.8094	81.5676	78.8035	70.2121	78.804	60.7787	60.9127
AT1G09800	4.25999	4.81924	4.31483	3.43185	5.23544	3.01787	4.95164	5.6101	4.83106	3.55252
AT1G09810	7.26382	7.42801	7.5911	6.37323	8.78775	6.07906	6.82702	9.83485	6.64239	6.38508
AT1G09812	0.623479	0.262788	1.45939	0.949202	1.35062	1.02932	0.940013	1.08938	0.180046	1.05685
AT1G09815	10.469	10.0968	11.9325	12.0546	13.0976	13.9807	12.8845	13.2338	16.9933	15.954
AT1G09820	3.98146	3.89899	4.92258	4.61544	4.2596	4.83975	4.83662	3.50505	4.43447	4.19616
AT1G09830	9.91231	15.0959	14.2503	13.755	21.3881	13.3646	16.9695	14.8469	16.3264	17.6754
AT1G09840	15.6934	16.5937	14.987	15.8524	13.9697	17.9885	18.1509	14.1289	15.6361	20.6004
AT1G09850	19.616	22.287	22.3772	22.8038	27.9941	23.4877	22.7585	25.2236	24.5482	23.7969
AT1G09860	0.419347	0.488615	0.496894	0.412888	1.19003	0.711446	0.661577	0.90668	0.518402	0.806015
AT1G09870	10.3135	11.8697	11.1518	10.7953	12.0082	11.9346	10.5549	10.8012	13.3114	17.7257
AT1G09880	0.636445	0.984836	0.748862	0.454593	0.704528	1.20994	0.544855	0.730009	0.586896	0.691729
AT1G09890	1.7822	2.81803	1.95125	0.804114	1.25054	1.46484	1.3597	1.86752	2.27724	0.736994
AT1G09900	15.027	22.0215	15.8351	12.2684	19.2057	14.6502	14.3968	21.2425	13.0731	13.3594
AT1G09910	6.92652	4.83241	9.29503	10.0154	5.73439	9.38974	11.8345	6.84222	11.4755	15.2852
AT1G09920	14.4828	13.138	12.698	20.4601	14.7725	20.8334	22.9831	15.2781	24.3788	26.1172
AT1G09930	0.0841861	0.132636	0	0	0.126905	0.198499	0.148633	0.103229	1.54434	2.11951
AT1G09932	4.22543	1.36483	5.94262	9.32065	6.88391	25.7376	27.1392	2.57817	61.717	125.098
AT1G09935	0	0	0.0485328	0	0.10271	0.372727	0.12405	0	0.40685	1.72202
AT1G09940	25.518	14.6778	9.40341	13.5076	11.6739	10.3553	11.4164	11.2616	10.1885	13.3934
AT1G09950	6.91234	0.528061	0.332686	0.402251	0.168937	0.104759	0.0879563	0.208514	0.869893	0.173396
AT1G09960	2.19441	1.91992	2.58751	1.99232	2.4629	2.23011	2.38078	2.18429	2.36743	1.7785
AT1G09970	79.8605	27.2463	30.475	46.6846	32.7891	54.8313	57.7837	26.8051	93.0713	97.0102
AT1G09980	17.2874	16.5517	14.4158	18.752	18.785	19.5191	18.4345	19.0597	21.1571	24.2201
AT1G09995	6.497	2.56224	3.49596	4.03626	3.55347	3.55086	4.55312	4.12999	3.06444	4.2128
AT1G10000	3.01691	1.80066	1.73489	1.35385	1.45618	1.19092	1.45105	1.62385	0.77289	0.844858
AT1G10010	0.0469179	0	0	0.183549	0	0	0.0791422	0.0782083	0	0.0521874
AT1G10020	23.2846	12.3278	10.5947	8.92243	8.49053	8.93604	10.486	8.92612	7.65912	5.55977
AT1G10030	15.4168	20.8925	23.3829	18.0224	20.0573	18.1313	17.0016	23.0762	15.1647	13.0576
AT1G10040	2.45878	1.44011	2.23357	3.09069	2.45446	2.83186	3.05987	2.16865	3.14256	5.39443
AT1G10050	4.21875	2.52332	3.59871	5.92409	5.07689	7.12912	5.6949	3.46601	8.45474	11.7735
AT1G10060	12.729	17.744	17.5276	16.1572	17.2627	13.7188	17.0308	18.6501	11.8169	11.6166
AT1G10070	3.39662	1.89808	2.04221	4.21559	2.64688	5.35019	7.07347	2.19421	14.4187	22.497
AT1G10090	26.1115	32.6276	29.455	32.5073	30.6388	35.778	36.784	33.1632	28.216	35.1825
AT1G10095	1.68171	1.36739	1.27486	1.40077	0.685471	1.78227	1.0145	1.18715	2.2682	1.4629
AT1G10110	0.899608	1.60857	0.793251	0.909441	1.41728	0.976242	0.914247	0.934412	0.385715	1.14851
AT1G10120	11.6806	8.82122	8.96059	6.28049	8.48975	7.61933	7.53466	8.48367	7.44716	8.29347
AT1G10130	12.8575	14.6127	15.3071	15.2702	17.3141	21.9921	18.8506	15.8198	25.9218	30.2574
AT1G10140	6.51512	4.211	3.82592	6.93522	3.84874	6.45315	5.99942	3.77646	9.12031	17.6362
AT1G10150	24.4994	13.0679	14.1522	14.7219	13.6865	16.4354	16.4868	17.3124	20.522	19.0975
AT1G10155	0.49823	0.450301	0.631052	0.944206	0.681351	0.629834	0.629528	0.49907	1.29765	0.878217
AT1G10160	8.43287	29.9359	12.1645	15.8395	15.345	14.173	18.1327	18.6664	13.573	13.1566
AT1G10170	17.8091	11.547	16.158	26.7189	12.1777	15.4483	16.2446	15.3512	13.8784	19.2245
AT1G10180	7.71352	10.4181	11.8446	9.67776	12.0084	11.2717	9.83812	11.8586	12.4219	8.81807
AT1G10200	73.9319	89.2237	81.3944	83.5799	81.2295	82.559	81.1767	87.8929	67.2158	81.2861
AT1G10210	7.8011	2.91363	5.37324	6.0553	5.47767	6.81076	7.8217	4.48538	7.86771	12.0507
AT1G10220	0	0	0.11781	0.0915801	0.0494486	0.0552	0.167548	0.048961	0	0.831458
AT1G10230	5.61887	6.71628	5.27725	5.12348	6.93364	3.9902	5.23081	7.05611	5.1819	6.76102
AT1G10240	12.4024	15.9849	12.4544	10.3074	12.9893	9.9613	12.1739	12.5602	9.16644	13.9023
AT1G10250	0.0210465	0.103956	0	0.022895	0.0363977	0.0276	0	0	0.0765885	0.0506928
AT1G10260	0.0116045	0	0	0	0	0	0.00329759	0	0.0136765	0.0757552
AT1G10270	5.4737	11.009	8.07523	5.4025	12.1093	6.38092	7.9801	9.36741	6.71991	7.81605
AT1G10280	1.58551	4.01824	2.65453	2.37466	4.20728	3.40974	3.28115	3.99526	4.5981	5.45549
AT1G10290	36.7774	44.1453	39.6813	42.627	46.2363	48.7074	46.1583	43.0728	49.9202	58.3757
AT1G10310	10.149	11.9298	11.1752	12.0018	13.3687	13.3353	13.6058	14.0558	15.3457	19.0472
AT1G10320	6.09416	7.72927	7.11917	4.7918	7.79331	6.4254	7.58824	8.69005	8.80031	9.50925
AT1G10330	1.08246	1.22594	0.937017	2.28016	1.7571	1.75298	2.02622	1.0002	2.97565	2.42851
AT1G10340	3.80817	0.433739	3.63423	6.65945	3.23313	15.4457	16.8302	1.14177	25.7299	47.5795
AT1G10350	7.84447	7.31667	11.5493	9.44375	8.51973	10.5827	11.0962	8.35697	10.8806	13.3198
AT1G10360	42.4281	34.5632	32.5359	33.4943	31.8921	31.5157	29.5524	31.5883	28.859	24.328
AT1G10370	20.5659	19.5983	18.9901	16.4762	24.579	14.8723	12.7135	19.1063	12.8455	9.11002
AT1G10380	6.22478	5.34994	5.73687	4.53042	6.03905	4.25037	4.21728	7.86444	3.99913	4.09425
AT1G10385	0	0.121195	0	0	0.0261019	0	0	0	0	0
AT1G10390	26.9369	29.5145	26.5621	27.2802	29.7592	29.4578	29.2794	28.0625	27.8417	33.7267
AT1G10400	0	0	0	0	0	0	0.0305631	0.0521389	0	0.0521874
AT1G10410	8.18662	14.0131	15.9541	17.3945	14.3235	22.3317	23.0373	16.635	25.7694	51.7813
AT1G10417	0.477498	0.517972	1.61643	1.79372	1.20092	3.01034	2.06469	1.31414	3.79652	2.3707
AT1G10419	3.14579	4.64212	2.79089	3.46356	2.96826	4.09792	3.36757	2.90815	2.95946	2.76053
AT1G10430	12.949	17.3369	21.7363	14.475	15.8363	15.7513	16.4587	17.1407	18.5823	19.449
AT1G10450	9.93526	12.8204	9.91892	8.43112	12.6039	8.38386	8.60107	11.312	12.0203	10.8259
AT1G10455	0	0	0.0485328	0.126733	0	0	0.0611261	0	0	0
AT1G10460	0.660345	0.482142	1.04351	0.476255	0.626014	0.383917	0.536102	0.716069	0.40685	0.390562
AT1G10470	54.3214	48.6305	55.0537	52.577	60.2752	55.1244	59.5352	57.7991	55.4835	66.989
AT1G10480	0	0.422297	0.40593	0.155724	0.249998	0.336499	0.418482	0.34742	0.330356	0.343802
AT1G10490	17.1499	25.0251	19.6609	16.4874	32.8254	18.417	18.9962	25.3957	17.5734	20.7889
AT1G10500	32.0529	39.7084	46.125	46.5456	41.9554	46.5671	48.6524	40.8736	60.8511	59.5295
AT1G10510	27.0111	28.4059	28.881	23.7521	31.4811	22.7466	23.3325	27.5267	27.8467	16.436
AT1G10520	0.361824	1.0218	0.416177	0.603377	1.00333	0.906773	0.460632	0.77897	0.851625	0.668332
AT1G10522	49.0181	39.9399	43.7107	40.1872	46.7086	36.1485	39.6437	43.4229	29.4051	24.7135
AT1G10530	0.687964	0.699012	0.535054	0.776289	1.05639	0.494239	1.07072	0.76503	0.812868	0.954161
AT1G10538	0.0469179	0	0	0	0	0	0	0	0	0
AT1G10540	0.22494	0.150551	0.511233	0.494609	0.607615	0.279158	0.567503	0.537957	0.73924	1.36419
AT1G10550	4.63231	1.43265	1.32818	1.45088	0.808048	0.614206	1.58657	1.42969	0.228238	0.164979
AT1G10560	2.12367	1.17747	1.02063	0.414832	0.291181	0.625659	0.794441	0.733072	0.925252	0.684807
AT1G10570	11.1898	10.9783	11.3345	11.5965	12.4286	11.3527	11.5373	9.52607	11.9178	13.5358
AT1G10580	13.3733	21.5888	18.7613	19.0544	19.5494	16.747	21.7108	18.5905	17.7523	22.7418
AT1G10585	0.650067	0.603337	0.986441	0.826554	0.478556	1.939	0.62869	0.93329	1.9116	3.42813
AT1G10586	0	0	0	0	0	0	0.0310125	0	0.051059	0.112791
AT1G10588	3.36724	2.675	3.33538	4.88604	5.11541	4.95606	4.03462	4.01548	5.06775	6.60228
AT1G10590	50.9593	56.7603	58.7786	48.44	62.5323	59.3374	60.7081	57.712	64.693	69.5169
AT1G10600	16.8952	12.9399	10.6099	13.791	13.1613	13.8273	12.3971	14.2481	12.0893	17.1394
AT1G10610	6.06506	4.86418	5.57544	5.9346	5.78549	4.97079	4.67508	5.36949	5.6011	5.57829
AT1G10620	0.0841861	0.187513	0.222045	0.408802	0.209024	0.355207	0.149532	0.237835	0.232538	0.0521874
AT1G10630	66.1954	83.8998	86.7172	89.3256	93.8887	101.209	98.5376	71.5794	90.979	127.942
AT1G10640	5.63202	6.37708	4.64607	5.02794	4.6934	4.22576	4.80351	5.05983	3.40831	6.55565
AT1G10650	7.25691	11.9475	11.0442	9.22123	14.0551	11.0659	9.14597	11.2044	12.1398	13.8997
AT1G10657	20.0319	31.3134	28.0266	21.2572	29.157	23.9231	19.3689	30.7397	19.2549	10.5289
AT1G10660	18.9686	17.9345	18.6762	18.377	15.9726	17.6993	17.4819	20.4426	20.1569	25.2808
AT1G10670	84.8248	91.2411	97.2603	104.202	97.045	94.1365	103.398	89.9183	87.9651	80.8212
AT1G10680	1.17131	1.00971	0.896721	1.77815	1.47168	1.21144	1.55754	1.42377	1.80856	1.80041
AT1G10682	28.2039	34.3126	55.0492	42.0585	29.4344	43.2425	39.3584	42.8142	40.837	32.308
AT1G10690	2.7618	1.43514	2.54853	2.67664	2.22718	4.50986	4.3381	2.40284	4.25586	8.72344
AT1G10700	20.8294	16.2325	18.5323	17.25	17.9537	20.0766	17.5248	16.2536	24.3079	28.1353
AT1G10705	0	0	0	0.04579	0	0	0	0	0	0
AT1G10710	0.376776	0.317665	0.322313	0.321697	0.345252	0.445526	1.02601	0.295281	0.239106	0.740927
AT1G10720	14.353	14.2721	16.4056	20.1244	16.1175	20.523	23.1023	17.0153	21.0066	27.4023
AT1G10730	2.28519	3.53361	3.76625	3.81477	3.44616	4.72985	4.7203	3.61015	5.56679	7.4042
AT1G10740	21.3106	15.423	16.2533	12.7523	14.1686	15.1699	14.9716	19.7101	14.8189	11.8646
AT1G10747	0	0.0752756	0	0	0.266946	0	0.0263807	0.106407	0.0604932	0.0521874
AT1G10750	1.73687	2.30645	1.66846	1.67082	1.72168	1.35487	1.44056	1.75573	1.57796	1.21156
AT1G10760	222.907	217.482	176.765	220.845	236.211	177.936	201.996	213.396	165.712	170.052
AT1G10770	1.11347	0.406867	0.78809	0.990385	0.552161	0.322059	0.689306	0.688411	0.120986	0.434332
AT1G10780	6.62151	4.30278	6.11109	5.65389	5.48852	6.55155	5.30769	6.20143	4.39304	4.18664
AT1G10790	0.262208	0.340549	0.475082	0.53054	0.238128	0.702554	0.227775	0.445342	0.102118	0.522817
AT1G10800	0.613427	0.141594	0.434786	0.448041	0.586136	0.20636	0.330525	0.47513	0.315788	0.284693
AT1G10810	0.445533	0.450301	0.291197	0.489357	0.771604	0.457747	0.381877	0.846564	0.748074	0.54264
AT1G10820	14.86	16.0027	19.0837	17.1167	19.7703	19.5194	19.2119	21.1764	17.8973	16.909
AT1G10830	36.0719	30.9262	38.1415	40.7672	34.2225	34.2555	36.3072	33.732	37.4696	33.0231
AT1G10840	64.7024	78.1383	75.0953	59.3406	84.5607	63.8238	62.8656	84.6889	60.3234	61.233
AT1G10850	6.51627	8.70386	8.30048	10.2158	8.49622	9.28806	8.94036	8.9414	7.41669	9.71819
AT1G10865	13.9195	10.4526	13.7606	12.449	14.6016	16.7458	20.1052	11.3918	21.4784	30.5908
AT1G10870	9.90258	12.4084	10.9913	8.93952	12.6031	9.76743	9.11298	11.2667	9.15979	10.9211
AT1G10880	0.0756793	0	0	0	0	0	0	0	0	0
AT1G10890	37.0128	30.2173	38.3945	32.9339	34.004	38.1181	36.7922	35.4976	33.7433	44.1028
AT1G10900	15.0464	16.1828	17.7765	15.8222	19.3408	19.615	15.7452	15.4249	23.0072	21.8419
AT1G10910	28.8207	26.6435	27.1764	21.8371	24.5642	20.3079	21.1954	28.3192	18.5248	15.6253
AT1G10920	7.63956	4.08974	6.32686	6.34865	6.36834	6.74066	5.81729	5.66055	8.13687	9.29394
AT1G10930	13.8051	15.1767	14.3624	9.60071	16.4373	11.8572	11.0451	16.8298	10.9811	9.11626
AT1G10940	46.1314	45.0639	57.6542	55.8498	49.0362	57.0458	60.4512	51.0317	62.7855	73.373
AT1G10950	117.321	155.581	150.973	141.498	151.292	147.717	157.692	157.186	144.682	149.007
AT1G10960	158.593	140.225	163.379	152.143	156.877	166.278	157.319	162.71	177.852	161.001
AT1G10970	6.05189	4.7402	7.67754	5.58643	7.51507	8.05728	7.67749	8.88831	9.31044	9.93085
AT1G10980	0.131104	0.301102	0.233485	0.320919	0.414443	0.219519	0.232407	0.216533	0.478399	0.459583
AT1G10990	3.07638	3.85383	3.22283	6.16316	3.79392	4.92533	7.90017	4.18814	4.42606	6.74364
AT1G11000	4.66601	3.47496	3.52862	3.32503	3.24739	3.07571	3.85329	3.8432	3.92574	3.67129
AT1G11020	10.1383	8.46012	8.79101	9.91255	8.72771	9.29712	9.54137	9.00324	11.5759	12.0249
AT1G11030	0.304779	0.207912	0.145598	0.293483	0.321057	0.274719	0.379105	0.211225	0.172045	0.47063
AT1G11040	0	0	0	0	0	0	0	0	0	0.202771
AT1G11050	18.0241	4.37293	6.35226	8.35367	4.6183	8.0219	8.32109	5.24966	9.37394	10.9954
AT1G11055	0.376299	0.0663182	0.569071	0.230505	0.0494486	0.15116	0.0884057	0.128758	0.306354	0.357839
AT1G11060	8.54638	11.6682	7.56891	5.51237	9.2561	9.19083	8.18483	9.61335	8.83407	8.73632
AT1G11070	0.848972	0.349506	1.34585	1.19345	0.983383	1.1139	0.879951	1.58246	1.57921	0.634114
AT1G11080	4.4568	4.83618	3.77581	3.0272	4.32986	3.13255	2.60736	4.65824	3.74135	3.76849
AT1G11090	6.08602	4.48072	7.34575	5.37033	6.35864	6.3953	7.19176	8.24937	6.98648	7.26851
AT1G11100	0.816377	0.525577	0.602196	0.385452	0.44334	0.612236	0.88085	0.387896	0.820868	1.20015
AT1G11110	0.0841861	0.0752756	0	0	0	0	0.0263807	0.0297878	0	0.156562
AT1G11112	1.10477	2.05639	1.91629	0.800417	1.55486	1.35452	0.858202	2.50057	1.32059	1.44406
AT1G11120	1.88499	2.3051	2.10005	2.11133	1.97375	1.81015	1.91014	2.92592	1.21764	0.979411
AT1G11125	0.22494	0.265273	0.0578375	0.420606	0.548765	0.303429	0.136535	0.369771	0.264729	0.70463
AT1G11130	15.0505	12.5072	10.3355	8.66343	13.9833	7.83236	7.37998	11.9693	6.86285	7.95893
AT1G11145	0.381123	0.271746	0.293458	0.0461789	0.238977	0.272407	0.110155	0.318246	0.237672	0.0506928
AT1G11150	1.12724	1.13381	1.16281	1.55143	0.962045	0.849441	1.11285	1.24406	0.882457	0.788987
AT1G11160	2.13787	1.95936	1.34081	1.32934	2.06014	1.42733	1.46708	1.49782	1.612	1.12905
AT1G11170	1.72991	2.18007	1.26317	1.50757	1.98887	1.91815	2.63998	2.82933	1.49837	3.00033
AT1G11175	6.16513	2.54625	4.12488	5.77553	3.37505	4.00416	6.04703	3.66733	5.34465	5.90395
AT1G11180	12.419	9.67088	11.4268	9.37799	9.2243	9.87425	8.92528	10.0556	9.20277	11.6255
AT1G11185	1.00611	1.23618	0.757099	0.643782	0.839908	0.769804	0.72495	0.618835	1.28248	0.456594
AT1G11190	3.13875	1.8752	4.52607	3.31322	3.17331	3.26702	2.35964	2.78428	2.62378	3.15653
AT1G11200	12.7195	17.2071	17.9705	19.7543	18.8	22.9863	21.722	19.5971	27.1492	30.1203
AT1G11210	11.3803	9.59165	8.37365	11.5937	7.7051	10.6939	14.999	10.5364	8.94549	17.1856
AT1G11220	1.75215	1.34962	1.62578	1.72769	1.15549	1.8233	0.893397	1.13588	1.38603	1.91112
AT1G11230	0	0	0	0	0	0	0.0310125	0	0	0.0506928
AT1G11240	25.8953	29.9301	26.3847	20.7316	30.6229	24.9266	25.882	27.3512	22.7476	23.102
AT1G11250	0	0	0.173513	0.0461789	0	0	0.0310125	0	0	0
AT1G11260	580.946	52.2297	59.0621	64.4507	49.3651	77.5196	83.3695	68.7383	79.8331	75.9013
AT1G11270	67.9856	6.14492	8.59528	8.25933	6.82753	8.89002	9.00546	9.54251	10.5874	12.7384
AT1G11280	12.7493	15.2442	12.575	13.4307	16.078	11.6531	14.8894	17.2254	11.7225	8.88693
AT1G11290	3.4027	3.77569	2.76743	3.10813	3.47797	2.79965	2.40247	3.77428	3.34763	2.09387
AT1G11300	12.8284	11.9033	9.70856	12.6351	14.1299	15.4432	16.1698	12.2067	18.2925	24.2116
AT1G11310	116.55	71.6623	93.0814	104.554	92.9466	134.254	137.431	88.1888	169.005	234.263
AT1G11320	2.28058	2.52709	2.56424	2.25973	2.70025	1.96703	2.34658	2.95614	3.94494	2.37632
AT1G11330	15.0018	10.8917	24.0772	27.048	44.5442	40.0975	33.6959	22.5229	56.7014	51.7936
AT1G11340	1.11814	1.23355	2.0067	1.04681	1.82884	1.94686	2.45377	1.2615	2.29611	1.89708
AT1G11350	20.7211	20.548	21.789	21.9181	18.9186	21.5679	25.4108	17.529	21.8298	19.4842
AT1G11360	17.1736	14.5728	15.8161	16.1387	12.0735	15.94	16.1632	15.2683	16.5557	17.1218
AT1G11362	0.950722	0.216869	0.395558	0	0.133473	0	0.17173	0.0521389	0.172045	0.10288
AT1G11370	0.126279	0	0	0	0	0	0	0	0	0
AT1G11380	211.947	48.1137	46.3266	51.1566	39.6093	46.4182	53.3179	57.1939	37.2806	32.2562
AT1G11390	9.29413	11.0534	9.49877	9.12919	10.3182	10.8086	9.24868	12.0863	8.60339	9.06406
AT1G11400	10.9456	7.50238	6.75217	6.72418	6.92294	7.26167	7.34142	7.80837	7.83931	7.2182
AT1G11410	7.03586	6.80412	8.61225	5.97701	7.72778	7.34684	7.90482	7.95899	6.78549	6.89519
AT1G11420	2.68324	2.18789	1.75912	1.15713	2.32383	1.90275	2.18687	2.02928	1.92141	2.38175
AT1G11430	140.295	169.742	134.712	115.776	169.849	115.291	114.299	164.812	117.547	96.6215
AT1G11440	8.2521	10.0044	13.855	15.4101	12.5424	10.5017	13.4881	12.8252	10.8113	10.3126
AT1G11450	1.65894	1.40066	1.40569	1.77284	2.20743	2.19231	2.10368	1.86853	1.48547	1.58324
AT1G11460	0	0.0752756	0	0	0.13538	0	0.119418	0.172952	0.120986	0.335385
AT1G11470	0	0	0	0	0	0	0	0.0260694	0	0
AT1G11475	28.0702	36.8587	34.6239	28.7851	44.9419	27.3667	28.2557	38.3074	37.2622	32.2895
AT1G11480	17.4617	15.8305	14.3782	14.5362	17.3585	17.4451	18.6914	17.4506	20.716	23.1623
AT1G11482	11.4364	35.2449	16.7093	19.6241	22.766	19.4937	32.5668	22.8952	29.2104	23.2711
AT1G11490	0.0420931	0	0	0.0461789	0.105465	0.0617798	0.0569438	0.104818	0.051059	0
AT1G11500	0.344333	0	0.600061	0.275907	0.364786	0.375118	0.654111	0.268671	1.10549	0.263375
AT1G11510	0	0.0752756	0	0.04579	0.166143	0.0705791	0.123151	0	0	0
AT1G11520	1.86267	2.31783	2.00606	1.41929	2.21078	2.27178	2.16635	1.82859	1.64479	1.75521
AT1G11530	32.9588	20.5666	32.9721	33.8439	16.5292	22.6695	29.6316	24.8948	23.3179	26.1917
AT1G11540	0.72317	1.28459	1.24576	1.15597	0.890205	0.998557	1.31934	1.01305	1.305	1.23099
AT1G11545	16.168	33.2157	25.4946	17.8002	16.3163	13.8465	19.4599	24.6037	9.09391	11.0494
AT1G11570	1.45908	0.733489	1.31516	1.73165	0.727875	0.880204	0.684286	0.783229	0.845058	0.531234
AT1G11572	0	0	0	0	0.0261019	0	0	0	0	0
AT1G11580	8.67322	15.4404	13.5505	14.6318	12.7311	10.5487	10.6907	11.8397	13.1166	10.9843
AT1G11590	0	0.0376378	0	0	0.0174013	0.0138	0	0.0296199	0	0.0260937
AT1G11592	4.5718	3.62381	3.29591	4.08152	4.10166	4.3021	3.23146	4.67664	3.26247	3.53569
AT1G11600	10.8978	11.059	9.39082	6.90241	10.9073	9.10947	5.35588	9.32884	7.32831	8.88582
AT1G11610	0	0	0.377545	0.0461789	0	0.223958	0.2796	0.0130347	0.838697	1.22277
AT1G11630	3.47082	4.8821	5.07821	5.75767	5.41129	4.56533	5.78972	5.83996	5.47086	6.09704
AT1G11640	0	0	0.058905	0	0	0.0276	0.0615755	0.171363	0.051059	0
AT1G11650	119.112	124.352	121.874	122.612	137.993	125.499	132.206	127.988	134.889	148.278
AT1G11660	15.7106	24.206	21.1206	19.2593	22.4283	19.5221	21.1521	18.6146	21.2534	20.6653
AT1G11670	8.77373	6.88195	5.75553	5.44311	6.26404	5.57558	4.989	7.23277	4.79396	4.75563
AT1G11680	35.2462	55.5114	46.8693	45.4738	45.4061	49.0877	47.9174	51.3784	42.4077	46.7736
AT1G11684	1.01307	1.15827	1.77252	0.666744	1.16753	1.40733	1.21982	1.42492	0.760375	1.31444
AT1G11690	0	0	0	0	0.0494486	0	0.0527615	0	0	0
AT1G11700	2.75396	7.16154	6.7878	4.53989	6.81881	6.9003	6.48461	4.74216	4.46093	5.33496
AT1G11710	1.00453	1.0626	1.42751	0.729722	1.60836	1.15808	1.40879	1.5461	0.985746	1.04599
AT1G11720	27.2002	33.6089	30.6794	30.876	31.4697	27.0586	25.0328	29.843	28.424	21.2622
AT1G11730	2.23882	2.19663	1.56606	1.91442	1.24609	1.38879	1.38736	1.86271	1.43565	1.61895
AT1G11735	0.089011	0.383983	0.434786	0.230505	0.333174	0.318979	0.268501	0.290514	0.051059	0.26487
AT1G11740	1.82769	2.98996	3.66064	3.09608	1.24312	1.08452	4.23961	4.02471	1.36078	0.379156
AT1G11750	109.173	97.8757	104.464	91.6588	98.7045	95.7397	86.5689	105.538	85.9647	68.4569
AT1G11755	17.3647	16.1239	18.3158	19.0673	18.6843	19.3145	19.9538	19.2058	15.6162	17.0768
AT1G11760	3.09902	3.90223	3.39101	2.66995	3.6442	3.74912	3.0739	3.31631	3.38699	4.21543
AT1G11765	0	0	0	0.0230894	0	0	0	0	0	0
AT1G11770	0.146056	0.132636	0.684746	0.292706	0.566602	0.232679	0.36476	0.610743	0.229671	0.463708
AT1G11780	7.93215	9.77993	8.98881	7.95986	13.7703	11.1587	9.53744	13.5697	12.5428	11.1271
AT1G11785	0.51485	0	0.0970656	0.609278	0.232292	0.20307	0.341663	0.249805	0.051059	0.138885
AT1G11790	24.7017	22.3949	24.2586	21.4221	28.0929	25.2681	23.0766	22.6244	23.131	21.843
AT1G11800	5.21702	4.97605	5.45622	5.35411	6.67259	5.95327	5.456	5.39148	6.76689	5.63255
AT1G11810	1.2547	2.88932	0.483319	0.989607	1.29646	0.859355	1.24214	1.65669	1.62532	1.29497
AT1G11820	23.0288	28.2274	23.265	22.0429	26.1761	22.4134	20.0807	27.5683	18.5502	13.4409
AT1G11840	161.121	139.866	173.535	165.312	189.423	140.018	143.86	158.996	165.342	166.666
AT1G11850	22.5918	22.4721	31.4782	27.9456	24.7848	27.6219	29.9159	28.5537	23.2229	21.344
AT1G11860	357.8	435.023	506.771	492.478	458.73	470.097	446.059	486.723	454.935	300.971
AT1G11870	23.6013	20.7803	23.1108	20.6936	25.3053	22.5765	20.5095	27.5952	21.8834	14.3457
AT1G11880	4.81405	4.51964	5.16353	3.28462	3.65665	4.55807	4.78175	4.45978	4.05162	5.29248
AT1G11890	28.5945	25.3092	27.6095	27.1642	33.1415	38.456	41.6014	29.1127	40.1273	48.8463
AT1G11900	2.93912	3.18914	2.02253	2.5165	3.19438	3.03136	2.5165	2.61236	2.83006	3.28259
AT1G11905	12.0989	8.92028	14.3375	13.3502	11.6134	14.4695	15.9525	10.186	21.2077	27.4654
AT1G11910	136.979	139.396	182.646	206.099	150.055	215.373	220.075	147.437	243.135	344.55
AT1G11915	0.998118	0.600853	0.629043	0.247693	0.515247	0.289629	0.380003	0.415554	0.358658	0.208749
AT1G11920	0	0	0	0	0	0	0.0263807	0	0	0
AT1G11925	0.126279	0.0752756	0.253036	0.229728	0.166143	0.0617798	0.207374	0.130347	0.051059	0
AT1G11930	38.7837	30.1113	37.4691	38.0788	39.2061	40.2958	40.4542	39.7722	44.0076	48.4426
AT1G11940	7.907	5.83991	6.63181	5.70182	6.16433	6.83007	8.32904	6.87782	7.54318	10.4238
AT1G11950	4.30713	4.49029	4.34236	4.7102	4.9632	4.17825	4.55274	4.68248	4.16276	5.08933
AT1G11960	12.4758	7.80908	8.35316	8.95109	7.8059	9.38583	9.57774	7.56996	8.82834	10.5723
AT1G11980	0	0	0	0.0461789	0	0.0276	0	0.0260694	0	0
AT1G11990	0.553692	0.375026	0.145598	0.275907	0.759904	0.500818	0.368942	0.395841	0.433907	0.43976
AT1G12000	39.023	45.5426	41.8073	43.0765	49.9615	46.3232	45.8977	46.3203	43.1785	49.5293
AT1G12010	0.685425	1.27434	0.34199	1.81681	0.339742	1.01717	1.01475	0.792222	0.628521	0.214177
AT1G12013	0.21529	0.292145	0.744718	0.885446	0.57936	1.21096	0.413401	0.791755	0.390849	0.404406
AT1G12015	0.0938359	0.132636	0.0970656	0.310282	0.388341	0.512854	0.518924	0.22668	0.0604932	0.377661
AT1G12020	3.82441	13.5432	9.26348	6.22484	8.54473	7.64797	7.32116	9.23641	6.25464	6.0119
AT1G12030	0.524894	0.265273	0.621747	0.282069	0.321945	0.529607	0.390753	0.0260694	0.051059	0.10288
AT1G12040	0	0.0752756	0.11781	0	0	0	0	0.00330975	0	0
AT1G12050	29.6084	29.3886	31.2005	35.6493	32.6113	36.0975	39.2445	33.5926	39.9251	50.937
AT1G12060	1.02652	1.5333	1.27367	1.90171	1.23003	1.15697	1.62581	1.86221	1.23715	1.6444
AT1G12064	0	0.0752756	0.0578375	0.0461789	0	0.0694694	0.0263807	0.0782083	0.236238	0
AT1G12070	0.553214	0.347021	0.154903	0	0.0840246	0.168758	0.114786	0.0819266	0.120986	0.164979
AT1G12080	6.77126	9.98174	9.47533	10.9354	7.4796	8.03605	9.49968	11.0625	5.53524	6.701
AT1G12090	1928.96	2521.52	1979.56	1579.93	1951.32	1444.33	1604.93	2459.12	893.755	796.654
AT1G12100	2.9551	3.42754	2.28091	1.06361	1.54155	1.33163	1.16139	1.86427	0.657012	0.697708
AT1G12110	21.1924	50.072	56.5249	54.3662	46.6524	50.1242	60.9732	51.7942	40.2651	33.9277
AT1G12120	52.4664	32.5612	29.3273	31.9446	29.363	32.4607	34.4539	32.1872	29.7338	35.9014
AT1G12130	0.0420931	0	0	0	0	0	0	0	0	0
AT1G12140	28.5165	29.9881	30.4643	29.7494	35.8012	34.999	35.2164	32.2973	40.7852	49.1445
AT1G12150	0.612321	1.59465	0.848063	0.961005	0.89851	1.42955	1.33234	0.749723	1.16885	1.43058
AT1G12160	0.293067	0.612294	0.426549	1.71369	0.705585	1.13757	2.17343	0.629417	1.78567	2.61743
AT1G12170	0	0	0	0	0	0	0.152815	0	0	0
AT1G12200	2.14189	2.29863	3.43634	3.13415	4.02079	4.48027	3.56548	3.68983	7.58443	5.62284
AT1G12210	1.72674	1.5333	2.36961	2.12391	1.95825	1.92738	2.43447	1.9314	3.38453	5.92677
AT1G12211	0.0469179	0	0	0	0	0.11809	0.0527615	0.0297878	0.120986	0.204266
AT1G12220	6.6139	4.1279	5.33816	7.05502	6.63133	9.09196	9.75756	4.94437	9.52493	9.77686
AT1G12230	60.3971	50.9557	55.9539	52.3285	41.0311	47.2142	48.8133	52.905	43.9166	38.5795
AT1G12240	52.0552	62.9105	52.1302	46.7042	46.667	47.1848	44.7086	58.5737	37.3671	42.3783
AT1G12244	8.19617	8.81595	9.61465	8.89506	9.07668	8.03349	6.0163	10.1031	6.59276	4.26726
AT1G12250	40.1919	33.3136	44.6131	45.9416	32.325	37.4956	36.6426	39.5653	45.555	32.0398
AT1G12260	2.2509	1.95559	1.00096	1.39355	1.84511	1.47057	1.0374	1.4933	0.511835	0.684807
AT1G12270	31.266	31.5917	31.1586	26.2672	35.4976	28.7119	31.3206	38.5664	31.212	29.1371
AT1G12280	3.70509	8.56859	6.56241	7.09161	8.16726	8.63593	7.18746	5.91441	9.86481	8.03413
AT1G12290	0.5021	0.628857	0.92024	1.51872	1.18541	3.51031	2.72677	0.474008	3.63391	8.23225
AT1G12300	1.74217	1.28462	0.771913	0.710912	1.59524	0.899349	1.29416	2.05831	1.58268	1.22781
AT1G12310	43.361	54.6697	65.5014	51.3124	50.1761	47.7633	48.4458	58.3288	47.2888	42.2846
AT1G12320	4.90274	5.0797	6.90648	7.57486	5.43139	5.32437	7.41985	6.50025	7.32442	7.76486
AT1G12330	8.43196	10.288	10.9116	9.1984	7.82537	7.62584	8.10076	9.59476	7.29959	6.87593
AT1G12340	3.31431	2.79172	3.24714	2.93552	2.9903	3.64553	3.15915	3.32629	4.07857	4.01545
AT1G12350	9.78613	9.83925	14.0484	14.2637	11.7715	12.4566	12.8073	12.9726	16.0027	13.8468
AT1G12360	32.4449	18.2817	29.2445	28.956	25.8976	38.0151	36.9682	26.3901	48.2301	56.8328
AT1G12370	3.46726	2.85108	4.22997	4.25807	4.29198	3.47913	3.29317	3.76472	3.27687	3.89184
AT1G12380	2.88326	4.95715	4.10166	3.45934	4.7723	3.30463	3.5624	4.45295	3.5156	3.23995
AT1G12390	7.91687	8.51564	9.18757	7.78153	7.34694	10.628	8.58614	7.83614	9.21601	11.4579
AT1G12400	5.59221	8.56482	7.53189	7.46402	7.04205	8.83997	8.74946	6.82708	8.06528	14.0957
AT1G12410	88.1706	77.3211	80.9344	81.4281	84.4579	82.2729	83.887	78.7324	88.2702	81.1027
AT1G12411	5.15713	6.05331	7.75017	8.90836	6.49778	6.76766	7.75374	6.23129	6.27226	5.57627
AT1G12420	7.4593	4.99298	6.37804	6.69947	6.83549	9.38864	9.32207	6.26339	10.0743	16.1821
AT1G12430	15.43	11.1682	9.99076	10.3981	13.4512	11.4414	12.5056	12.4555	11.7915	10.4529
AT1G12440	85.4966	67.3416	63.1937	64.7963	53.5748	59.626	59.3394	66.6389	60.4528	60.1929
AT1G12450	17.6023	4.32551	6.26356	5.87954	4.68291	7.99967	5.4549	5.96933	5.54388	5.33418
AT1G12451	0.889959	0.422297	0.997754	0.977026	0.897622	0.543876	0.412052	0.560308	1.24312	0.27777
AT1G12460	6.99693	10.5893	8.46161	7.11774	8.28832	6.87672	5.53792	8.40751	5.56049	4.77903
AT1G12470	16.0966	21.5521	21.7559	16.8942	19.5517	22.4492	21.8707	18.1866	26.2476	26.3686
AT1G12480	3.26936	5.45592	4.14195	4.62387	4.28051	4.20585	4.05359	5.09183	4.97706	3.81626
AT1G12490	0.089011	0	0	0	0.10822	0.0828	0.0983136	0.158993	0	0.0521874
AT1G12500	30.6108	33.3156	28.9406	25.5934	30.4287	27.4646	25.8136	35.0804	20.0866	20.5561
AT1G12510	0	0	0	0	0.0280082	0	0	0	0	0
AT1G12520	99.6713	80.3385	103.76	100.762	90.2462	105.852	104.615	93.2944	107.737	90.818
AT1G12530	8.91373	10.0895	8.99918	8.51881	8.20214	8.67463	9.12828	8.32762	6.55295	11.006
AT1G12540	0	0	0	0	0	0.136719	0	0	0	0
AT1G12550	3.19467	1.32538	1.55475	1.58643	1.60219	1.83116	2.17575	1.51158	2.54974	2.87483
AT1G12560	0.0469179	0	0.0578375	0	0.10822	0.0705791	0.0263807	0.0521389	0	0.202771
AT1G12570	3.16833	2.63684	2.36742	2.89456	3.80131	2.87141	2.84286	3.29551	2.85915	2.60321
AT1G12580	29.6401	14.2234	12.5275	13.1394	12.3175	14.0368	13.0754	12.4069	12.8517	14.9738
AT1G12590	3.44373	0.843242	1.59705	1.17316	1.41287	1.61848	1.83176	1.62023	1.62694	2.1098
AT1G12600	0.329381	0.470701	0.289188	0.477032	0.18949	0.222848	0.456511	0.512396	0.459343	0.208749
AT1G12610	1.07572	0.216869	0.203436	0	0	0	0.0310125	0.0297878	0	0.0606041
AT1G12620	3.25473	4.21986	4.29594	3.59379	3.39437	2.98083	3.10237	3.27638	3.53253	3.5717
AT1G12630	0.455182	0.43886	0.11781	0.426379	0.323002	0.14458	0.198111	0.17129	0.241973	0.284693
AT1G12640	18.2318	21.5712	24.6159	25.5638	23.6828	29.5874	28.3401	23.9099	34.2966	41.2218
AT1G12650	12.1623	18.9989	15.4101	12.4117	21.8345	15.4198	15.0688	17.8285	14.7696	18.5166
AT1G12665	0	0	0	0	0	0	0.0310125	0.0260694	0	0
AT1G12669	0	0	0	0	0	0.0628895	0	0	0.0604932	0
AT1G12670	0	0.0663182	0	0	0.0840246	0	0.0527615	0.107996	0	0.0521874
AT1G12672	0.0938359	0.331591	0.116743	0.218313	0.287577	0.553614	0.0527615	0.134606	0.161178	0.156562
AT1G12680	11.8995	9.54981	9.535	11.0786	8.32017	11.0731	12.3642	9.89397	12.5096	13.1551
AT1G12700	2.17132	3.54377	2.78787	3.0903	2.60192	2.44561	2.1724	2.77614	1.86586	1.18816
AT1G12710	29.4765	12.6171	12.3698	16.301	11.1533	12.0737	14.6835	12.3338	12.6395	12.8621
AT1G12725	0	0	0.058905	0	0	0	0	0	0	0
AT1G12730	8.56654	6.86667	5.56089	6.38918	5.39104	6.7024	6.46276	6.66749	5.95582	4.78426
AT1G12740	0.408264	0.132636	0.253036	0.275907	0.323831	0.266937	0.469446	0.489536	0.520024	0.112791
AT1G12750	10.4097	11.5817	12.4029	12.9014	10.938	10.3545	13.3724	11.8219	11.3056	12.3798
AT1G12760	28.7881	24.7578	28.1883	31.581	27.8608	40.1066	35.7198	28.8908	43.0222	55.2256
AT1G12770	37.1652	29.3105	32.2065	26.1139	27.9543	23.228	25.9746	31.5142	24.5571	19.8088
AT1G12775	3.17293	2.52709	3.23425	1.85092	3.08555	2.67551	2.89536	2.26625	3.14473	2.628
AT1G12780	46.085	21.8131	26.7227	27.1439	17.4739	26.4811	28.0821	22.3403	29.5827	31.9078
AT1G12790	2.95392	2.40853	3.05448	2.55515	1.97273	2.57797	2.31839	2.3602	2.06353	1.00336
AT1G12800	138.185	150.714	142.589	123.731	135.107	129.202	126.545	152.067	108.075	87.3056
AT1G12805	0	0.0752756	0.343058	0.230117	0	0.0352895	0.691752	0.0297878	0	0.480541
AT1G12810	23.3616	19.4023	23.4224	27.8969	21.0861	29.2511	28.8198	21.8591	28.1906	39.002
AT1G12820	21.6421	28.1987	29.0931	31.0821	28.8466	32.8541	31.4819	29.3197	28.1304	35.5209
AT1G12830	8.80699	10.2039	10.7615	7.66054	11.9539	10.269	9.00906	11.5978	8.44957	10.3811
AT1G12840	104.747	107.69	125.197	120.963	120.288	127.482	120.479	121.32	128.783	139.098
AT1G12845	28.6011	19.157	19.8986	18.6339	18.085	18.6684	20.6427	19.6387	13.843	17.1387
AT1G12850	84.2095	113.923	115.136	132.874	113.013	129.023	135.489	115.618	116.137	142.326
AT1G12855	0.089011	0	0.223113	0.184715	0.209024	0.0276	0.276416	0.0558572	0.306354	0.202771
AT1G12860	24.5047	40.7141	37.6496	32.0853	36.2122	30.655	32.4789	39.5781	26.116	21.3411
AT1G12870	0	0	0	0	0.130718	0.0341798	0	0.12558	0.295298	0
AT1G12880	9.68095	7.31194	6.58002	7.67365	8.79974	9.59916	7.83212	7.41022	12.4393	12.117
AT1G12890	23.6166	37.3056	33.4856	34.3002	33.3833	29.677	27.6143	40.6271	22.4817	13.8974
AT1G12900	1383.5	1926.21	1962.62	1828.56	1746.91	1621.42	1517.18	1893.56	1395.01	780.379
AT1G12910	17.7014	11.1685	14.4716	16.0563	14.3134	15.7004	13.9347	15.2891	18.7148	15.65
AT1G12920	40.3741	53.0012	58.1672	46.8313	68.8015	52.8645	52.9231	58.1035	51.7003	49.9808
AT1G12930	7.07067	9.76729	10.0186	8.11436	10.2136	8.79288	9.60847	9.98662	8.15306	8.32629
AT1G12940	0	0.580453	0.223113	0.931625	0.791516	1.49355	1.2301	0.510193	1.3241	2.47078
AT1G12950	0.522832	0.0752756	0.0485328	0.138148	0.122244	0.332139	0.141167	0.189923	0.21367	0.112791
AT1G12970	4.26006	4.87442	4.51015	3.55845	3.50166	5.00213	3.13058	3.28594	4.44742	6.53134
AT1G12980	0.210465	0.0663182	0	0.0461789	0.285632	0.0617798	0.0620249	0.134606	0.381415	0.153573
AT1G12990	36.0568	18.5363	21.1204	15.9107	18.6591	25.3906	22.0159	18.8623	26.9963	35.3965
AT1G13000	19.8246	13.8113	17.4466	18.5333	18.448	24.8258	22.3121	18.2312	31.382	32.6065
AT1G13010	6.50991	13.5798	8.78658	8.87728	12.6347	10.3601	9.85298	9.22531	8.6667	14.8531
AT1G13020	15.5494	23.3975	21.4955	21.3067	29.2579	30.0495	24.3994	26.1541	26.8346	30.5417
AT1G13030	7.12274	8.61436	8.36604	7.12961	11.2833	6.4674	6.47448	7.76391	5.21206	6.35029
AT1G13040	0.0420931	0.0752756	0	0	0.0261019	0	0	0.0260694	0.0590596	0
AT1G13050	2.66988	3.40729	2.87255	2.21199	2.56653	2.75464	1.696	2.66974	3.19856	3.32844
AT1G13060	45.1776	53.1608	56.3259	56.7157	60.1657	70.4694	66.3606	55.3107	81.4998	87.0346
AT1G13070	0	0	0	0	0	0	0	0.0260694	0	0
AT1G13080	5.76975	9.85701	14.56	9.78504	13.5085	15.2974	12.8745	11.5496	18.5038	13.3027
AT1G13090	19.2785	21.912	22.0785	26.4796	22.5387	29.2087	27.2713	22.784	35.083	43.3543
AT1G13100	3.07854	3.37899	4.24252	4.02452	3.7281	4.6583	4.93753	4.16442	4.28292	6.64541
AT1G13110	63.8786	78.7109	90.0233	109.42	84.2077	104.033	114.824	86.4547	127.391	139.161
AT1G13120	7.79439	12.6893	12.3261	10.3522	14.1366	14.3038	12.4746	13.9083	12.4654	15.171
AT1G13130	0.22494	0.198955	0.369779	0.138537	0.594571	0.355207	0.183828	0.639057	0.290165	0.27777
AT1G13140	0	0	0.058905	0	0.0233467	0.0552	0.358392	0.0558572	0.120986	0.0521874
AT1G13145	2.49105	4.87427	5.5899	5.40814	3.95386	3.81417	3.5501	3.9958	3.26271	3.97827
AT1G13150	0.0943134	0.242389	0	0.0915801	0.17826	0.138	0.223593	0.141502	0.111552	0.30864
AT1G13160	15.7888	36.638	26.4375	20.6588	40.2186	19.1897	22.5409	34.7079	16.942	21.0078
AT1G13170	14.4695	14.6739	14.3705	12.9366	15.9614	13.9372	16.314	15.259	13.3998	14.1014
AT1G13180	9.19612	6.97266	7.29512	6.69746	6.95651	9.79972	9.47386	8.47414	8.54224	11.1793
AT1G13190	36.0854	27.2933	27.0798	25.6312	25.2223	25.6755	27.6922	28.724	29.1796	29.8778
AT1G13195	10.732	5.15354	6.82871	8.01064	7.27611	6.47673	8.16229	6.9926	11.2214	8.30942
AT1G13200	0	0	0	0	0.168049	0	0.0263807	0	0	0
AT1G13210	44.9843	20.796	31.8006	46.6124	30.3386	56.5492	62.0534	25.9035	76.2443	96.7527
AT1G13220	24.3807	25.9774	21.2852	22.6579	22.5634	19.3623	20.6368	22.3581	20.0683	18.5702
AT1G13230	0.187672	0.0663182	0.107438	0.0915801	0.101652	0.0959597	0.0310125	0.107996	0.120986	0.0521874
AT1G13245	95.3765	42.3194	45.8657	39.6036	39.4881	41.157	40.7727	46.9768	52.151	53.1154
AT1G13250	13.0079	13.9758	18.8671	17.5687	19.0351	17.2565	18.7175	17.0058	12.5604	14.2368
AT1G13260	105.954	39.5295	43.8038	42.5958	33.6246	48.9905	55.6838	43.4518	45.4561	65.2994
AT1G13270	85.4903	75.0462	66.4622	65.9604	75.513	64.457	73.1605	78.2733	58.8409	59.0334
AT1G13280	17.6725	19.9903	25.8193	28.9583	21.9021	22.3909	26.5312	20.8818	24.694	28.3926
AT1G13300	0	0	0.406998	0	0.0261019	0.0552	0.232856	0.157497	0.162611	0.432838
AT1G13310	0.0841861	0	0	0.339273	0.0727953	0.560457	0.4347	0.0734415	0.274163	8.87552
AT1G13320	76.2372	86.1516	97.5564	94.5763	92.8182	101.967	101.906	82.7031	108.851	122.207
AT1G13330	1.47238	1.5537	2.15788	1.85864	1.86642	2.37947	2.79195	2.45541	1.9579	5.29284
AT1G13340	1.75642	1.06508	2.69708	6.41021	3.45648	10.4187	11.9988	1.59563	18.0146	77.7729
AT1G13350	15.0813	13.4784	14.4212	14.8942	16.8648	16.0591	17.5625	16.8611	15.6661	18.5539
AT1G13360	12.2435	39.8506	43.0317	47.154	40.2006	51.7615	50.0598	41.1844	52.0102	89.9005
AT1G13370	0.089011	0.0752756	0.23135	0.184715	0.223896	0.226099	0.284007	0.163853	0.294259	0
AT1G13380	41.7639	33.8348	37.8686	30.6617	40.7621	34.3745	35.1596	42.0289	32.9877	29.3227
AT1G13390	28.048	26.0217	30.401	28.2009	26.6473	24.9226	27.9921	28.1953	30.5361	32.6736
AT1G13400	0.397508	0.0752756	0.322313	0.275518	0.252962	0.201828	0.451792	0.468774	0.449909	0
AT1G13410	1.44958	2.66236	0.787023	1.52067	1.987	1.38649	1.58695	1.36574	0.677314	1.32285
AT1G13420	0	0.715574	0.47124	0.420217	0.403214	0.343079	0.363024	0.160135	0.111552	0
AT1G13430	5.3115	8.9668	10.3085	9.71423	8.06527	9.82572	8.96252	7.08184	10.6772	12.6038
AT1G13440	709.182	904.988	904.99	815.834	1084.4	923.265	898.492	908.316	924.746	920.503
AT1G13448	2.88119	1.60992	3.6536	1.96417	1.66906	2.01565	2.1549	2.07748	1.61506	2.80318
AT1G13450	18.002	11.0372	11.9317	14.2747	13.0681	15.0914	16.1373	15.0085	16.4441	16.2796
AT1G13460	5.30676	9.09785	8.83195	11.9804	10.9102	12.706	13.197	10.234	13.5902	14.4209
AT1G13470	1.92045	0.866126	9.54521	24.3951	13.476	56.0873	63.7019	2.54791	87.9979	143.859
AT1G13480	0.0420931	0	0.0537189	0.0461789	0.113326	0.147229	0.440456	0.0819266	0.802322	2.3059
AT1G13490	0	0	0	0	0	0.0138	0.110155	0	0.0302466	0.101386
AT1G13500	0	0	0	0.0461789	0	0	0.0263807	0.122402	0.0590596	0
AT1G13510	0	0	0.23562	0.04579	0	0.0276	0.0773065	0.0558572	0.310354	0.0563957
AT1G13520	0.0420931	0	0.23562	0.172523	0.0466934	0.551565	0.764266	0.122402	0.172045	9.21841
AT1G13530	0	0	0	0.184327	0.0466934	0.359098	1.2857	0.048961	0.527514	2.48014
AT1G13540	0.240847	0.0663182	0	0.230505	0.122244	0.436898	0.697183	0.0819266	0.924119	1.00458
AT1G13550	0	0	0.107438	0.430853	0.347158	0.474328	0.810971	0.0558572	1.41739	2.19451
AT1G13560	59.7728	67.3859	64.2922	60.2675	69.1087	61.1325	59.6734	72.6305	55.5678	58.7075
AT1G13570	10.6883	4.94706	7.0949	8.99857	7.72398	9.18578	9.45404	7.31052	9.06005	11.7079
AT1G13580	5.40295	5.58991	5.90535	6.6352	6.62875	5.69565	5.7528	5.37747	6.19188	5.25921
AT1G13590	0	0	0	0	0.0280082	0	0.0263807	0	0	0
AT1G13600	0.448773	1.09444	0.789284	1.15149	2.12929	1.52781	0.695735	0.966763	1.35916	0.976422
AT1G13605	0	0	0	0	0	0	0	0.0244805	0	0
AT1G13607	0	0	0.115675	0	0	0.0276	0	0.0260694	0.118119	0
AT1G13608	0.0469179	0.198955	0.23562	0.13737	0.0821183	0.0959597	0.0305631	0.0787487	0	0
AT1G13609	3.21289	8.05574	6.37394	6.13022	4.13195	3.91345	1.8785	5.39768	2.35064	2.15002
AT1G13610	0.944241	1.47474	0.487589	1.83964	0.651267	0.410407	0.609265	0.769871	0.607386	0.181812
AT1G13620	0	0	0	0	0.0522038	0.0341798	0.0884057	0	0.102118	0
AT1G13630	0.984423	1.08548	1.66313	1.79346	1.92876	1.59703	1.55304	1.60159	1.72517	1.38531
AT1G13635	0.336745	0.450301	0.399828	0.27474	0.245506	0.0893798	0.350477	0.289974	0.249003	0
AT1G13640	8.42189	11.9645	11.9697	12.6258	11.4833	11.1268	12.9822	12.5158	10.4994	10.7774
AT1G13650	45.0428	46.7049	30.7565	18.9661	30.3941	15.4088	12.4383	35.7034	8.59788	3.76765
AT1G13660	0	0	0	0	0	0.0341798	0.0101877	0.00816016	0	0
AT1G13670	0.726411	1.50409	1.02384	1.06413	0.725929	0.802107	0.874032	1.04923	0.518402	0.441255
AT1G13680	0	0.0752756	0.107438	0.183938	0.191396	0.305477	0.176362	0.115433	0.0604932	0.214177
AT1G13690	15.1969	17.8421	17.6813	17.0775	19.0811	16.143	14.9385	20.8163	15.1208	18.8469
AT1G13700	24.2715	11.8689	13.7786	13.5381	11.1589	11.8199	12.5444	10.6897	12.3896	15.1454
AT1G13710	2.15923	2.10479	1.52658	2.68111	2.71148	1.28412	1.79522	2.69999	2.71952	2.81494
AT1G13730	13.028	25.6313	20.837	15.5648	22.8405	17.5966	14.1882	23.7285	14.7866	12.9933
AT1G13740	8.42038	10.0752	8.8547	10.0622	8.05884	5.83441	7.35005	9.71964	4.12401	6.00982
AT1G13750	7.03089	9.94373	16.4488	24.226	24.3665	36.0738	40.3742	12.1061	49.7702	56.0355
AT1G13770	10.6251	10.9593	9.22375	8.80192	9.29163	9.96704	9.17063	9.34749	8.49187	9.3611
AT1G13780	4.04555	2.44534	3.96951	3.36848	3.26247	3.79561	3.88411	4.34203	3.82279	3.48536
AT1G13790	13.3686	6.00822	3.75613	3.34591	5.06638	3.34676	2.91941	4.78958	2.2532	3.80073
AT1G13800	0.27716	0.875083	0.29239	0.390837	1.01643	0.250448	0.228674	0.945026	0.28073	0.696213
AT1G13810	5.3012	5.03596	5.38972	2.9039	5.54404	3.2549	3.93462	5.95128	4.03827	4.27064
AT1G13820	47.6303	42.6718	50.8222	43.4507	41.6881	37.7815	40.9013	44.6326	40.7898	26.3945
AT1G13830	0.361824	0.0663182	0.212741	1.00641	0.347158	1.20029	1.83627	0.21971	1.604	7.22776
AT1G13850	0.769459	0.646772	0.81186	0.748465	0.823168	1.04144	1.08469	0.926393	0.688181	1.10754
AT1G13860	12.1439	16.7724	16.5049	15.2817	15.5619	16.508	15.1473	15.4678	14.9605	16.2958
AT1G13870	7.88086	8.98555	9.4451	8.16079	9.40962	9.21757	8.29263	9.6163	9.40057	8.47128
AT1G13880	17.3846	11.6736	13.5229	13.3541	10.9271	14.1368	12.884	11.7888	12.1118	16.5552
AT1G13890	0.089011	0.0663182	0.17458	0.0919689	0.173599	0.220629	0.964312	0.694914	0.241973	0.644026
AT1G13900	11.6464	15.4238	18.7406	19.2977	15.2861	18.1922	16.9176	15.7903	20.6401	17.7566
AT1G13910	2.94704	5.60512	6.67465	4.24355	4.22271	5.10059	4.70667	5.65532	4.76117	4.47283
AT1G13920	2.92148	2.68028	2.17411	3.08388	2.60398	2.80741	2.16873	3.09313	3.34601	2.1844
AT1G13930	633.392	731.707	713.975	724.487	633.896	608.032	647.583	722.407	522.071	536.383
AT1G13940	5.60148	6.77769	7.68685	9.95777	7.68389	8.83709	7.77561	6.74758	7.78497	7.50009
AT1G13950	6.65441	5.61393	8.10749	6.81395	7.72562	9.66933	8.71084	4.57997	11.7135	14.9775
AT1G13960	10.0861	7.63621	11.7215	12.6247	8.93587	13.551	12.498	9.87602	12.3579	20.4797
AT1G13970	1.12985	1.68897	0.778911	2.37926	2.03979	1.91149	2.58645	1.1465	2.71707	5.62696
AT1G13980	20.0452	18.2563	17.0115	18.6499	15.5976	18.6919	20.1426	19.2612	17.2435	21.3168
AT1G13990	10.7671	5.03762	11.9285	19.4284	8.23526	26.1527	29.3731	8.47378	50.95	70.7111
AT1G14000	49.238	45.23	50.6492	52.7909	52.0252	65.1817	66.6431	52.8607	74.1618	79.7106
AT1G14010	17.5557	15.1335	17.7638	17.4868	21.9362	30.4083	22.9039	16.8101	36.142	42.1936
AT1G14020	8.79537	11.7206	11.355	9.8163	11.2921	11.3716	10.9832	12.964	9.45667	10.157
AT1G14030	40.5939	43.348	44.0034	38.2884	42.1775	43.9251	36.7864	46.0258	33.2715	24.5776
AT1G14040	4.84358	3.92526	2.82194	2.70816	4.10765	2.4411	2.33544	4.04004	4.41006	2.88491
AT1G14048	0	0.0752756	0	0	0	0	0	0	0	0
AT1G14060	8.27792	10.5441	9.35533	6.35819	15.093	7.44401	9.51758	11.8674	9.35021	8.13122
AT1G14070	0.894155	0.301102	0.428684	0.886612	0.647454	0.853977	0.993838	0.539939	1.36901	2.89634
AT1G14071	0	0	0.0485328	0.219091	0	0.0617798	0.0263807	0.0297878	0	0
AT1G14080	0.0522203	0.0663182	0.232418	0.547339	0.100804	0.3588	1.04486	0.0297878	0.153177	1.35164
AT1G14090	2.59343	2.3051	3.25924	1.42085	2.61141	2.32402	2.85779	2.77264	2.60575	3.02542
AT1G14100	0.188627	0.216869	0.155971	0.0461789	0.175505	0	0.0310125	0.0521389	0.464476	0.104375
AT1G14120	1.18619	1.3841	0.929545	0.737306	1.05116	0.536015	0.510171	0.769944	1.37738	1.30076
AT1G14130	3.57981	3.29107	4.28547	3.80718	3.3552	3.65473	2.88628	3.08104	5.06956	5.9722
AT1G14140	9.37753	6.51475	5.80734	6.44633	7.4107	6.73229	7.39855	6.23096	6.37762	7.79453
AT1G14150	61.9423	58.1047	68.5301	72.0344	57.1937	54.5318	59.6107	72.4244	54.0542	43.8002
AT1G14160	171.928	194.64	181.529	215.142	161.969	170.464	181.571	211.855	149.808	137.073
AT1G14170	12.1104	12.6596	17.7219	22.161	14.2013	25.7689	28.1111	14.0535	29.4266	37.2182
AT1G14180	6.07455	5.92806	4.0274	4.5596	7.6053	4.50609	4.04362	5.24758	3.02467	4.34899
AT1G14182	0.210465	0.150551	0.0485328	0.04579	0.425673	0.0981791	0.114337	0.218662	0	0.10288
AT1G14185	0.522203	0.0752756	0.262341	0.04579	0.347158	0.0617798	0.0611261	0.249498	0.293032	0.104375
AT1G14190	3.03461	2.07927	2.07439	1.89341	1.76494	1.7505	1.47859	2.23454	1.86646	1.50522
AT1G14200	7.33813	2.40341	7.35007	8.76274	6.2294	11.5384	12.661	4.56651	18.4172	18.7289
AT1G14205	9.3361	6.41652	6.1892	5.49245	6.07007	6.60984	5.17996	9.01411	5.31191	4.34093
AT1G14210	10.7745	22.8064	21.5046	22.0221	19.4201	18.952	23.8276	23.7141	17.8264	14.8943
AT1G14220	0	0	0	0	0.0840246	0.0276	0	0.048961	0	0
AT1G14230	9.29364	16.4254	16.8345	21.5333	14.7244	18.8532	17.3815	11.0906	25.1604	23.1087
AT1G14240	0.598989	0.505567	0.336804	0.689572	0.353243	0.411439	0.238387	0.285715	0.640822	0
AT1G14250	96.8956	144.518	217.674	343.498	149.531	130.437	106.952	94.0542	242.349	94.0664
AT1G14260	2.86554	2.44308	3.08026	3.34182	3.10031	4.33043	3.60622	3.64362	2.95905	5.17989
AT1G14270	44.8835	46.2532	53.1881	47.2214	48.4851	48.0596	44.109	52.9994	46.7884	28.8581
AT1G14280	41.8054	30.2864	31.6272	23.7888	23.0741	20.0954	22.3173	26.5499	19.5028	15.2115
AT1G14290	45.4365	32.7273	27.4974	25.006	21.3161	23.8634	28.9327	28.3551	15.7752	17.1407
AT1G14300	13.2976	10.9717	9.40682	7.35551	13.2447	8.27046	9.43288	13.6955	8.81336	8.32723
AT1G14310	7.88086	6.80548	7.21492	9.08282	6.04598	6.59909	7.02989	7.15403	5.95911	8.25373
AT1G14315	42.9518	39.1612	40.9672	52.4361	43.4091	49.112	48.9826	48.4979	45.8078	49.239
AT1G14320	310.591	512.051	460.75	353.287	570.699	389.782	391.12	543.342	384.177	360.332
AT1G14330	19.7386	9.91317	7.54056	9.34028	8.77302	8.66702	9.51023	8.65919	7.97403	14.4449
AT1G14340	5.44203	2.7962	6.50848	7.08129	4.90694	7.37829	7.19381	4.98084	9.78083	12.0362
AT1G14345	63.2967	81.8369	77.7025	68.2533	76.8906	62.6552	57.0072	87.2248	54.5249	41.8474
AT1G14350	7.5984	12.3014	11.3998	12.7255	12.9003	13.8553	13.7784	12.7611	12.2619	11.0411
AT1G14360	17.5559	13.4058	17.5481	19.9843	24.3908	30.3896	29.2079	15.8739	43.6074	51.0883
AT1G14370	15.9846	5.51464	8.09013	10.1204	6.93852	18.7656	16.7335	5.87163	22.7959	43.5748
AT1G14380	21.5483	25.2503	24.4558	21.9278	18.8353	20.8903	23.5342	20.9346	20.4535	24.4028
AT1G14390	2.3943	2.37541	3.08679	3.1848	2.36221	3.01376	3.33933	2.75542	4.01611	3.16664
AT1G14400	70.5797	73.1111	89.2785	90.3748	74.0433	93.8214	99.7288	80.8381	99.0382	118.803
AT1G14410	31.0682	29.1137	29.7099	24.3931	41.3869	28.377	28.5798	38.2008	31.3321	31.6106
AT1G14420	0.208881	0.198955	0	0.04579	0.133473	0.157739	0.092588	0.0244805	0.237672	0
AT1G14430	2.23573	4.41388	2.63617	2.62644	2.89998	2.91917	2.99542	4.35919	2.14493	1.28243
AT1G14440	14.6967	14.5128	14.4856	12.9723	17.5203	12.0389	10.2287	17.5692	12.6284	10.866
AT1G14450	41.9461	56.2092	59.9448	61.5004	60.3506	57.6402	59.2825	63.1135	61.1955	70.5554
AT1G14455	0	0	0	0	0	0	0.0791422	0.0260694	0	0
AT1G14460	11.9048	11.1287	11.5346	10.9057	9.80516	8.56167	10.1928	10.1546	8.49614	10.1535
AT1G14470	0.318776	0.0752756	0	0	0.0541101	0.0828	0.1449	0.0521389	0.162611	0
AT1G14480	2.82754	2.02952	0.78809	1.31708	2.52514	1.78365	1.76602	2.19887	3.29106	1.92383
AT1G14490	1.26095	1.32674	0.963738	1.46878	1.90103	1.37897	1.32333	1.26302	1.05359	1.78877
AT1G14500	1.91632	1.17235	1.7062	1.80196	2.68442	2.29436	1.98002	2.21032	2.18165	3.32229
AT1G14510	36.0875	30.0067	29.0014	30.9685	31.2838	30.3872	34.631	32.1596	33.4269	40.3601
AT1G14518	0	0	0	0	0	0	0	0	0.0590596	0
AT1G14520	18.7256	4.99148	5.07646	4.73952	6.07321	2.46877	3.96404	2.99105	3.4225	4.08763
AT1G14530	5.77126	2.16102	4.13051	2.59939	3.3434	3.48793	3.47418	3.23005	4.11393	4.07833
AT1G14540	0.694445	0	0.155971	0.0915801	0.183771	1.32795	0.845267	0.297411	1.07903	5.41337
AT1G14550	0	0	0	0	0.0522038	0	0	0	0	0.0521874
AT1G14560	2.55822	3.6484	5.49289	4.00318	5.23012	4.66614	5.88182	4.42956	5.28776	4.91837
AT1G14570	30.6106	34.9911	27.8049	27.4458	28.3104	34.3322	30.49	31.2277	28.8982	38.5946
AT1G14580	18.4861	22.1399	16.7673	14.8389	21.91	15.0981	14.6991	21.5758	14.349	17.0536
AT1G14590	3.18778	4.47741	5.42404	3.89195	5.62844	3.92388	4.62405	5.13154	4.81788	5.0944
AT1G14600	1.74836	4.74682	5.13676	5.24087	4.17802	3.83561	4.45104	6.04126	5.50369	4.88096
AT1G14610	74.32	98.848	78.3168	71.1591	103.327	76.5622	78.6444	94.8045	75.2323	73.2474
AT1G14620	11.9759	15.0242	12.1683	8.48743	17.9263	12.0985	11.3211	14.4925	11.7478	10.6525
AT1G14630	4.63699	4.33348	4.11617	3.16476	4.92349	2.43109	2.44155	3.66434	3.03947	2.44199
AT1G14640	0	0.731005	0.204503	0.196002	0.267475	0.333718	0.409668	0.228015	0.315788	0.111297
AT1G14642	0.878399	0.459259	1.47604	0.541566	1.56074	1.40981	1.12078	1.02688	1.44898	1.02897
AT1G14650	36.6445	35.9234	32.513	33.518	38.0921	37.5459	38.7716	35.6569	37.2608	47.6494
AT1G14660	3.70685	3.95575	2.73827	4.76222	4.07973	3.71708	3.01234	3.48171	3.82565	3.74181
AT1G14670	80.3187	89.9086	98.1454	83.1973	109.335	98.2841	98.9238	91.6784	106.224	106.951
AT1G14680	0.581939	1.51673	0.98128	0.506801	0.917403	0.688719	1.16653	1.19546	0.626255	1.53645
AT1G14685	33.2729	28.9827	30.1527	32.6457	28.4309	30.0519	29.1408	31.6582	28.1197	29.9831
AT1G14686	0.272813	0	0.155971	0	0.0755505	0.157739	0.0611261	0.141502	0.153177	0.204266
AT1G14687	0.710982	0.943886	1.01133	0.805669	0.926727	0.742297	1.1193	0.856523	0.745807	1.24035
AT1G14688	0	0	0	0	0	0.0959597	0	0	0	0
AT1G14690	22.8119	14.4132	18.3477	16.253	19.5663	16.6168	16.8158	15.3566	20.3057	20.4732
AT1G14700	26.3826	30.843	24.5795	22.2182	22.0529	15.3602	14.972	28.9833	13.2887	8.1385
AT1G14710	34.6349	38.6994	33.9505	33.0179	44.3851	35.7816	36.8885	34.8614	28.5077	38.9933
AT1G14720	34.5178	40.2772	32.9549	36.0942	34.9833	32.4963	32.1396	38.647	28.6152	32.792
AT1G14730	2.86318	2.72604	2.30852	2.56398	1.65037	2.07931	2.16803	1.89457	2.10783	2.18704
AT1G14740	45.6609	23.6098	21.7255	27.5099	20.7854	31.9608	31.3205	24.0398	30.504	37.6246
AT1G14750	0.995506	0.988672	0.689957	0.674073	1.05278	0.902163	0.928653	1.23547	0.691881	1.25569
AT1G14755	0	0	0	0	0.112033	0.103649	0	0	0	0
AT1G14760	0	0.141594	0.497961	0.172523	0.17275	0.105869	0.229573	0.417684	0	0.215672
AT1G14770	6.38436	4.17391	4.78155	3.2505	4.22364	4.17672	3.94756	4.72527	4.21318	3.42793
AT1G14780	1.21182	0.835637	1.00309	1.41813	1.34749	1.84568	2.0194	0.828439	2.01288	3.47772
AT1G14790	4.46316	2.69427	3.95598	5.79424	5.08286	7.08872	7.93667	3.95948	8.56546	12.4316
AT1G14800	0.699422	0.910912	0.542224	1.16291	1.33537	0.734045	0.557525	1.40737	1.28738	0.51177
AT1G14810	61.76	92.0408	81.3456	67.5785	100.929	60.7728	64.1219	91.1813	62.1674	47.6315
AT1G14820	39.5939	48.2072	53.9101	69.6779	59.3595	68.5022	66.2038	61.6787	66.4444	76.7392
AT1G14830	29.237	29.9778	31.3284	30.7756	33.6403	29.3435	29.364	31.2749	28.1232	33.7908
AT1G14840	18.7944	21.9525	23.2871	20.861	21.359	17.4253	17.5754	22.255	15.0083	13.329
AT1G14850	12.9971	12.3032	10.4795	12.0793	15.7333	9.77214	12.6194	13.2085	12.0965	9.18098
AT1G14860	0.596262	0.338064	0.145598	0.275907	0.182713	0.23396	0.714788	0.513444	0.92072	2.48667
AT1G14870	7.95137	2.16351	4.20863	6.60788	4.56698	14.693	15.5704	3.97494	36.5605	106.111
AT1G14880	5.27615	6.07153	141.384	209.648	117.738	729.421	650.795	17.7026	1171.24	2176.18
AT1G14890	10.169	6.94487	10.327	9.77268	9.23485	8.58047	11.7272	10.471	13.1289	11.3923
AT1G14900	17.581	13.4259	14.0611	11.8824	18.1458	15.0348	13.7044	19.0763	12.4426	13.9429
AT1G14910	15.1291	17.325	15.6119	17.1235	16.1446	19.0193	18.7659	15.1819	16.3018	21.4846
AT1G14920	37.1299	33.3197	30.0159	28.2039	31.4301	32.3032	31.839	35.781	23.2591	25.4947
AT1G14930	0	0.0663182	0	0	0.104408	0	0.0263807	0.0734415	0	0
AT1G14970	3.16652	3.02331	3.89016	3.39455	2.82797	2.71461	2.2794	3.13711	2.94221	1.02318
AT1G14980	64.4877	68.1684	68.7972	63.2236	95.0014	55.5851	62.4498	74.5845	67.1406	62.2344
AT1G14990	12.1072	13.1969	16.9117	15.0823	18.7815	21.0126	20.6153	18.0691	18.2684	25.8085
AT1G15000	10.1115	10.6617	5.61036	6.68118	8.49429	4.65175	5.74201	8.63506	5.12733	5.82184
AT1G15002	1.41231	2.08823	1.11971	2.04232	1.92714	1.02572	0.967657	2.21606	1.34746	0.716036
AT1G15010	7.65969	0.424781	1.06904	1.29606	0.318942	1.35222	1.58552	0.384645	2.46857	15.0775
AT1G15015	0	0.363584	0.293458	0.13737	0.345291	0.1104	0.258338	0.179849	0.411151	0.0506928
AT1G15020	9.44125	8.73464	9.31744	10.2654	8.89564	11.7973	10.7329	10.0205	13.2782	14.8539
AT1G15030	21.5004	22.1734	26.8178	21.6738	25.9184	28.6958	23.2456	24.1244	27.6276	26.0053
AT1G15040	1.44222	0.132636	0.214876	0.511408	0.763979	0.646508	1.05033	0.792762	1.11492	1.76914
AT1G15045	0	0	0	0	0.0261019	0	0.122252	0	0	0
AT1G15050	0.140754	0.756524	0.214876	0.23589	0.203513	0.125779	0.267152	0.580415	0	0.112791
AT1G15060	10.1474	11.5152	13.7226	15.0659	12.5165	16.3391	13.6916	13.4263	14.0456	15.9169
AT1G15080	3.29888	3.46337	3.52636	2.45061	3.45119	3.6859	3.22362	4.0935	3.35974	1.6081
AT1G15090	0.182847	0	0.058905	0.0923577	0.0793631	0.12356	0.0884057	0.0542683	0	0.163484
AT1G15100	3.56908	5.92257	5.64621	4.30432	6.22241	6.50109	6.49795	4.96035	6.91531	7.54984
AT1G15110	3.20781	2.0244	2.32517	3.16216	3.28271	2.5314	2.79703	2.47264	3.33925	3.50989
AT1G15120	96.4372	120.084	143.179	139.349	152.145	167.25	156.095	134.852	189.601	209.587
AT1G15125	16.226	15.014	24.8825	42.9849	16.3676	32.1695	39.8982	16.0917	72.472	70.5962
AT1G15130	31.0107	32.9985	36.1298	46.6941	30.2919	41.7942	54.5494	33.299	57.657	68.0324
AT1G15140	78.5965	96.7193	90.0793	71.7532	95.0683	81.1731	83.6293	91.1841	68.5916	67.0396
AT1G15150	0.92612	0.295948	0.456064	0.535147	0.592743	0.150519	0.316955	0.204329	0.0406528	0.0303021
AT1G15160	0.370996	0.450301	0.345598	0.420606	0.221141	0.302588	0.301573	0.2284	0.336968	0.298161
AT1G15165	1.26048	2.6348	1.90755	2.33749	2.3787	3.08306	2.50157	2.30861	1.61773	0.898984
AT1G15170	4.26789	4.7475	3.5458	5.62159	4.08751	4.50622	3.89996	4.80688	4.55641	5.76555
AT1G15175	16.3503	6.75119	5.83679	6.00724	5.1071	4.52903	4.55552	5.66639	6.26924	3.21711
AT1G15180	29.6384	26.0516	21.2826	16.6458	18.6937	15.7613	15.4939	23.2078	15.0361	12.8468
AT1G15190	2.02835	1.46051	1.91509	2.02014	2.16543	2.85465	2.56387	1.8633	1.92862	2.2351
AT1G15200	31.2867	35.9492	32.7304	31.2409	42.436	29.0308	33.1829	35.7064	31.738	31.2571
AT1G15210	0.105233	0.476497	0.244328	0.488124	0.353361	0.130139	0.239549	0.314979	0.345318	0.403755
AT1G15215	4.89729	6.96891	6.30354	5.73295	5.83291	6.62514	6.52332	5.62541	7.36341	6.69349
AT1G15220	6.03317	6.29058	5.00158	6.18469	6.76573	5.26747	5.81033	5.78552	3.72146	4.81812
AT1G15230	11.7749	9.71285	12.0339	15.8822	10.4142	10.8825	11.948	11.8921	13.6467	14.9946
AT1G15240	15.8248	16.1815	18.1841	17.0517	15.7872	18.657	16.0406	17.5	19.3285	22.4017
AT1G15250	24.289	38.4686	26.0406	17.7366	37.8357	19.4273	19.7706	33.0923	18.4263	17.7897
AT1G15260	17.1667	35.5593	34.0692	31.0502	30.5517	28.3818	33.2283	35.3004	23.4605	20.8176
AT1G15270	95.4349	118.16	127.866	120.632	128.891	123.606	130.429	124.882	122.43	153.83
AT1G15280	37.2565	36.2359	35.2163	35.1493	37.4797	35.867	36.4383	37.5905	38.3075	35.6089
AT1G15290	56.5098	67.2908	58.5072	55.3767	67.2905	52.6027	53.6808	69.9849	55.4826	45.5579
AT1G15300	0.596891	0.424781	0.505005	0.0923577	0.765284	0.315479	0.536552	0.450649	0.241973	0.256453
AT1G15310	0.676252	0.883288	0.273781	0.725503	0.437157	0.713836	0.563382	0.731561	0.709504	1.37027
AT1G15320	0	0	0	0	0.0261019	0	0.0833246	0.0260694	0	0.121208
AT1G15330	4.22759	3.66119	3.84394	3.56824	4.05639	3.75394	4.24459	4.69764	3.89142	4.70864
AT1G15340	63.5302	52.1501	43.7845	46.6187	43.6686	43.537	43.8176	51.647	46.7135	46.8507
AT1G15350	12.3735	13.3933	16.2008	15.6182	10.4755	13.3609	15.3887	13.4127	15.2849	15.3066
AT1G15360	0.156661	0.132636	0	0	0.0233467	0.0552	0	0	0.0604932	0.0521874
AT1G15370	20.2793	16.9561	22.8422	23.5312	22.4741	25.3388	23.8039	21.8468	28.1498	31.557
AT1G15380	0.0420931	0.0752756	0	0.357239	0.105465	0.179869	0.400915	0.183567	0.456476	1.86773
AT1G15385	0	0.242389	0	0	0	0.0341798	0	0.0297878	0	0.111297
AT1G15390	24.0701	17.1866	20.0872	19.2778	22.7045	19.7979	14.9998	19.8626	21.3778	15.0239
AT1G15400	17.8237	9.75635	12.9333	16.4934	11.1409	15.7444	16.9979	12.8939	17.9481	21.3849
AT1G15405	1.53344	3.31666	3.81674	5.0214	2.54662	4.34846	3.56759	2.78799	4.8903	3.74516
AT1G15410	7.76237	9.90293	10.1032	12.4828	10.2997	7.77187	12.136	10.3132	8.39198	5.05196
AT1G15415	0.467849	0.0663182	0.273781	0.184327	0.207117	0.650776	0.817538	0.411296	0.744374	0.93863
AT1G15420	10.8153	16.2989	15.5335	11.3507	20.77	11.7367	11.5742	15.8086	9.64343	10.7406
AT1G15430	9.23485	4.98899	6.19352	6.46637	4.50926	6.1945	7.27997	5.92004	7.44194	10.293
AT1G15440	7.22419	14.7485	11.2624	8.77175	19.3122	9.23709	11.0945	15.3931	10.9464	12.0962
AT1G15460	0	0	0	0	0	0	0	0.0260694	0	0
AT1G15470	4.78455	8.2446	8.22223	7.09679	8.43501	7.62483	8.03138	7.56452	6.77768	8.85531
AT1G15480	6.94273	8.47021	6.86588	5.19378	7.17371	7.07261	6.86215	7.39048	5.60008	6.38131
AT1G15490	3.46054	4.92531	3.71759	2.85286	4.26817	4.17935	3.94769	3.68127	5.02322	3.94533
AT1G15500	128.344	168.582	121.619	108.571	150.279	103.69	107.229	149.53	94.7982	90.3568
AT1G15510	6.09115	8.48669	7.36679	5.58254	10.5858	6.17895	5.57903	9.16107	8.39036	7.95107
AT1G15520	1.33438	1.29091	2.5499	8.89059	3.24949	19.8188	19.0527	2.16872	50.2782	124.019
AT1G15530	3.54043	1.68136	2.49987	2.34353	2.04581	2.20306	2.76482	2.96592	3.24338	2.87679
AT1G15540	0.0841861	0	0	0	0	0	0.0263807	0	0.0604932	0
AT1G15550	4.15871	1.5129	2.2818	2.2164	5.01799	2.43117	1.37572	4.65067	1.36346	1.50281
AT1G15560	0	0	0.0970656	0.04579	0.0933868	0.0552	0.0263807	0.0595755	0.110119	0.121208
AT1G15570	9.80726	9.34898	5.40838	6.75045	9.48736	8.41989	6.96019	9.36958	6.60669	5.86018
AT1G15580	0.731865	3.13938	2.33976	1.69034	3.54203	1.35897	1.8785	2.84024	1.29353	0.924426
AT1G15590	0	0	0.0294525	0	0.0280082	0	0.0620249	0.0297878	0	0.0606041
AT1G15610	0	0	0	0.04579	0	0.0341798	0.0766324	0	0	0
AT1G15620	0	0.0663182	0	0	0.112033	0	0.144451	0.113844	0.051059	0.112791
AT1G15630	0.250974	0.242389	0.282018	0.528596	0.323002	0.642148	0.270112	0.230399	0.342657	0.325474
AT1G15640	0	0	0	0.04579	0.214743	0.486285	0.118519	0.0260694	0	0.232505
AT1G15650	0	0	0	0	0	0	0	0	0.0604932	0
AT1G15660	10.133	8.21651	10.3001	8.29524	12.7192	10.4842	9.61369	13.1499	10.3635	10.7065
AT1G15670	12.5825	4.4114	5.00573	4.13815	4.5678	5.96354	7.99101	5.08082	13.862	13.7626
AT1G15690	471.404	985.79	717.216	582.999	839.105	665.465	702.856	924.346	546.635	550.689
AT1G15700	42.6616	81.3283	57.9679	55.0768	82.3644	64.1277	71.1209	76.9717	45.184	57.5164
AT1G15710	9.80473	18.0912	14.9178	14.5476	16.2058	14.2418	14.7493	17.6025	12.557	12.1515
AT1G15720	2.30891	1.98231	2.20352	1.99679	3.3595	2.00548	1.8063	2.20681	1.83529	2.54654
AT1G15730	27.0876	26.9666	26.5329	25.6435	27.652	25.2315	24.53	28.8232	25.4967	17.1558
AT1G15740	61.0643	28.7234	48.3765	60.1703	29.4207	66.7486	70.7636	38.3533	80.2488	97.987
AT1G15750	32.6536	32.4326	34.7162	35.9078	33.5957	38.9018	42.195	34.5903	42.329	49.1618
AT1G15760	0.555753	1.11996	1.15586	0.229728	0.833587	0.636506	0.63969	0.835294	0.791132	0.333891
AT1G15770	0	0	0.0578375	0.0461789	0.0261019	0	0.0263807	0	0.127647	0
AT1G15772	0	0.0752756	0	0	0	0	0	0.0244805	0	0
AT1G15780	18.7385	20.7115	22.1313	22.1919	22.552	26.4285	27.3589	24.0478	29.1266	38.7348
AT1G15790	3.15702	0.895482	6.79912	6.00328	6.17163	11.5014	10.4887	2.3932	21.9203	25.7441
AT1G15800	6.54617	2.66491	2.22426	3.07181	2.55858	3.11331	4.15286	3.13802	3.61342	6.29396
AT1G15810	141.151	166.243	180.87	189.071	150.84	166.871	161.042	159.31	164.357	99.7313
AT1G15820	2016.62	2325.82	2551.19	2685.7	2046.57	2275.23	2383.12	2291.64	2080.16	1255.02
AT1G15825	0.21529	0.301102	0.058905	0.0923577	0.131567	0.132359	0.29025	0.185156	0.120986	0.0521874
AT1G15830	6.48011	2.95187	4.54481	3.45137	3.16767	3.05999	2.36325	3.76819	2.89036	1.53888
AT1G15860	23.9047	24.6454	28.0865	21.6057	24.8814	26.4439	25.6496	26.6221	27.8599	43.0478
AT1G15870	4.18419	4.10759	2.83747	1.67879	5.92702	2.13109	3.45553	3.67311	2.97833	2.8608
AT1G15880	17.3976	10.9666	13.8384	15.752	12.2075	16.4256	18.4754	13.3261	18.8362	21.0586
AT1G15885	7.16475	7.49839	8.62086	6.71199	6.13848	6.60309	5.47066	7.49504	7.77919	4.87814
AT1G15890	2.59597	1.05364	2.22917	2.39171	1.61219	4.77092	4.58659	1.53061	4.72505	6.43353
AT1G15900	0.80047	0.132636	0.343058	0.230894	0.58423	0.587794	0.487462	0.401688	0.264729	0.38065
AT1G15910	51.9249	43.4081	47.1689	53.3833	52.1137	52.4819	51.1254	53.8591	46.2068	44.7341
AT1G15920	7.37032	5.15219	6.00366	7.1357	6.64781	7.36327	8.13848	6.34408	7.17407	9.38967
AT1G15930	210.803	289.793	233.568	174.172	324.433	199.087	184.259	305.372	194.303	177.152
AT1G15940	20.6005	18.16	16.3666	15.0548	18.9402	17.699	16.8428	16.0995	15.8569	19.5679
AT1G15950	52.0943	54.829	62.3443	58.1471	59.9208	59.7287	56.4996	52.9973	64.6497	83.2454
AT1G15960	8.56859	7.32872	8.26781	6.45884	7.73453	7.19278	7.28312	7.66826	8.34454	7.23525
AT1G15970	17.7362	16.4324	19.7253	20.4737	18.3779	18.6341	18.2945	17.2847	19.8451	19.7804
AT1G15980	156.748	128.136	135.558	146.869	117.262	130.544	130.051	141.308	135.927	83.3343
AT1G15990	6.33885	4.35388	5.87309	6.41273	4.23969	4.61669	4.2959	5.30125	5.11858	3.98797
AT1G16000	12.4617	11.6785	13.1184	13.8002	17.332	12.5869	14.4968	14.3819	15.6843	12.017
AT1G16010	13.8114	18.1307	18.9663	19.1456	16.5271	20.1965	19.4711	17.4516	18.9758	24.0422
AT1G16020	7.61139	11.7654	12.9435	10.435	14.0622	11.487	12.1655	15.0166	9.41792	12.2535
AT1G16022	0.623555	1.03075	1.2601	1.76973	0.859481	1.0722	1.34662	1.13755	0.503835	0.927416
AT1G16025	0	0	0.289188	0	0.0261019	0.168758	0	0.0558572	0	0
AT1G16030	2.11571	2.0743	1.76711	2.05782	1.54617	1.67487	1.71905	1.82231	1.47807	2.04468
AT1G16040	4.28687	6.87443	5.3105	5.78905	6.08844	7.5427	7.03175	5.85779	8.47786	10.7405
AT1G16060	4.0991	2.90595	2.37596	2.88185	4.80087	2.60369	3.10724	2.39125	2.55039	5.16719
AT1G16070	2.70089	3.22625	2.14751	1.70869	2.37081	1.29061	2.20078	2.36998	3.19283	2.22519
AT1G16080	99.6114	80.2857	75.8904	69.902	81.7104	65.6625	61.9066	81.804	67.8101	42.976
AT1G16090	1.37711	2.3447	3.00488	2.87646	2.8346	4.25557	3.90062	3.19917	9.70609	6.93052
AT1G16100	0.0420931	0	0.17458	0.109546	0.0821183	0.367428	0.206476	0.280408	0.668712	0.16199
AT1G16110	12.7611	2.24397	3.56648	5.72309	3.86027	5.62029	6.49255	4.23793	7.82433	8.32648
AT1G16120	0.140754	0	0	0	0	0	0	0	0	0
AT1G16130	7.49448	0.0663182	0.729185	0.495387	0.446944	1.39212	0.983212	0.586812	1.49573	1.2007
AT1G16150	0.344333	0.0663182	0.058905	0.275518	0.0261019	0.510806	0.378206	0.0505499	0.119553	0.0521874
AT1G16160	0.319253	0.317665	0.802556	0.0461789	0.0522038	0.349737	0.0930374	0.15165	0.051059	0.323979
AT1G16170	26.3677	13.4963	12.5721	10.607	11.1303	11.5868	12.0875	13.2027	7.6273	7.73224
AT1G16180	103.606	99.8422	108.58	141.895	102.58	153.306	156.575	96.7355	178.986	267.972
AT1G16190	14.7998	16.035	13.6585	11.2375	17.7135	13.5752	12.4523	15.5922	11.9457	14.7638
AT1G16210	24.6942	24.5818	27.2992	26.6061	25.0691	31.4877	28.6454	26.2844	34.7699	41.3392
AT1G16220	1.89994	2.72341	1.53695	2.18449	2.19616	1.69094	1.4082	1.56628	2.12384	1.30901
AT1G16225	0	0	0.107438	0	0	0.175338	0.0930374	0.156417	0	0.153573
AT1G16230	0	0	0	0	0	0	0	0	0.118119	0
AT1G16240	37.5333	23.4427	32.7936	36.859	22.8204	36.544	35.9952	28.8781	39.3893	43.7847
AT1G16250	7.18817	5.51209	3.62449	4.57504	3.97308	5.00274	4.28649	4.43301	4.93049	7.03001
AT1G16260	14.7607	9.72339	11.6155	15.7626	14.9641	18.347	18.0705	12.1703	27.1974	27.1119
AT1G16270	11.6428	13.3666	11.8744	12.7837	14.0086	10.0182	10.9182	13.4161	14.0478	16.2248
AT1G16280	7.03832	15.3749	8.16896	9.91333	14.3351	10.5182	9.80397	13.2786	8.2511	9.79076
AT1G16290	0.0469179	0	0	0	0.0233467	0.0276	0	0.0244805	0	0
AT1G16300	1.7955	2.85544	2.73046	1.60978	3.39592	3.38169	2.4447	3.70172	2.8844	3.55067
AT1G16310	1.40362	1.17867	1.7187	1.95113	2.16137	2.13092	2.10773	1.62546	2.4134	2.514
AT1G16320	43.8425	63.6669	61.607	75.8221	69.6957	67.918	67.543	69.2448	73.4416	88.6943
AT1G16330	3.81546	4.44053	4.06035	4.53359	4.18779	4.31223	3.68825	4.37883	5.87378	2.80974
AT1G16340	9.87956	9.6771	11.6704	8.1759	9.6849	8.70242	11.1799	11.7318	7.19581	10.3563
AT1G16350	32.9973	33.8872	30.7888	27.0961	40.6879	31.9765	30.9449	35.0495	27.8464	27.1472
AT1G16360	0.805924	0.424781	0.507266	0.57633	0.864103	0.796465	0.852283	0.890684	0.64101	1.25383
AT1G16370	1.69382	2.42381	2.57726	2.52195	1.13939	2.28328	2.98839	1.95417	2.40766	1.42346
AT1G16380	0	0	0	0	0	0	0	0.0260694	0.051059	0
AT1G16390	9.85186	9.14279	10.0518	7.34176	8.38757	6.73776	9.22289	8.08603	5.7799	5.29567
AT1G16400	4.74039	6.58101	6.07709	5.14424	9.72011	4.60644	4.35736	7.26229	5.0032	7.30481
AT1G16410	118.619	129.658	168.662	166.865	202.934	112.066	136.597	149.564	89.8063	121.964
AT1G16420	0	0.545976	0.556866	1.70201	0.463161	2.76776	1.86934	0.480405	6.18138	5.32186
AT1G16430	2.33741	5.08617	5.72769	4.97911	6.39256	3.37684	5.16696	5.79576	5.12843	5.65257
AT1G16440	0.0420931	0	0.116743	0.04579	0.227709	0.0617798	0.0305631	0	0.120986	0.121208
AT1G16445	3.03185	4.29118	2.74775	3.05962	3.70662	3.20098	2.97025	3.73821	2.47879	1.73886
AT1G16450	0.182847	0.132636	0.116743	0.32747	0.192245	0.0828	0.267152	0.0787487	0	0
AT1G16460	48.7954	36.7324	41.4097	41.7563	36.6255	38.9997	40.6475	39.8018	35.9899	39.4525
AT1G16470	35.8299	40.2907	45.7111	50.1132	50.3856	49.4021	49.6143	40.8905	68.7723	73.4123
AT1G16480	3.57366	5.13307	4.06807	4.24238	5.2421	6.25104	5.74174	5.23239	5.86703	5.96306
AT1G16489	0.595459	1.84584	1.61963	1.05103	1.55172	1.91609	1.40312	2.20952	1.26296	1.95846
AT1G16490	0.789388	0.838121	0.616839	0.552202	0.514189	1.02385	0.535653	0.904444	1.05054	0.9695
AT1G16500	0.974774	2.95797	4.75162	7.26665	5.42472	7.85014	7.97219	3.49921	5.99806	13.0676
AT1G16510	1.41231	3.07291	3.45965	3.96556	3.12936	4.10554	4.69218	3.26583	5.19952	8.21295
AT1G16515	0.86812	2.90212	2.80523	2.17275	3.09772	1.8938	1.17026	1.95534	1.16066	1.16421
AT1G16520	5.22147	6.16276	7.24847	7.8535	8.10268	6.06906	6.72862	8.45515	6.74016	6.44228
AT1G16530	2.331	1.91103	2.1484	1.52398	2.42768	1.41118	1.8734	3.12812	0.894684	2.40849
AT1G16540	3.2681	4.30541	4.05424	4.03756	3.7844	4.33233	5.69934	3.80368	5.31583	8.36934
AT1G16550	1.92819	2.74494	3.20052	2.61327	3.10092	1.80126	2.48517	3.0363	2.14127	2.94928
AT1G16560	30.6798	37.5822	39.0584	39.6095	41.7823	47.742	41.715	36.9066	52.3584	58.2669
AT1G16570	60.9695	75.246	73.7958	75.9985	95.8776	104.607	100.303	80.4812	107.677	138.386
AT1G16590	2.23723	1.67241	1.44825	1.53986	1.7102	2.68181	2.74769	1.91605	2.47714	4.62302
AT1G16600	1.49919	2.2235	1.65489	2.77652	2.6598	2.45304	2.12807	1.99624	2.0701	2.43394
AT1G16610	47.1521	49.4402	45.6381	39.6004	62.3035	49.88	53.2583	57.0675	46.0713	60.3866
AT1G16620	0.365654	0.257629	0.271333	0.181815	0.244376	0.335876	0.231673	0.364506	0.209243	0.25645
AT1G16630	6.40004	4.67425	5.9879	4.53586	6.29463	5.10179	4.44408	5.46113	5.60212	4.5619
AT1G16635	1.22829	2.36623	1.90775	1.56922	2.93296	1.24429	0.994612	1.90908	1.75574	1.91375
AT1G16640	1.58069	0.79085	1.11266	1.94419	1.56439	0.639757	1.67639	1.51197	0.925853	0.914874
AT1G16650	4.27129	4.87676	5.80816	4.64508	5.36849	4.39069	4.50476	5.99305	4.1759	4.28373
AT1G16660	0	0	0	0	0	0	0.0152815	0	0	0
AT1G16670	13.9201	5.67528	12.0127	11.6427	13.0208	16.44	15.8073	8.09891	24.4944	33.4864
AT1G16680	10.2501	12.9746	11.6503	11.4193	11.612	10.8695	12.1097	12.6311	11.0459	12.9005
AT1G16690	3.64789	5.06307	4.17389	3.28987	4.74168	4.82807	4.59657	4.80503	4.77098	6.22702
AT1G16700	32.3729	35.3715	38.3583	40.4297	38.4486	41.9139	39.7357	37.7974	49.9963	52.8055
AT1G16705	0.459378	0.727168	0.379083	0.500383	0.479783	0.0893798	0.444413	0.238343	0.650445	0.202771
AT1G16710	30.1033	33.1779	36.7264	43.0298	34.1028	46.6487	47.2058	35.5721	46.5285	58.0936
AT1G16720	66.2545	70.0856	72.3884	81.5943	55.6641	80.9751	68.3569	79.5208	84.0804	69.0329
AT1G16730	4.04703	5.11666	4.46747	4.28934	5.39693	4.74716	3.91821	5.12779	4.79086	6.71653
AT1G16740	15.1373	23.6745	23.6009	23.5639	25.895	22.6872	22.1234	23.9466	24.0086	24.3706
AT1G16750	1.72207	5.55936	5.73768	4.20139	3.67011	3.53337	4.29256	5.07363	3.52213	3.4861
AT1G16760	0.0938359	0	0	0.0923577	0	0	0	0	0	0
AT1G16770	0.418869	0.141594	0.436921	0.511408	0.307921	0.1656	0.0833246	0.153779	0.229671	0.155067
AT1G16780	6.39392	10.2473	8.38217	5.79885	8.73035	6.08027	7.51966	10.073	7.03897	7.0231
AT1G16790	4.34746	6.76588	5.70097	6.41117	5.73058	5.42239	5.09657	6.54924	3.71406	4.7491
AT1G16800	4.22976	6.00611	4.59062	4.39811	6.36186	5.05795	5.64895	6.04884	5.39682	5.69
AT1G16810	40.0169	35.2931	44.2388	42.5437	42.3182	40.7253	40.7626	41.6187	41.197	47.2055
AT1G16820	75.0131	77.3345	75.0287	72.8092	73.4517	78.045	74.488	79.0385	76.7055	100.962
AT1G16825	4.6255	4.68142	4.50059	4.38066	3.02823	3.71983	3.96288	3.90802	2.92954	5.09235
AT1G16830	1.8967	1.25643	2.34177	2.43725	2.65988	1.70777	2.56599	2.19991	2.78557	2.60639
AT1G16840	37.3936	29.0734	31.8725	37.3864	27.4094	40.227	41.966	29.609	44.2633	55.7582
AT1G16850	2.96342	3.37628	4.13283	2.49471	3.19778	4.54751	4.32946	3.75929	2.66518	3.16362
AT1G16858	25.6288	28.2463	25.347	25.4144	26.5862	27.4974	27.4938	29.3002	21.7229	25.8676
AT1G16860	0	0	0	0	0.0140041	0.0176448	0	0	0	0
AT1G16870	19.7845	27.4362	22.2092	20.0533	27.4549	18.6021	19.5751	24.9576	20.6168	17.8885
AT1G16880	172.417	208.195	210.12	210.866	217.836	222.166	217.765	231.587	224.844	221.769
AT1G16890	68.4853	73.4935	77.3392	79.3403	77.9405	83.7921	88.2339	77.4014	83.6479	109.075
AT1G16900	10.5218	14.082	11.6743	11.8149	15.2254	14.4978	12.4805	15.8047	13.2722	20.8832
AT1G16905	0	0	0	0	0	0.0341798	0	0	0	0
AT1G16910	0.0469179	0	0	0	0.0233467	0	0.0569438	0	0.102118	0.0606041
AT1G16916	8.859	10.7039	10.6596	13.4117	11.4519	10.9644	10.7646	11.8476	11.2692	11.9653
AT1G16920	30.3901	27.7442	25.2005	24.146	26.2293	21.6309	22.2038	24.212	17.7113	20.6411
AT1G16930	2.75348	3.50177	2.04712	2.60516	2.59361	1.79087	2.30244	2.71134	1.86216	2.46087
AT1G16950	0	0	0	0	0	0	0	0.0260694	0	0
AT1G16960	10.9273	10.5562	11.3826	10.486	10.1817	9.17837	10.0134	11.4211	11.9578	9.79504
AT1G16970	10.8551	9.58113	10.2213	10.0424	12.2621	12.0932	10.5887	11.3058	16.7994	15.5971
AT1G16980	3.56015	2.46206	0.96165	1.06299	1.82445	0.918239	0.580606	1.55984	1.16589	1.36157
AT1G17020	0.131104	0.262788	0.578678	0.586189	0.321057	0.562598	0.743926	0.438446	0.648823	6.768
AT1G17030	0.72704	0.612294	0.730253	1.12211	0.889525	0.590277	0.65552	0.540594	0.274163	0.51739
AT1G17040	4.4137	4.08989	4.25153	3.08284	4.75223	4.73196	3.17653	4.53997	4.24499	4.75602
AT1G17050	11.692	16.0083	17.7033	17.1428	18.7115	15.5956	11.8877	18.046	19.1863	11.8078
AT1G17060	8.04669	2.84595	2.11734	2.89559	2.67722	2.61106	2.66649	2.96965	2.01145	2.5011
AT1G17070	7.11781	5.45939	7.51183	7.62455	7.31543	7.83792	7.93324	7.12724	8.56809	8.56873
AT1G17080	37.2644	27.7735	35.0129	42.0862	35.93	48.2477	52.3571	32.9991	60.2174	85.9363
AT1G17090	2.24681	2.69157	3.1439	2.57234	4.12168	2.48176	2.13508	3.23709	3.83671	2.2957
AT1G17100	18.2618	44.0619	38.1336	40.8953	51.1257	38.1804	45.5744	49.3718	39.5963	46.5541
AT1G17110	20.4407	25.7327	19.4839	18.0261	20.828	20.4918	19.7152	20.4917	22.8499	18.6292
AT1G17120	16.1143	17.801	16.332	15.2864	15.4332	15.9424	17.6128	15.2792	13.2312	16.7696
AT1G17130	19.4233	28.5003	28.655	24.2545	28.2827	25.3953	27.1088	27.0894	26.8116	27.5464
AT1G17140	11.9907	19.205	22.6121	18.4172	19.5102	17.287	19.8155	18.4963	18.7269	14.5405
AT1G17145	17.0762	11.191	12.6965	12.9222	12.6783	12.902	12.7809	13.9951	13.486	12.2352
AT1G17147	10.5842	2.03354	2.89791	6.17373	2.32712	5.97945	4.64841	2.96143	8.95483	6.16415
AT1G17160	7.97274	8.67555	8.55923	10.9037	8.27152	10.8082	11.1402	8.41373	11.8017	13.0457
AT1G17170	0.0841861	0.43886	0.915079	3.09243	0.384529	1.07887	0.496725	0.584248	1.55377	2.26298
AT1G17180	0.0420931	0	0	0.0461789	0	0.0341798	0.0879563	0	0.102118	0.121208
AT1G17190	3.74261	4.5286	6.08804	6.03111	4.54173	3.62668	4.85209	5.32161	3.1278	3.78932
AT1G17200	49.0476	66.2277	71.8113	67.639	58.7353	59.098	58.9197	77.8836	47.0959	45.0475
AT1G17210	23.4084	25.2503	23.1639	23.9806	24.8454	25.4195	25.4951	23.8428	25.341	29.7308
AT1G17220	123.321	191.524	160.639	148.13	162.804	151.761	150.1	183.332	132.444	109.046
AT1G17230	23.5104	18.3068	17.77	16.4161	18.4235	16.683	17.8009	19.0165	20.2346	16.0519
AT1G17232	0.318776	1.56777	0.437988	0.459456	0.69309	0.522948	0.62316	0.603815	0.79132	0.541146
AT1G17235	0.0943134	0	0.0485328	0	0.0233467	0	0	0.0542683	0	0
AT1G17240	0.262208	0.283188	0.417244	0.310282	0.267795	0.21294	0.445761	0.256935	1.3809	0.426859
AT1G17250	0.386903	0.789718	1.16333	2.21355	0.811938	1.85919	2.44515	0.641694	2.0504	3.49903
AT1G17255	0.822309	1.36235	1.50609	0.662525	1.49312	1.05118	1.29052	0.833123	1.41882	1.15973
AT1G17260	1.13048	1.66345	0.883147	0.925462	1.73425	1.69085	0.668905	1.04396	1.27629	0.838739
AT1G17270	3.27388	4.79387	3.94373	3.34799	4.66972	4.12442	3.66503	4.26863	3.93564	3.42494
AT1G17280	30.7916	25.2211	25.7525	34.435	25.5107	28.6235	28.8991	28.876	30.8514	35.3078
AT1G17285	0	0	0.194131	0	0.0494486	0.0683597	0.114786	0	0.162611	0
AT1G17290	160.747	106.92	124.927	123.356	147.593	181.588	165.359	120.76	222.949	262.567
AT1G17310	0	0	0	0.0461789	0	0	0	0	0	0
AT1G17330	8.2507	6.8349	10.2292	9.50654	10.3067	12.7418	12.1708	10.1691	19.2514	16.805
AT1G17340	20.8087	11.3597	13.3935	13.9266	10.7262	13.4294	14.4528	10.9043	14.6385	21.3416
AT1G17345	0.413567	0.923638	0.428684	0.328637	0.306015	0.290098	0.145349	0.305896	0.401717	0.879161
AT1G17350	6.68773	6.88723	8.30223	7.64193	7.0142	6.91065	6.74704	7.62685	8.06875	8.26084
AT1G17360	48.2464	38.0009	33.757	32.8696	36.1352	35.4906	34.4694	32.1851	34.3884	45.5899
AT1G17370	40.9317	44.2906	44.1641	35.4051	42.4809	43.715	38.4923	48.8246	40.5377	39.2905
AT1G17380	12.7314	3.15601	2.06057	4.73472	2.69863	2.49794	2.37205	2.15702	2.68937	7.40527
AT1G17390	0	0	0	0	0	0	0.0175872	0	0	0
AT1G17400	0.271858	0.442696	0.605399	0.546173	0.207117	0.20636	0.422664	0.440502	0.221671	0.369244
AT1G17410	6.34397	4.82075	5.20703	5.49804	4.87014	5.45254	4.16953	5.41751	4.78162	4.54334
AT1G17420	62.6615	7.66158	6.27505	8.57374	8.30297	8.02923	8.12844	6.31537	11.9971	16.5707
AT1G17430	5.5232	4.84755	8.8456	9.97891	10.6616	11.3078	12.9414	7.03449	11.2123	15.8691
AT1G17440	21.6056	19.6207	19.7607	21.8929	22.427	25.0163	24.8062	18.5661	27.5337	32.7149
AT1G17450	8.87923	10.9438	11.1146	9.55168	9.07377	14.3352	12.4379	9.82269	14.8248	21.6434
AT1G17455	13.3992	11.1618	10.6658	13.7961	10.5867	10.0567	12.3915	10.6678	11.7855	12.9336
AT1G17460	5.44995	3.79241	2.40853	3.94448	4.14863	3.28679	3.6055	4.07725	5.0956	7.1017
AT1G17470	48.2849	46.7515	46.606	44.5157	51.65	46.6779	43.7463	49.3268	44.5907	49.345
AT1G17480	4.96066	5.90126	4.3579	4.41432	4.08122	5.51636	3.86185	5.217	4.01513	3.90399
AT1G17490	5.88028	6.69594	8.05072	8.59372	8.85308	8.92483	9.27376	6.80022	9.44455	12.0045
AT1G17495	0.0841861	0.207912	0.279883	0.183938	0.289236	0.376228	0.351376	0.590636	0.471644	0.485318
AT1G17500	18.2011	12.8775	16.2396	17.5586	16.3999	20.7706	19.9694	14.0436	27.732	36.1058
AT1G17510	7.32662	6.58981	9.25725	9.68217	9.21446	10.7479	9.17114	8.8828	9.49312	10.7578
AT1G17520	9.07964	6.24392	6.05598	6.57384	6.30886	6.16979	5.47086	7.19848	7.74723	6.89702
AT1G17530	9.05416	7.60283	7.24288	9.29393	10.379	8.87519	9.45118	8.88277	10.8513	14.7067
AT1G17540	0	0	0	0	0.0280082	0	0	0.0244805	0	0
AT1G17550	16.4516	18.4611	15.5058	19.0162	17.3567	17.2368	16.744	17.1061	18.7927	24.557
AT1G17560	3.57896	5.92543	7.35888	6.91354	7.77632	5.97053	5.7913	6.75087	4.54602	4.42662
AT1G17580	19.9733	18.8322	16.4803	14.8373	17.8144	18.379	16.4375	19.031	17.374	15.229
AT1G17590	2.67485	1.93519	4.01011	4.78427	3.75228	2.83287	3.22943	3.28602	4.1562	4.64265
AT1G17600	3.62065	1.61504	2.61573	3.32106	3.82258	5.15912	7.45144	2.91047	7.50952	11.9638
AT1G17610	5.02047	1.34066	2.23741	5.15766	2.70485	6.40452	5.28078	2.86574	8.75577	9.03134
AT1G17615	0.0841861	0	0	0	0	0.423567	0.268051	0	0.599386	2.51586
AT1G17620	90.0837	20.583	17.649	15.0089	20.2998	15.9882	19.9992	19.1237	16.0337	22.3594
AT1G17630	0.282463	0.363584	0	0.402251	0.473254	0.153379	0.319464	0.32348	0.223104	0.164979
AT1G17640	3.81611	2.87012	2.73921	2.93036	3.05133	2.75443	1.8225	3.80906	2.89139	2.64811
AT1G17650	31.5474	36.9555	37.5746	35.453	33.2352	33.5976	28.9301	38.2076	29.5108	14.2426
AT1G17665	3.03947	7.49281	6.54244	10.9833	5.74386	7.87993	9.34781	9.62269	4.78158	7.69195
AT1G17680	7.40261	8.83273	6.46172	8.58218	8.00229	6.93398	8.68851	7.00436	9.09058	11.4838
AT1G17690	12.1052	18.8518	14.0457	11.1755	20.6667	12.8465	12.9879	19.0004	13.8128	14.0268
AT1G17700	2.55483	4.94713	4.9668	4.44403	3.76812	3.4927	3.09308	4.2318	1.77234	1.97829
AT1G17710	0.324078	1.3229	1.35942	1.07593	1.14762	0.909085	1.32912	1.64041	2.49374	3.1077
AT1G17720	32.272	35.5097	35.1534	32.2061	33.4682	36.2487	32.674	34.8093	32.9043	47.4936
AT1G17730	21.6611	18.0976	21.4019	21.4684	18.6149	22.7779	24.5196	17.5613	20.2193	23.2825
AT1G17744	0	0.0752756	0.107438	0.13737	0.191396	0.309916	0.175463	0.0260694	0.706637	0.706124
AT1G17745	7.43192	9.06457	17.2919	22.0842	23.4021	34.0945	35.8474	12.18	80.6877	138.114
AT1G17750	2.21215	1.64553	1.73945	2.2572	1.49061	1.01598	1.30461	1.13216	0.936308	0.859697
AT1G17760	7.00563	9.49207	8.16487	10.159	10.1438	9.13513	10.6494	9.3712	8.93838	11.3771
AT1G17780	11.9923	11.6614	14.0974	12.8715	11.5129	13.0708	14.288	12.7661	13.0646	17.6361
AT1G17790	6.83037	3.83704	3.66573	5.06296	4.98168	5.85867	4.41032	5.02319	5.73846	6.59954
AT1G17810	1.29933	0.923486	1.22715	1.24833	1.08232	1.89825	1.79637	1.08848	1.4912	2.06579
AT1G17820	6.59121	8.8033	5.53877	7.2795	7.38463	7.67808	7.82711	7.40461	9.89567	11.197
AT1G17830	1.84905	1.4809	2.83533	3.60463	3.04774	1.94806	2.61225	2.38699	2.7839	6.15125
AT1G17840	51.5453	66.548	55.8191	60.7029	62.5738	61.4343	67.4124	62.569	53.2126	56.8343
AT1G17850	19.9491	18.504	18.0136	17.2758	19.549	15.591	14.4621	20.9008	13.059	14.7726
AT1G17860	10.9195	8.06093	9.67782	10.4372	10.3998	13.7306	12.2539	8.60625	16.3194	35.826
AT1G17870	2.19577	2.92116	3.24258	2.16646	4.14564	2.95326	2.12633	3.19358	2.14955	3.26689
AT1G17880	163.457	221.025	177.518	143.423	249.471	159.611	161.617	231.426	142.173	132.638
AT1G17890	29.3568	34.4348	39.3646	34.961	43.4941	52.5363	48.9166	36.2326	55.1221	54.4848
AT1G17910	0.391728	1.07667	0.565103	0.252817	0.82228	0.347518	0.509272	0.723186	0.162611	0.384583
AT1G17920	4.19108	2.17894	3.93412	1.89516	4.71313	2.95053	2.23179	3.77869	2.59137	2.23061
AT1G17930	5.76249	5.87212	6.33787	5.0819	7.23801	6.04219	6.09196	6.7882	5.8594	8.69144
AT1G17940	12.7279	6.85192	8.07057	6.85014	7.48996	8.16039	7.71943	9.4467	7.06482	8.50724
AT1G17950	0.344333	0.121195	0.348093	0	0.0783057	0.0959597	0.250872	0.160675	0.051059	0.155067
AT1G17960	0.198754	0.242389	0.832479	0.599291	0.323812	0.0552	0.175913	0.277697	0.382848	0.536662
AT1G17970	18.9593	14.4671	11.2857	11.4437	11.9514	10.4317	11.4827	13.5147	10.9192	7.68096
AT1G17980	31.3259	14.1055	15.3641	13.9777	13.5298	14.7933	14.4302	13.7322	13.6432	15.4519
AT1G17990	40.134	6.05121	9.30314	11.768	8.27316	13.4811	12.4564	7.0566	21.9479	11.5106
AT1G18000	12.218	8.26824	7.93582	8.5	8.40327	8.4975	8.86179	8.18214	10.3652	9.45566
AT1G18010	12.218	8.23508	7.90637	8.45382	8.36454	8.4837	8.84651	8.15687	10.3652	9.40497
AT1G18020	40.0005	6.05121	9.2453	11.6213	8.22042	13.4259	12.3242	7.0566	21.8714	11.5106
AT1G18030	11.2063	5.7291	4.91633	6.90981	6.53877	6.82902	5.69899	5.77753	6.82057	6.53548
AT1G18040	7.56882	9.24171	6.66061	5.91015	8.57205	7.19876	7.7195	9.384	6.83368	6.91089
AT1G18050	0	0.0302987	0.0485328	0.0498003	0.0399504	0.0276	0.0526645	0.0327219	0.0196865	0
AT1G18060	65.649	71.5435	83.2918	83.6335	73.1357	73.2363	75.447	83.9172	55.7706	42.5249
AT1G18070	62.6258	89.3883	64.5691	55.7357	84.1478	70.4996	66.9557	84.186	61.4345	71.5362
AT1G18075	6.73774	11.6685	11.3825	11.1927	13.0822	14.9602	14.4039	13.0118	11.0526	15.5074
AT1G18080	173.484	287.246	244.877	198.382	305.621	223.757	219.43	295.613	219.36	195.485
AT1G18090	7.56598	10.4512	8.38912	8.90666	9.62466	6.8334	8.82422	11.5569	7.46904	4.6664
AT1G18100	0.475437	0.424781	0.834614	0.229339	0.173599	0.206189	0.321201	0.552793	0.436774	0.294604
AT1G18120	0	0.0376378	0	0.0915801	0	0	0.0305631	0	0	0.0506928
AT1G18130	0.0522203	0.392941	0	0	0.196057	0.0341798	0.0263807	0.0521389	0.120986	0
AT1G18140	0.408264	1.04603	0.495826	1.65304	1.18354	0.950705	0.687569	1.07623	0.827623	0.467641
AT1G18150	28.3066	42.026	38.1588	33.7222	40.3503	40.9467	38.0633	41.4926	35.0668	40.0677
AT1G18160	16.8991	14.7948	16.2824	20.9142	15.5562	23.1333	19.7383	15.9087	21.957	23.3033
AT1G18170	23.0167	20.7557	19.6933	23.4404	19.9142	17.166	19.6338	22.6749	19.3759	15.9686
AT1G18180	3.06595	3.58727	3.5578	4.51563	3.15023	3.69634	4.55235	2.83775	4.61091	4.29771
AT1G18190	30.7546	31.7865	31.2509	33.0336	33.0474	32.8683	36.0474	32.6179	29.7236	36.6549
AT1G18191	0	0	0	0	0	0	0	0.0260694	0	0
AT1G18200	1.89132	0.479658	1.28297	0.986555	0.695374	1.78818	2.03032	0.624142	2.41094	3.11874
AT1G18210	63.661	47.6287	63.2397	75.4571	53.6932	89.8067	87.0524	60.8518	90.1758	110.851
AT1G18240	0.45436	0.362214	0.323027	0.383148	0.326683	0.476489	0.367774	0.561771	0.403384	0.23883
AT1G18250	18.5744	17.0773	17.5833	17.1049	23.8916	17.0074	16.8266	24.5521	20.8691	15.3596
AT1G18260	19.6943	16.9774	19.0874	22.0666	19.1317	26.4893	28.3252	18.6065	31.9568	41.2015
AT1G18265	1.62049	6.73291	5.55303	7.15354	4.54221	4.72553	5.14252	5.79078	2.43883	3.98088
AT1G18270	16.6563	15.1856	15.7312	18.1828	14.5983	18.8211	20.1478	12.4243	21.2053	27.1569
AT1G18280	0	0.242389	0	0	0	0	0	0	0	0
AT1G18290	0.146534	0	0.107438	0.0461789	0	0	0.083774	0.115433	0.051059	0
AT1G18300	14.5453	5.20255	3.45009	3.53127	3.815	4.61515	4.05062	4.82525	6.25931	8.78905
AT1G18310	0.250974	0.265273	0.180647	0.183549	0.195973	0.0981791	0.118519	0.291103	0.120986	0.204266
AT1G18320	3.23488	3.6283	3.37218	3.15922	4.86005	2.19026	1.61028	4.13391	1.68387	2.22127
AT1G18330	7.72957	18.6235	14.4161	12.761	16.5161	12.8958	11.6206	18.673	10.7086	9.14158
AT1G18335	3.11375	4.37045	4.67944	3.72728	4.51927	2.64206	4.24006	3.58773	3.65791	2.83554
AT1G18340	6.9718	13.5382	8.96938	8.26074	9.66836	8.64344	7.39175	11.0616	6.46027	8.40619
AT1G18350	0.43058	0.834285	1.12914	1.48805	1.20983	0.892518	1.01887	0.950301	0.749507	0.43976
AT1G18360	26.9042	44.1179	34.7872	37.6037	40.6194	29.7102	28.4401	40.4587	28.3805	15.011
AT1G18370	13.8458	8.66479	11.6389	7.29215	11.4449	9.74548	9.63986	10.6633	8.92181	7.93888
AT1G18382	1.03134	0.253831	0.941926	0.322863	0.540291	0.521839	0.721666	0.327707	1.38663	1.52355
AT1G18390	5.17143	3.08074	6.41492	6.53991	5.67888	9.42818	10.8295	5.78144	11.1915	14.8824
AT1G18400	8.43402	13.6323	18.2236	14.1219	13.1266	9.3359	14.1242	16.9916	10.0577	7.82599
AT1G18410	0.287765	0.150551	0.309806	0.183938	0.428219	0.517948	0.356007	0.233576	0.62186	0.313124
AT1G18415	3.99428	3.53232	3.90996	2.87121	3.68711	3.19312	3.82376	2.94538	3.61055	3.29477
AT1G18420	0	0	0	0	0	0	0.0263807	0	0	0.202771
AT1G18430	0	0	0	0	0.0755505	0	0	0.0595755	0.0604932	0
AT1G18440	14.386	15.892	15.9641	13.3932	18.0676	14.0236	12.8707	18.849	12.5289	10.4568
AT1G18450	24.3016	23.3283	21.7084	20.7718	23.6455	21.5394	21.5545	22.9183	25.1614	20.0759
AT1G18460	34.7662	28.8068	27.7194	25.1022	23.0395	26.9991	28.2067	26.1532	27.2845	26.1473
AT1G18470	54.0034	37.4576	33.4305	35.5519	28.8176	37.854	38.1297	33.4287	35.8791	52.6527
AT1G18480	7.89971	10.1041	10.4708	9.25806	12.6845	10.9851	11.2554	10.264	10.096	16.9193
AT1G18485	10.006	7.67928	7.39595	8.21294	7.33322	6.43786	5.73556	8.75674	7.27785	5.72478
AT1G18490	10.374	8.51883	8.08744	7.48789	8.58885	9.00273	7.49463	8.17824	7.44212	8.43028
AT1G18500	59.3964	59.2224	58.4872	55.8063	60.2257	51.8403	57.204	59.4781	63.748	51.5338
AT1G18510	0	0	0	0	0.0233467	0	0	0	0	0
AT1G18530	5.44118	8.87334	6.24478	5.17654	9.22873	6.31928	6.39523	9.14284	6.35963	5.2287
AT1G18540	179.642	309.994	242.538	193.509	331.233	214.998	215.534	314.633	215.403	186.658
AT1G18550	3.56566	6.05324	3.35285	2.20252	3.86016	2.68265	3.04482	3.48008	2.20093	2.91727
AT1G18560	2.88745	2.63421	4.17709	4.08218	2.71337	4.38897	2.75392	2.96835	5.47026	5.64003
AT1G18570	21.9078	4.29269	7.08691	12.0925	6.74502	21.7017	19.3535	7.78662	37.938	35.0467
AT1G18580	8.65216	10.5875	10.3014	10.1484	11.2375	10.3406	11.2273	10.054	10.2217	12.2339
AT1G18590	28.1693	44.5051	45.9454	47.4389	59.6473	44.3268	45.3183	46.3008	34.6537	64.9686
AT1G18600	9.70003	11.2066	10.4071	12.7064	10.7199	13.0775	13.0308	11.5404	15.4651	16.5602
AT1G18610	2.26176	4.09735	3.08239	2.45677	4.43334	3.31702	3.17789	4.7444	2.91127	3.83085
AT1G18620	55.1514	41.4198	39.4804	35.5327	31.089	33.3923	36.3886	34.9066	28.1996	23.5345
AT1G18630	9.49748	12.2414	9.44678	12.2036	13.858	11.8039	11.9958	10.3397	11.2967	12.8416
AT1G18640	20.6329	19.1517	23.3023	21.8874	20.4016	19.609	20.2234	20.0446	19.1795	23.7677
AT1G18650	31.5036	28.3526	25.2647	19.8472	27.2239	18.5565	17.1629	29.5835	14.9298	14.5853
AT1G18660	23.3915	28.4954	29.0452	30.0917	25.6505	26.4123	25.5957	28.7474	26.5931	31.9923
AT1G18670	9.8111	7.85038	7.05567	6.64739	8.45243	6.48665	6.17915	6.29077	5.82277	8.00231
AT1G18680	5.56198	4.79651	4.49663	4.2523	4.2052	4.68351	4.56267	4.12495	5.23647	4.40721
AT1G18690	7.42198	5.32329	5.34677	5.73581	5.01706	6.58456	5.74252	6.41014	5.36749	6.35493
AT1G18700	21.003	18.0683	17.7593	14.3614	18.4202	14.5927	15.6631	16.5954	15.6811	21.4095
AT1G18710	8.26294	3.13298	1.16824	0.990773	1.59862	0.888925	1.15598	1.44437	1.99485	1.36025
AT1G18720	96.1079	73.9512	74.8102	90.2649	86.2435	95.5468	109.085	79.4361	118.304	200.196
AT1G18730	140.165	140.882	152.575	150.058	135.797	131.191	132.391	145.668	123.689	81.4212
AT1G18735	62.2467	56.7747	62.3519	63.1909	55.1234	55.1722	49.9978	68.7423	54.6199	34.5248
AT1G18740	52.949	27.4537	26.3252	22.1331	22.2385	24.239	24.5932	24.8664	21.0795	28.5997
AT1G18745	15.0352	9.42425	11.8891	11.0777	13.4711	9.37122	10.9079	11.4586	11.6567	16.6707
AT1G18750	2.85777	1.91976	3.43339	1.44712	1.52332	1.50825	2.04326	2.76091	1.32859	2.56713
AT1G18773	4.06651	2.66469	4.26988	4.72207	3.62386	3.67353	3.3834	3.06887	2.67299	2.45938
AT1G18780	0	0	0	0.138148	0	0.282316	0	0.0260694	0	0.104375
AT1G18790	0	0	0	0	0	0	0	0.00595755	0	0
AT1G18800	23.6886	38.3571	33.7175	28.0534	47.0159	31.5922	30.1981	40.0772	30.7816	24.7453
AT1G18810	6.06101	8.51371	10.0399	10.0793	11.3857	10.2711	9.20744	9.75769	8.74754	6.9414
AT1G18820	0	0	0	0	0.0261019	0	0	0	0	0
AT1G18830	0.422739	0.0752756	0.176715	0	0.13051	0.14458	0.0573932	0.115433	0.231105	0.36775
AT1G18835	0.329858	0.121195	0.636516	0.339273	0.533684	0.736905	0.593434	0.973298	0.578895	0.357839
AT1G18840	15.4757	20.5448	21.136	21.6827	18.2993	17.6517	17.4069	20.4866	14.9493	14.0994
AT1G18850	5.92601	11.9145	8.9807	8.02109	14.1443	7.93143	7.77101	11.5515	6.33226	7.30178
AT1G18860	0.355415	0	0	0.0919689	0.0560164	0.0893798	0.474527	0.0734415	0.111552	3.3103
AT1G18870	2.89243	5.4877	5.50966	4.35803	5.06482	2.32104	3.43423	5.0138	1.55896	1.57668
AT1G18871	0.716913	0.482142	0.419379	0.551813	0.512322	1.15938	0.576317	1.53483	0.529458	0.0606041
AT1G18880	2.55855	2.56292	4.33715	2.57526	4.01249	4.23678	2.86736	3.53079	3.13007	4.87366
AT1G18890	18.7457	8.64243	10.6117	10.5965	8.98921	20.5636	15.1467	9.58983	21.2659	36.8665
AT1G18900	10.1004	9.00098	7.23762	7.51416	10.3567	9.23045	9.10749	9.59876	10.4543	9.06539
AT1G18910	2.82875	3.07307	3.88785	3.84169	4.37812	5.11127	5.91785	3.68399	6.91202	9.17744
AT1G18930	0.0261102	0	0	0.181312	0.013051	0.0308899	0.0152815	0.0297878	0.0845891	0.108583
AT1G18940	1.10271	0.198955	0.613636	0.874032	0.59525	1.70076	1.10869	0.381975	1.81254	1.855
AT1G18950	14.9293	16.2706	15.0628	12.6378	14.3096	13.6818	12.705	13.4724	13.6172	14.7151
AT1G18960	0	0	0	0	0.0522038	0	0	0.0734415	0	0
AT1G18970	0	0.363584	0.058905	0.0923577	0.0280082	0.0552	0.118519	0.048961	0	0.0521874
AT1G18980	0.136406	0	0	0.0923577	0.0261019	0.220629	0.136086	0.130347	0.0604932	0.5894
AT1G18990	1.05255	0.141594	0.367644	0.345436	0.110127	0.0828	0	0.401688	0.118119	0.273287
AT1G19000	153.559	133.426	134.548	141.266	122.87	143.931	142.086	141.602	142.7	141.798
AT1G19010	4.50043	4.81443	4.06035	2.87121	3.69284	4.9173	3.64545	3.93254	5.01869	4.86488
AT1G19020	32.811	3.09859	6.10179	11.2677	3.88094	15.8482	14.5978	4.90293	30.225	41.6162
AT1G19025	0.989248	2.15718	1.96149	1.82615	2.19489	1.26737	2.05923	1.47482	2.11297	0.817421
AT1G19040	0.893677	0.386468	0.203436	0.04579	0.542445	0.502945	0.110155	1.00034	0.459343	0.317057
AT1G19050	32.4366	38.9159	36.0976	31.3251	44.741	29.3328	29.5394	40.7211	24.1211	26.1771
AT1G19060	0	0	0	0	0	0	0	0	0.120986	0
AT1G19070	0	0	0	0.022895	0	0	0	0.0297878	0	0
AT1G19080	7.74369	8.15261	9.88755	9.32675	9.10465	9.19386	7.95596	9.22334	8.06715	8.79526
AT1G19100	5.56771	8.81226	7.18329	7.22042	8.38564	6.76256	7.28307	6.77733	7.0084	6.02331
AT1G19110	32.8669	34.5831	31.7405	31.1263	28.1484	32.1235	34.4801	28.7463	29.3734	33.8544
AT1G19115	0	0.0663182	0	0	0	0.170899	0	0.0893633	0	0
AT1G19120	20.7683	19.2867	19.5381	18.6639	20.2844	21.6725	19.7223	21.6749	22.909	21.2721
AT1G19130	23.2587	23.922	27.1671	32.5517	24.7885	33.6209	33.45	25.423	44.4324	46.6936
AT1G19140	7.93477	9.65152	10.267	8.79498	10.0126	8.02939	7.87625	10.7695	8.50969	10.2588
AT1G19150	105.423	88.1209	89.8049	89.9858	78.3553	74.6063	73.1788	94.247	61.7217	42.0959
AT1G19160	5.88656	5.43945	5.32679	4.36094	4.75154	5.23174	5.41089	6.56694	4.39428	2.33404
AT1G19170	6.39077	7.42943	6.30944	6.35222	5.95704	5.85203	5.84539	6.90222	6.1707	7.87324
AT1G19180	83.9444	21.3832	31.5251	39.2528	24.3117	31.6971	35.1977	23.0528	39.4212	63.1271
AT1G19190	0.339985	0.265273	0.290255	0.322863	0.21012	0.296678	0.258338	0.111714	0.240539	0.372234
AT1G19200	0.571334	1.77056	2.41288	1.43648	1.56511	2.07717	1.64093	2.00371	1.71306	4.51022
AT1G19210	0	0	0	0.137759	0	0.170899	0	0	0	0.0606041
AT1G19220	20.5864	26.6095	26.5322	28.7856	23.7481	27.3842	32.3504	30.8769	24.6791	25.7442
AT1G19230	0.398137	0.132636	0.340923	0.810665	0.47029	1.04554	0.720768	0.564493	0.666446	0.421432
AT1G19240	6.16045	6.493	6.65741	7.26562	8.75938	7.51246	7.85695	9.92245	9.4675	8.8987
AT1G19250	0.188627	0	0.575476	3.25446	2.3212	7.52356	4.42413	0.214944	29.6103	62.2534
AT1G19260	0.00841861	0.0150551	0.0530145	0.0663283	0.124412	0.0681312	0.175096	0.080062	0.205555	0.109809
AT1G19270	9.9688	7.73964	9.15042	10.7885	8.29228	13.5569	13.9972	7.99922	12.5422	23.2704
AT1G19290	1.64366	1.4121	1.6569	2.37108	2.05748	1.61934	2.49275	1.72269	2.09489	1.37202
AT1G19300	6.98188	5.6816	7.84312	7.99293	8.66586	10.9392	9.86982	6.85481	12.1847	17.6745
AT1G19310	24.9564	15.5029	14.8563	20.7407	11.739	22.1396	22.0607	17.9112	22.2563	27.5762
AT1G19320	1.60481	1.37017	1.30982	0.985133	1.35414	0.999496	0.994936	1.1769	0.455643	0.566588
AT1G19330	15.6492	10.5673	13.2525	16.6694	13.4357	15.7178	17.7563	12.2984	15.561	18.6846
AT1G19340	2.19364	3.20834	4.32691	4.15035	4.06945	3.02717	3.2324	2.92675	2.99313	3.12287
AT1G19350	58.6855	65.903	73.3485	61.076	55.8451	61.1813	66.835	69.7039	46.9823	47.6732
AT1G19360	85.6352	85.0604	97.0488	108.538	101.259	134.416	149.3	103.088	153.726	180.028
AT1G19370	11.0595	13.9246	14.701	16.4724	14.7383	13.4729	16.8731	15.044	14.251	14.2377
AT1G19371	0.0469179	0.0663182	0.11781	0.184327	0.080212	0	0	0.0260694	0.102118	0
AT1G19373	0.220115	1.12643	0.679711	1.59642	0.587834	0.448948	0.635645	0.442672	0.522703	0.36775
AT1G19376	0.382078	0.292145	0.11781	0.493831	0.574018	0.223958	0.215678	0.459208	0.0604932	0.202771
AT1G19380	65.9946	7.00977	10.0202	10.2287	9.28096	12.2454	13.474	8.9787	13.8817	12.6607
AT1G19390	4.4361	4.28704	2.81954	3.10878	3.26681	4.39159	4.12268	5.24451	3.94086	4.20484
AT1G19392	0	0	0	0	0	0.0170899	0.00305631	0.0734415	0.0362513	0.114059
AT1G19394	0.267272	0.339306	0.799024	0.572814	0.303788	0.204649	0.353692	0.503079	0.487439	0.78694
AT1G19396	3.85123	2.81152	4.2563	4.54486	3.0698	4.72416	4.97742	4.18707	5.40267	7.1161
AT1G19397	5.63509	4.03551	4.89534	5.73588	5.09526	6.92338	6.52951	5.30633	7.0563	8.4976
AT1G19400	33.8626	30.7025	30.5178	30.7615	28.6103	32.7387	31.2918	31.3166	32.5979	35.0376
AT1G19410	0.414044	0.292145	0.188848	0.367876	0.0513549	0.226099	0.176362	0.167572	0.323789	0.20576
AT1G19415	0.250974	0	0.166343	0.0923577	0.0233467	0.168758	0.0875069	0.0521389	0	0
AT1G19420	0.3187	0.601529	0.920391	0.161432	0.532535	0.440696	0.44329	0.477026	0.385715	0.217166
AT1G19430	14.5473	15.6981	17.0239	15.6526	14.0394	15.0697	15.3133	12.5308	16.5635	15.5116
AT1G19440	17.9574	20.985	18.3705	18.4552	16.7148	13.8366	16.2524	17.9603	11.7341	11.3689
AT1G19450	49.53	49.9523	53.8646	38.8405	45.6106	42.4689	42.1366	50.8424	34.1685	29.9247
AT1G19464	0.0420931	0.207912	0.581578	0.172912	0.17826	0	0.377307	0.339984	0	0.16199
AT1G19470	0	0	0.10637	0.04579	0	0	0	0.0260694	0	0
AT1G19480	2.97212	4.39198	3.44897	3.43113	4.38076	4.13938	6.03205	4.83644	3.47948	5.06671
AT1G19485	7.34307	8.44371	8.64712	6.89645	9.10668	7.96482	8.35747	8.54397	7.79954	9.76931
AT1G19490	0.989097	1.35226	1.6207	2.40495	2.1301	1.57934	1.58644	1.61109	2.77923	2.32095
AT1G19500	0	0.0752756	0	0	0	0.0276	0	0	0	0
AT1G19510	2.93477	4.37685	2.56557	2.92572	3.21715	3.54862	2.56457	3.94562	3.50843	1.89822
AT1G19520	8.70151	16.2008	13.4488	10.0785	18.1411	12.0924	11.6176	14.6157	13.492	13.8599
AT1G19530	0	0.141594	0.736481	3.4336	0.54131	0.839708	1.96058	1.72692	1.89643	2.23324
[truncated: 25,781 more rows]

## Sheet: uniquely mapped read data
Dataset S1-2. The expression patterns of Arabidopsis genes with uniquely mapped read data.
AGI IDa	Mock 0 dpib	Mock 1 dpib	Mock 3 dpib	Mock 5 dpib	Emoy2 1 dpib	Emoy 3 dpib	Emoy 5 dpib	Waco9 1 dpib	Waco9 3 dpib	Waco9 5 dpib
AT1G01010	1.67501	1.56422	3.80485	2.4034	2.53438	4.94938	5.9323	1.6608	7.00012	10.679
AT1G01020	13.5181	14.9036	15.9979	12.6666	16.7469	15.3987	16.0228	16.4052	17.4537	17.9814
AT1G01030	1.8346	3.42687	3.49083	2.30526	3.34036	3.37209	2.63837	3.37826	2.27274	2.35937
AT1G01040	14.5945	17.4376	15.899	20.2458	15.5596	19.0218	20.6855	15.988	20.6185	24.1965
AT1G01050	46.8809	56.7733	55.0269	50.6893	58.4606	57.2137	53.0058	56.6156	60.3782	71.5417
AT1G01060	1.72422	4.67546	4.57352	2.25998	3.11907	3.46777	2.79761	3.0791	3.65791	4.03012
AT1G01070	4.38186	5.91499	7.37996	3.75726	6.24872	7.25977	4.69454	6.58394	5.9028	9.65327
AT1G01073	0	0	0	0	0.103468	0	0	0.0309283	0	0
AT1G01080	90.7879	95.1248	96.9991	88.0969	85.8465	81.9252	84.7935	101.245	75.4208	55.1221
AT1G01090	117.788	135.919	128.354	111.794	127.312	111.767	104.581	130.281	105.724	76.1784
AT1G01100	228.837	290.865	289.603	243.685	327.538	223.954	217.139	308.043	234.172	200.563
AT1G01110	2.92724	2.20505	1.50925	1.24029	1.86926	1.13228	1.81326	2.22037	1.66737	1.20179
AT1G01115	0	0.0692307	0.185597	0	0	0.0864467	0	0	0	0
AT1G01120	55.6498	23.341	16.1027	17.0812	16.0855	14.4486	17.6831	15.2215	12.0359	12.5335
AT1G01130	5.08543	2.95928	2.12325	1.47497	1.19419	1.24754	1.56569	2.02783	1.30751	0.931723
AT1G01140	51.3341	56.0465	65.4972	76.4474	63.7923	90.4607	95.7982	58.3337	82.1507	104.536
AT1G01150	0.151462	0	0.236189	0.0487113	0.464974	0.185406	0.0599561	0.111184	0.284331	0.0541705
AT1G01160	23.3483	18.5274	18.6487	18.3855	18.4076	20.0897	22.1241	21.889	23.0797	20.9355
AT1G01170	74.6523	52.7598	59.6986	67.8983	50.761	54.6899	50.3964	54.6828	55.7893	46.0993
AT1G01180	3.01892	2.5304	4.09139	6.39553	3.0063	5.98323	5.78549	4.31384	7.53754	7.12708
AT1G01183	0.230091	0.0796354	0	0.0487113	0.151398	0.214222	0.0552718	0.0309283	0	0.0624902
AT1G01190	6.35694	13.4232	16.248	11.8375	15.6011	11.9016	10.6401	12.7964	11.2756	3.74741
AT1G01200	0.686589	1.66823	1.37227	0.884347	1.14658	1.0749	1.10639	1.66557	0.484871	0.731243
AT1G01210	5.38022	10.2209	8.49296	5.4629	9.62219	6.17392	5.76906	10.0997	5.53587	6.52679
AT1G01220	14.7726	17.1058	18.5042	19.3019	16.7885	14.1767	16.7169	15.0338	14.8638	12.8858
AT1G01225	2.47548	2.28109	2.74828	3.92182	3.4499	2.14706	2.51564	4.00524	2.01638	2.58039
AT1G01230	20.8716	19.6087	23.3664	25.7412	21.9198	26.9381	24.6501	21.6283	26.5816	32.4559
AT1G01240	26.6508	16.1855	20.1838	32.054	13.5107	29.4767	29.9465	18.8592	38.3003	39.6022
AT1G01250	0.787417	3.35713	2.23262	1.877	2.68672	1.46701	1.70879	1.65303	0.989851	1.07212
AT1G01260	11.5987	12.1723	9.54708	14.9857	11.326	10.965	10.087	12.0207	10.9175	11.8586
AT1G01270	1.09756	0.200707	0.574444	0.489905	0.679998	0.682536	0.714565	0.313569	0.116339	1.10134
AT1G01290	10.4935	9.3901	8.81444	10.0602	8.65166	8.77411	8.81027	9.14642	11.0029	11.1598
AT1G01300	30.7784	62.479	54.033	46.1629	66.0112	46.6972	48.8071	56.5769	36.151	33.4794
AT1G01305	0	0	0	0	0	0	0.0276359	0	0	0
AT1G01310	7.85279	15.0962	9.51886	11.9449	14.0311	12.5066	14.0944	16.1284	8.93797	14.3843
AT1G01320	169.274	291.311	223.553	190.049	260.718	202.136	201.04	258.677	173.869	192.89
AT1G01340	2.98983	1.59558	1.5649	3.57538	2.67884	6.31877	7.18401	1.9509	11.4696	17.0943
AT1G01350	9.84749	8.53215	8.63193	11.0792	8.15841	7.97605	11.1819	8.47201	11.2821	13.2795
AT1G01355	0	0	0	0.138043	0	0.0576312	0.0276359	0	0.0634948	0.0541705
AT1G01360	7.79344	8.76702	8.10492	9.07498	7.63571	8.56317	9.59728	8.4014	9.38414	14.8362
AT1G01370	3.89116	3.44342	3.35033	3.1213	5.81027	5.01756	3.93147	4.55973	5.1117	4.78826
AT1G01380	0.969281	1.88651	2.23109	0.573105	1.16298	1.11163	0.588122	1.8621	1.30751	0.723705
AT1G01390	1.48596	2.11825	2.71627	1.91824	3.03113	2.54037	1.94699	3.47914	2.39497	3.06236
AT1G01400	0	0	0	0	0	0	0	0.0309283	0	0
AT1G01410	0	0.148866	0	0.0487113	0.155202	0	0	0.0618566	0.0628992	0.187471
AT1G01420	4.10077	6.43831	6.03767	7.45434	7.5289	7.63484	7.47693	7.0849	8.00263	9.94936
AT1G01430	33.2308	44.9839	49.7068	39.3316	36.1483	37.2771	38.8367	39.2408	32.7704	30.2068
AT1G01440	10.0847	7.18847	9.13279	8.26657	7.13172	9.73413	8.00908	8.23826	7.01357	11.4266
AT1G01448	9.79062	5.32018	6.21765	4.69327	6.00859	6.02996	6.44856	6.27984	5.4085	5.71044
AT1G01450	0.349765	0.280343	0.25296	0.289596	0.411406	0.402383	0.524859	0.561648	0.737845	0.285929
AT1G01453	0	0	0	0	0	0.0288156	0	0	0.12699	0.108341
AT1G01470	76.8112	87.5278	94.1875	115.173	74.3314	101.149	122.868	91.2204	87.6238	122.674
AT1G01480	0.228814	0.228501	0.387965	0.503415	0.200651	0.741079	0.580601	0.169393	1.75924	4.66732
AT1G01490	65.8084	63.8148	63.6505	75.1714	62.877	68.13	72.3591	68.4616	87.2936	91.0937
AT1G01500	11.8232	20.5078	19.868	19.6582	20.0049	20.0831	19.483	18.8405	18.2871	20.1261
AT1G01510	21.6835	23.0379	22.5514	19.8986	23.9152	21.2889	20.7786	22.6003	18.1165	19.7542
AT1G01520	0.095069	0.287327	0.237512	0.311242	0.329091	0.318042	0.0552718	0.485664	0.0528442	0.839584
AT1G01530	0.0575227	0.0796354	0.185597	0.0487113	0.464959	0.471719	0.469595	0.1364	0.370318	0.216682
AT1G01540	53.258	27.1525	26.3985	25.1262	27.6882	21.7745	24.3055	28.76	21.7339	22.0815
AT1G01550	129.176	100.05	120.296	129.076	105.367	131.313	138.211	106.27	144.773	171.687
AT1G01560	3.43944	0.515829	3.35703	3.78431	3.05021	9.58751	8.77078	1.32107	11.7893	17.564
AT1G01570	1.35798	0.6751	0.500863	0.885683	0.521638	0.902144	0.699358	0.733104	0.242733	0.777094
AT1G01580	1.8404	1.9143	1.10913	0.718571	1.9268	0.799096	0.806141	2.09984	0.813182	0.562756
AT1G01590	0	0.211112	0.186479	0.0967546	0.103468	0.269747	0.289727	0.165744	0.211377	0.268508
AT1G01600	5.89509	6.29592	7.85163	7.93565	7.89439	7.26579	6.34782	6.96077	6.72369	6.05026
AT1G01610	30.7561	47.4614	38.6676	37.4166	33.0825	39.0639	39.7969	39.435	32.1906	35.8076
AT1G01620	317.327	190.315	168.409	149.495	140.612	141.752	138.62	199.445	119.831	90.4366
AT1G01630	37.5479	44.2016	45.5075	45.5142	48.1831	45.1643	46.8721	40.868	43.6124	55.7924
AT1G01640	2.56453	1.28097	1.83001	2.14282	2.22098	2.9627	2.94407	1.84239	2.97529	5.30119
AT1G01650	28.6436	31.3463	30.8288	31.5864	30.7503	39.6571	35.2526	29.2082	36.0607	53.9993
AT1G01660	1.15745	0.159271	0.564052	1.1347	0.39586	1.26689	1.07691	0.646642	1.79119	1.09033
AT1G01670	0.896704	1.35995	1.23595	0.823416	1.18429	1.42967	1.64883	0.88584	1.5816	1.65543
AT1G01680	0.139651	0.297732	2.16101	4.36367	4.2123	12.1403	11.1758	0.746257	26.0635	93.9598
AT1G01690	3.80189	3.96267	3.00634	4.03204	3.91303	4.72598	4.32822	4.31434	4.26645	3.57502
AT1G01695	0.196043	0.439613	0.0618657	0.481102	0.76347	0.868591	0.460919	0.597808	0.641616	0.178369
AT1G01700	0.951967	0.578075	1.40361	1.43852	1.14431	1.2053	0.915769	1.80197	1.03085	0.446096
AT1G01710	23.0749	17.6482	21.3761	20.5183	19.514	16.9351	20.5085	19.6989	21.8315	21.4056
AT1G01720	13.5409	5.60751	6.45787	9.89471	5.84165	7.45121	5.71389	6.28108	9.57534	16.171
AT1G01725	7.23724	3.70717	6.2055	4.01849	5.00412	4.8052	5.31076	6.01941	5.49944	8.5641
AT1G01730	10.526	12.1178	13.3994	16.4654	13.0094	15.7849	18.5555	13.134	17.6646	26.2392
AT1G01740	7.27278	8.61113	7.77272	9.56685	8.28094	7.26236	7.64253	9.04696	8.92241	7.67797
AT1G01750	0.0891635	0.290747	0.213642	0.0487113	0.0517339	0.115262	0.0969604	0.147345	0.168588	0.0541705
AT1G01760	5.2136	4.66229	5.11254	3.47583	4.07772	2.63692	3.6303	3.73395	2.12997	2.17893
AT1G01770	15.2964	11.6437	12.9384	11.9109	9.65106	11.3099	10.5517	11.3488	11.0317	11.2857
AT1G01780	7.63053	7.54211	7.25364	6.17971	5.1223	5.67772	6.08951	7.19665	3.11014	4.73443
AT1G01790	58.1545	81.4484	72.0474	71.611	69.1949	62.7583	61.832	81.7956	57.573	38.7591
AT1G01800	39.1859	34.8514	44.0693	52.4436	44.2576	55.2441	53.1121	40.1769	63.3086	64.4035
AT1G01810	1.48119	0.65429	1.3334	0.9527	1.31967	1.43874	1.79523	1.27699	2.28909	1.29193
AT1G01820	56.3909	46.9451	47.3787	56.695	46.4441	51.087	56.972	51.7594	64.7457	73.5995
AT1G01830	4.70442	6.31691	9.50976	9.01084	6.91883	9.7785	10.459	6.21433	12.2749	10.6146
AT1G01840	66.469	76.6497	67.8878	73.0283	65.9605	61.2301	65.6547	85.8478	52.6223	46.7008
AT1G01860	13.4623	16.1763	11.2557	11.8086	11.6203	10.2129	10.0256	11.2868	10.0592	6.97767
AT1G01870	0	0	0	0.0487113	0	0.0288156	0.0922762	0	0	0
AT1G01880	1.80974	1.33623	1.00305	0.669859	0.897518	0.787268	0.823947	1.18735	0.486248	0.40259
AT1G01890	0	0	0	0	0	0	0.0320893	0	0	0
AT1G01900	8.36798	7.00176	7.87963	7.55923	7.39783	7.57976	6.86239	8.42189	6.12408	6.8169
AT1G01910	35.2641	47.109	44.3401	37.7839	41.6501	36.3167	39.9844	44.1647	40.4413	45.1607
AT1G01920	8.72212	7.46586	6.60569	6.21892	9.95151	6.58511	7.72429	7.51194	7.42034	6.70238
AT1G01930	11.2746	10.6957	8.83644	10.6407	12.3742	11.1972	10.1514	7.93261	11.7225	11.6559
AT1G01940	7.07379	13.7641	8.27843	8.46055	10.8454	8.70281	10.4809	9.03529	11.4819	11.8061
AT1G01950	14.6671	8.20597	10.6465	9.05539	11.5685	9.80629	9.9938	10.0638	9.70821	12.5053
AT1G01960	37.7754	44.6522	35.2683	34.225	35.9715	41.821	41.2814	37.4593	36.2596	44.7496
AT1G01970	22.4168	28.2056	28.1284	23.2064	21.6775	23.5789	24.9991	27.1726	19.6702	20.8476
AT1G01980	1.29586	2.2876	0.849069	1.49812	1.70678	1.59835	2.24871	1.94997	1.23139	1.26272
AT1G01990	11.4	11.3666	10.8249	10.1555	10.8032	10.0175	10.9534	10.6059	10.7452	11.0162
AT1G02000	8.08736	7.60432	6.56987	7.18587	5.73871	5.74602	6.45041	6.25715	7.01748	5.51431
AT1G02010	4.09847	5.39589	6.36088	5.92331	5.30997	5.95012	5.17721	5.74186	4.07161	5.38464
AT1G02020	6.52149	6.89837	7.01128	6.63379	7.10449	8.36515	7.41862	8.19604	7.97262	9.15338
AT1G02030	0	0.211112	0	0	0.0517339	0.15001	0.0920453	0.271058	0.12699	0
AT1G02040	0.0445818	0	0	0	0.0242958	0.0750048	0	0.102784	0	0
AT1G02050	4.32787	2.71353	2.64666	2.40753	4.11237	2.53115	2.45405	2.53396	2.72958	1.73881
AT1G02060	1.10471	0.733926	0.813719	0.558927	0.646937	0.610673	1.07783	0.974818	0.496899	0.724142
AT1G02065	3.69144	5.19573	3.85453	3.77827	4.45417	3.73433	3.43077	4.56521	3.56193	4.39627
AT1G02070	0.504764	0.138461	0.299818	0.145466	0.30908	0.419756	0.340545	0.38336	0.105688	0.0624902
AT1G02074	0	0.262953	0	0.0480434	0.179513	0	0	0.166224	0	0.0541705
AT1G02080	45.4166	53.5935	45.1859	49.9682	51.1675	57.7586	54.9058	51.503	48.4936	64.1449
AT1G02090	20.8435	25.0443	21.0201	20.745	22.7052	22.3148	21.4826	20.0945	22.1156	21.8708
AT1G02100	15.1068	11.4084	10.2016	12.1909	12.7026	15.1259	12.8233	12.1261	15.2463	18.4587
AT1G02110	8.75175	9.87017	7.81404	8.33818	8.98586	7.40858	5.8906	8.991	6.51287	5.0786
AT1G02120	32.7198	30.7399	42.9761	49.2055	43.1292	58.1491	57.4716	39.3364	62.2163	68.9296
AT1G02130	34.0401	27.9319	30.9192	33.409	30.8227	33.8687	32.5056	32.1011	38.3722	38.2725
AT1G02140	76.6648	92.1974	81.8563	78.4035	96.6	80.157	78.0975	94.4962	80.6461	88.6896
AT1G02145	14.242	15.5721	15.2055	17.0688	15.7886	15.9832	16.1804	15.7807	19.3101	20.908
AT1G02150	78.7028	73.7774	74.0325	69.5993	76.0643	65.2923	60.9629	75.2246	61.8041	48.409
AT1G02160	22.3068	19.2648	22.3254	22.7849	20.0767	17.5146	20.5082	22.07	17.3266	22.8756
AT1G02170	17.0991	13.3594	14.7307	16.9727	13.8181	18.8463	19.1327	11.069	24.2886	28.9331
AT1G02180	5.17409	3.62023	3.33348	2.25655	3.934	4.67098	3.24009	3.97826	2.54717	3.26066
AT1G02190	0.338101	0	0.0505919	0	0.0841334	0	0.0276359	0.120065	0.12699	0
AT1G02205	68.4258	18.8908	15.1973	11.9256	19.033	18.3302	10.6804	22.2536	17.5223	15.372
AT1G02220	1.67753	0.290747	1.87759	1.78213	2.20761	5.03627	3.74622	0.898513	7.96771	27.6321
AT1G02228	0	0	0	0	0.0897564	0	0.0276359	0	0	0
AT1G02230	0.724136	0.0692307	1.44161	3.07942	4.29175	4.0007	3.97645	1.00178	8.80375	11.3494
AT1G02250	0	0	0	0	0.0728873	0.516347	0.11945	0.02728	0	0.0624902
AT1G02260	11.5863	8.23409	9.90006	10.8445	10.2071	12.1044	11.4763	9.98098	13.2908	13.2691
AT1G02270	27.4274	18.3797	17.4356	20.663	20.9072	23.8175	21.5278	17.851	25.3567	43.7549
AT1G02280	86.4731	103.096	88.6328	63.8463	82.0078	65.4233	63.8818	95.023	53.0834	43.3295
AT1G02290	3.79215	4.16727	3.66801	4.28374	4.74378	6.1046	5.01029	3.61282	4.7416	5.60366
AT1G02300	21.1634	20.7119	25.1388	23.9442	20.1155	27.9156	26.0602	21.7908	24.2754	25.4235
AT1G02305	46.9328	41.1693	56.9438	53.147	40.0422	54.7693	60.9103	42.1841	69.079	94.685
AT1G02310	1.11961	0.366963	1.4591	1.04812	1.60993	1.88942	2.01587	1.29584	1.12827	2.7734
AT1G02320	0.273396	0.228501	0.377132	0.215155	0.253062	0.561342	0.437044	0.51184	0.316879	0.116661
AT1G02330	11.3252	13.2765	13.472	14.7632	15.2955	12.0507	15.1776	13.2442	15.1372	17.3158
AT1G02335	9.64142	9.76066	14.742	9.81103	10.5742	10.9692	9.62698	11.5999	14.4122	10.2081
AT1G02340	2.44387	0.813561	2.06006	1.05146	0.436378	0.954775	0.414546	1.10867	0.967954	0.392707
AT1G02350	3.42665	2.99715	2.14155	2.04416	2.66181	1.92771	1.80107	3.09116	1.25586	2.01295
AT1G02360	3.95444	3.72034	2.55783	2.199	3.60153	5.30561	4.15938	2.86146	8.62489	10.59
AT1G02370	5.74041	7.86698	5.93051	3.62543	8.74286	4.21262	4.90841	6.63247	4.36361	5.6488
AT1G02380	10.4649	1.91722	0.917314	0.877592	1.76333	0.963848	1.14247	1.56261	0.717549	2.08047
AT1G02390	12.4847	0.626678	0.948284	0.903321	0.873025	0.981747	1.25163	0.354496	2.11261	10.9269
AT1G02391	0.88504	0	0.101184	0	0.0971831	0.0353964	0.0962679	0	0	1.14719
AT1G02400	2.05663	3.4265	1.67033	1.68616	1.41305	2.726	1.86385	2.10933	2.7495	3.66047
AT1G02405	0.577596	0.287327	0.502186	0.741552	0.160163	0.398171	0.363959	0.392865	1.00069	0.392707
AT1G02410	20.2921	15.7622	22.1272	20.8249	20.1539	19.2433	21.0069	17.8497	26.1782	25.6176
AT1G02420	2.17128	4.37107	2.98359	4.38262	2.96806	3.52749	4.17389	4.17095	2.6866	3.3289
AT1G02430	0.742982	0.557265	0.472378	0.645466	0.661971	0.793849	0.912239	0.895186	1.4138	1.47393
AT1G02440	0	0	0	0.401909	0.181978	0.265535	0.349683	0.0256959	0.421376	0.679417
AT1G02450	1.23028	1.02125	4.70544	4.89188	8.69192	6.0589	7.91075	2.83244	13.6513	24.1979
AT1G02460	1.18993	3.52695	2.66255	2.60638	4.12861	3.73239	2.13393	3.08416	2.0588	3.84621
AT1G02470	0.814576	0.387772	1.399	1.16518	0.71172	2.02086	1.57812	0.561168	2.80372	11.2431
AT1G02475	48.8903	49.5977	63.7092	68.0115	50.879	66.9096	65.7515	58.9263	73.9123	89.0931
AT1G02490	0.274673	0.401415	0.626359	0.242888	0.0242958	0.0288156	0.0829077	0.1096	0.179834	0
AT1G02500	83.2828	88.6175	96.5366	105.719	97.5389	122.399	135.24	90.8019	137.799	196.7
AT1G02510	4.11604	2.77971	3.93099	4.4624	4.18101	4.46567	6.07546	4.36483	5.80657	8.19166
AT1G02520	0.095069	0.159271	0.0618657	0.619812	0.130906	0.470158	0.304003	0.178273	0.338366	1.04404
AT1G02530	0	0	0	0	0.0785104	0.0288156	0	0.02728	0.178643	0
AT1G02540	0	0	0	0	0	0	0.0276359	0	0	0
AT1G02550	0	0	0	0	0	0	0	0	0	0.160167
AT1G02560	282.553	252.137	266.248	282.549	255.097	276.277	260.047	267.232	272.946	255.25
AT1G02570	0	0	0	0.0480434	0.0242958	0	0	0.02728	0	0.12498
AT1G02580	0	0	0	0	0	0.358299	0.188775	0.0582083	0.391211	3.60301
AT1G02600	2.03659	0.0796354	0.123731	0.37284	0	0.406857	0.155993	0.276449	0.241542	0.447659
AT1G02610	52.6324	4.16047	8.63338	7.72252	3.31245	6.6085	6.70226	7.20711	9.32876	8.82541
AT1G02620	0.240625	0	0	0	0	0	0.124135	0.10912	0.252788	0.108341
AT1G02630	0.381406	0.366963	0.275507	0.145466	0.485632	0.375936	0.529551	0.276929	0.412512	1.06111
AT1G02640	25.2379	11.0026	8.4975	5.71221	6.33131	5.30504	6.28949	8.11153	4.44096	2.29368
AT1G02650	1.41102	0.619511	1.43876	0.338975	0.313545	0.606461	0.630265	0.863792	0.865839	0.276046
AT1G02660	92.1689	5.01954	6.2784	7.13992	3.82679	8.27779	6.86118	7.09459	7.84779	10.1282
AT1G02670	2.60139	0.57109	1.04814	0.883679	1.31655	1.19714	1.11321	1.12946	1.40884	0.706721
AT1G02680	9.01064	7.23379	8.83069	7.86716	8.62526	7.09442	8.07118	7.6413	8.33307	11.6397
AT1G02681	0.0504872	0	0	0	0	0	0	0	0.0528442	0
AT1G02690	8.89476	10.2835	10.1196	8.6257	10.2612	8.03545	7.38795	9.68982	7.38068	8.61686
AT1G02700	0.877857	0.207692	0.710772	0.753772	0.880649	0.661862	0.316901	0.924358	1.02907	0.8206
AT1G02710	0.427118	0.218097	0.264233	0.0480434	0.103468	0.0750048	0.147317	0.105952	0.190484	0
AT1G02720	7.78298	5.88101	7.53934	6.76558	8.23994	7.11118	7.26546	8.36401	5.79003	4.74519
AT1G02730	28.3129	24.7893	24.7728	20.2158	25.7814	23.2713	19.6494	25.1072	25.4024	16.7642
AT1G02740	8.70954	6.02566	8.55153	7.46539	7.55602	6.4784	6.71247	7.95067	6.32127	10.8413
AT1G02750	7.64799	6.01914	9.14648	10.0633	9.20758	10.5495	9.21528	8.4044	11.154	16.2067
AT1G02760	0	0	0	0	0	0	0	0	0.0634948	0
AT1G02770	0	0	0.0505919	0.0960867	0.0242958	0.16382	0.215949	0.0891366	0.12699	0.279172
AT1G02780	515.993	698.361	597.993	472.607	740.25	510.405	480.942	713.959	490.7	461.104
AT1G02790	0	0	0	0	0.0299188	0	0	0	0	0
AT1G02800	3.08107	0.650725	0.660621	1.22199	1.49452	1.22203	1.00898	1.54709	1.75157	0.851811
AT1G02810	0.0445818	0.131477	0.248345	0.194845	0.238673	0.254093	0	0.0618566	0.116339	0
AT1G02816	14.1702	6.4939	9.88703	9.90098	6.37155	9.04365	7.83451	7.65384	11.8127	10.3331
AT1G02820	7.99379	4.92848	4.1139	2.39323	4.55918	4.29426	2.92972	5.68896	2.8331	3.99728
AT1G02830	0	0.138461	0	0	0.0841334	0	0.087592	0.02728	0	0.106778
AT1G02840	64.1586	61.4204	55.4794	45.6904	63.4978	53.2981	55.1443	59.201	60.06	55.6429
AT1G02850	2.12742	0.792752	1.62303	3.05235	4.66565	4.36347	3.53611	1.35183	15.9922	15.861
AT1G02860	11.2898	5.94715	5.91988	6.0133	4.08975	3.8842	4.53863	6.08919	4.08461	4.43074
AT1G02870	14.8396	22.6878	16.5989	14.9636	25.8413	12.5598	15.8505	19.9128	12.7638	14.1861
AT1G02880	10.5826	8.59764	11.6195	11.0575	13.4759	13.3738	10.6808	9.41287	13.8991	17.9583
AT1G02890	25.6941	23.8316	25.6054	23.9456	23.7026	27.3329	26.1703	25.149	24.9832	33.9994
AT1G02900	2.04964	1.28097	2.26512	2.68495	1.49586	1.16333	2.56791	2.75281	1.5406	1.64554
AT1G02910	35.5395	33.3682	38.9202	32.1666	33.7846	33.6843	30.8567	38.1366	34.9038	27.8778
AT1G02920	36.5462	21.5333	67.7062	129.432	81.0183	266.005	266.734	57.7858	660.272	730.524
AT1G02930	50.4977	37.7091	106.28	207.233	178.123	440.821	444.737	101.798	1049.83	1171.27
AT1G02940	0.178327	0.148866	0.404736	0.192841	0.453713	0.236719	0.431437	0.329266	0.790503	0.16173
AT1G02950	4.98263	6.33398	6.18471	4.2965	5.85835	5.71366	4.55567	5.27093	5.06005	3.83877
AT1G02952	0	0.200707	0.0618657	0	0	0	0	0.102784	0	0
AT1G02960	9.60504	11.159	12.5993	12.0996	9.71919	11.2512	11.3044	10.4446	10.4199	11.9923
AT1G02970	1.53886	2.33325	3.50459	2.12256	3.62975	3.33422	2.32968	3.02244	2.69215	2.20943
AT1G02980	0.0891635	0.0692307	0.248345	0.165776	0.185782	0.066318	0.311986	0.278993	0.0634948	0.160167
AT1G02990	11.4036	10.3906	10.6645	11.1678	12.6794	13.7825	12.811	11.8914	13.9189	15.8059
AT1G03000	17.0205	13.4048	12.5953	14.3371	15.1496	15.6576	13.0125	16.3297	18.2007	14.6898
AT1G03010	0.961116	1.13552	1.46973	0.761863	0.788593	1.1453	0.847368	1.58451	0.896191	0.608607
AT1G03020	4.02024	1.55756	2.46347	2.80852	2.88973	3.36372	2.77733	2.62402	2.23822	1.77997
AT1G03030	8.66452	8.38332	12.176	9.98351	12.3908	13.1481	13.5083	9.90293	14.5218	19.7279
AT1G03040	18.4639	14.5195	18.9348	21.0167	17.9461	17.9415	20.5687	18.1623	21.4733	29.3433
AT1G03050	0	0.138461	0	0.0487113	0.149594	0	0	0.0545601	0.105688	0.116661
AT1G03055	4.08115	3.53379	2.46215	1.91695	3.97052	2.25233	2.21984	3.88693	3.38225	3.35677
AT1G03060	17.715	14.2232	16.9439	15.6483	19.5971	20.6338	20.657	18.4611	22.4238	26.697
AT1G03070	3.37794	3.48256	3.38303	4.20658	3.06607	3.4201	2.99581	3.13393	4.08743	5.7272
AT1G03080	23.874	21.359	22.785	25.4881	23.0695	25.583	28.0054	19.0878	25.0259	29.4103
AT1G03090	28.1898	7.09992	11.3462	10.6494	6.81888	8.92582	8.21666	10.5867	10.2383	10.9228
AT1G03100	3.89058	2.83479	3.32734	1.65972	3.66951	2.68432	2.94192	2.62263	2.79367	2.527
AT1G03103	0	0.0692307	0	0	0	0	0	0	0	0
AT1G03106	0.0504872	0.207692	0.0623066	0	0	0.0288156	0.0323201	0	0.168588	0.106778
AT1G03110	8.95527	15.547	11.3244	9.62778	15.9096	10.3312	9.94518	16.2788	11.7039	10.0575
AT1G03120	42.2574	37.0902	35.4597	36.1251	29.8105	32.1307	29.432	33.42	35.0996	18.5793
AT1G03130	1063.94	834.613	846.849	822.151	771.652	749.917	749.996	842.795	742.665	478.656
AT1G03140	21.4851	19.8968	20.5694	21.2361	17.8045	24.6832	22.6685	17.7767	24.3649	27.6941
AT1G03150	18.2712	22.2959	19.4519	17.5869	16.9687	16.3193	17.7068	19.7584	13.4492	17.5725
AT1G03160	43.4614	36.5373	35.5566	37.5325	36.2348	37.2663	34.9092	37.595	38.3081	31.0335
AT1G03170	0.115045	0	0.123731	0	0.124621	0.0288156	0.0276359	0.0823201	0.0634948	0.213556
AT1G03180	2.14558	2.2741	2.90407	2.24905	2.89304	2.94589	2.55754	2.71985	2.36224	3.21828
AT1G03190	2.76171	5.16724	3.36109	2.9549	4.77176	3.60972	3.94951	4.05313	4.23841	5.01801
AT1G03200	0	0	0	0	0	0	0	0	0.251597	0
AT1G03210	6.34163	5.03969	11.0172	12.626	13.3646	23.9624	17.3219	8.15743	23.517	28.4182
AT1G03220	86.5735	23.6473	32.1978	29.3353	23.7951	30.0785	25.542	25.4466	33.3432	24.1108
AT1G03230	18.5858	10.9554	13.2904	15.9332	11.9929	18.6159	18.6246	11.6294	17.6231	17.9478
AT1G03240	0	0	0.101184	0	0.0485916	0.15001	0.0969604	0	0	0
AT1G03250	16.1402	22.2467	25.8099	22.3919	20.864	25.3751	23.4298	22.7228	22.2989	26.7348
AT1G03260	6.81333	7.68432	10.053	7.99582	7.77394	6.39874	7.77702	7.32298	6.28258	8.15397
AT1G03270	4.63877	3.75578	2.63735	3.69044	4.2555	3.0621	2.87468	3.7348	2.63353	2.49579
AT1G03280	22.3838	19.604	21.5356	20.0432	21.1862	26.6399	22.5619	20.6411	27.0301	30.3594
AT1G03290	12.1059	10.869	15.2849	21.6144	19.5558	30.4221	32.4058	14.1082	51.0477	63.7156
AT1G03300	6.16243	2.02512	2.99435	2.54757	3.60896	3.48632	3.22391	4.42078	2.46714	3.40853
AT1G03310	29.3444	45.2859	40.7332	38.0691	49.1572	37.6018	39.8174	39.2735	36.4094	32.1766
AT1G03320	1.02356	0.560685	1.27526	0.745636	0.581476	0.228032	0.754861	0.941201	0.886732	0.501829
AT1G03330	20.9204	22.6918	24.2311	24.6102	24.8754	21.0969	25.0357	23.0989	23.2992	30.921
AT1G03340	2.73721	3.47834	4.16806	3.0476	3.30822	3.06563	3.59207	2.89621	4.16843	6.25309
AT1G03350	16.5026	20.3593	21.4728	20.0406	16.6112	21.7977	21.3298	18.7038	22.0084	23.0266
AT1G03360	11.2137	11.9936	9.57455	9.42005	16.7319	8.01508	7.84812	12.2474	9.02653	8.18263
AT1G03365	9.66799	11.1562	7.46199	9.77127	11.3091	9.55482	10.0191	8.97078	9.69559	10.8176
AT1G03370	28.3695	14.4782	22.2627	27.7345	25.5937	33.7887	30.4403	20.0129	41.3064	43.172
AT1G03380	13.1021	11.4187	15.6567	17.2841	12.5775	19.466	21.4579	13.9395	23.7971	30.5081
AT1G03390	0.521203	0.207692	0.410512	1.09621	0.471905	0.907129	0.795857	0.443167	1.26472	2.59823
AT1G03400	26.9741	9.6883	22.3862	22.1184	23.578	32.5274	30.8114	17.0209	38.4904	45.0898
AT1G03410	8.89555	9.05056	6.45076	9.48306	7.99231	6.46522	8.32645	7.86781	6.08959	7.27729
AT1G03420	0.139651	0.0692307	0.348647	0.470263	0.0548762	0.15001	0.336323	0.447919	0.116339	0.160167
AT1G03430	18.3362	9.87588	16.8193	20.1934	19.673	23.3421	21.6077	16.1246	28.453	28.9252
AT1G03440	10.2365	9.88784	10.0083	10.5475	13.2644	13.106	10.8646	11.8352	11.2511	6.55878
AT1G03445	0.253566	0.297732	0.213642	0.388354	0.819684	0.519751	0.696298	0.437441	0.808231	0.329435
AT1G03457	14.0047	4.26448	3.74319	2.08268	3.53913	4.16043	2.48707	3.993	1.75019	2.23482
AT1G03470	7.47138	5.95919	3.106	2.74583	2.99252	2.8172	2.6112	3.33319	3.10935	2.28102
AT1G03475	207.399	180.192	197.993	172.715	206.556	209.84	204.902	192.863	207.698	175.748
AT1G03495	1.24042	1.73048	1.46724	2.37228	4.83895	0.881331	1.35958	1.2811	1.88545	1.28049
AT1G03502	0.361576	0.927648	0.825434	1.00342	1.08398	0.621465	0.626735	1.20926	0.843943	0.687737
AT1G03506	0	0.0796354	0.299378	0.579905	0.161486	0.480405	0.26746	0.24648	0.116339	0.0541705
AT1G03510	5.88692	5.42775	3.36269	4.45489	6.72939	4.30171	6.46456	6.20652	4.91831	4.9923
AT1G03515	0.835829	0	0	0.0480434	0.103468	0	0	0.222369	0.12699	0.266945
AT1G03520	8.351	5.67266	6.01512	5.00923	4.7506	4.33018	6.22249	4.95957	4.50304	4.18675
AT1G03530	5.2545	8.26902	6.76895	5.82235	9.98837	5.921	6.25178	7.53779	6.00789	5.113
AT1G03540	0.88052	0.65771	1.00839	0.311242	0.778504	0.751609	0.528166	0.720561	0.401266	0.825289
AT1G03545	0.705436	0	0.0505919	0.470263	0.195705	0.265535	0.239824	0.412705	0.189889	0.455197
AT1G03550	2.43079	2.04203	2.94054	4.34951	2.78021	4.38334	3.86543	3.10511	5.21344	7.12576
AT1G03560	5.80749	5.71068	4.77918	4.52813	4.83935	4.59701	3.42462	4.12495	4.42454	3.74941
AT1G03580	2.13982	1.2873	0.598314	1.10229	0.899518	0.857922	0.606851	1.10027	1.39249	0.447659
AT1G03590	15.9541	11.0889	9.3281	10.3315	6.49126	10.1034	10.1974	8.80665	8.90788	9.79439
AT1G03600	404.201	378.32	379.558	365.756	331.293	331.304	305.629	377.043	285.03	196.449
AT1G03610	53.056	15.6108	15.333	19.6409	15.5209	19.1052	17.7371	19.9752	16.7738	18.1708
AT1G03620	2.06356	0.457003	0.974123	0.916876	1.0878	1.18216	0.695598	0.699474	0.940358	0.957808
AT1G03630	202.17	233.171	211.824	196.762	241.237	194.791	189.936	216.602	194.862	141.223
AT1G03640	1.17375	1.52279	1.43149	1.0447	1.13323	1.47861	1.06892	1.19736	1.15155	0.948706
AT1G03650	3.31105	4.20481	2.38989	2.85397	3.59899	2.97643	3.21529	3.36556	3.54574	3.80471
AT1G03660	1.63506	0.595464	1.21208	1.67335	1.54826	2.56773	1.36148	1.1853	4.3066	15.9007
AT1G03670	0	0	0	0	0.0598376	0	0	0	0	0
AT1G03680	337.556	338.284	318.437	348.276	313.865	333.827	319.967	353.848	316.77	268.105
AT1G03687	4.90965	7.78753	6.46299	6.54505	6.82702	6.29697	5.22993	6.85977	4.14278	5.71173
AT1G03700	0	0	0	0	0	0.0288156	0	0.0545601	0	0
AT1G03710	0.388441	0.200707	0	0.28826	0.334714	0.43541	0.0323201	0.10912	0	0.279172
AT1G03720	0.115045	0	0	0	0	0	0	0	0	0
AT1G03730	8.25909	5.93609	6.79414	7.83418	6.01714	7.93621	8.66049	6.65633	9.96949	12.1839
AT1G03740	38.1195	16.3763	24.7553	34.1297	18.4842	31.8655	32.3778	20.1165	42.2646	40.9601
AT1G03743	4.30439	3.40213	3.43254	4.47433	2.66278	2.44945	2.86367	2.63943	2.91377	2.34032
AT1G03746	1.86992	3.36087	5.85166	4.84392	3.59855	3.0346	2.3039	4.03827	3.37909	2.39108
AT1G03750	5.17474	4.37871	5.03703	5.82372	4.22424	5.52937	5.51879	4.2071	6.65211	6.70024
AT1G03760	5.25475	4.22253	4.95615	4.19507	6.51004	4.91597	6.40717	5.72173	7.9413	5.68955
AT1G03770	2.06582	2.10086	2.28606	1.90065	2.69158	2.29914	2.69787	2.91951	2.17276	3.01348
AT1G03780	13.4955	13.4116	8.67883	7.33126	10.3012	10.5607	8.37958	10.4481	8.41157	6.68126
AT1G03790	0	0	0.0505919	0	0	0	0	0	0	0.0541705
AT1G03800	0	0.0692307	0	0.0480434	0.0791719	0	0.124596	0.0786718	0	0.0541705
AT1G03810	0	0.207692	0.299378	0.194845	0.556519	0.326729	0.473579	0.41112	0.296173	0.48519
AT1G03820	4.49872	7.161	6.9648	6.08872	8.72169	5.96747	6.59755	6.40994	6.65055	11.9027
AT1G03830	4.87422	6.18507	4.69476	4.06383	5.89054	4.11224	4.49378	5.78831	4.69174	3.53749
AT1G03840	0.133745	0.297732	0.264674	0.234798	0.453713	0.460014	0.588807	0.408418	0.222027	0.373722
AT1G03850	14.413	0.914006	6.80575	13.4488	5.8501	27.4786	25.5871	4.32554	34.383	113.315
AT1G03860	47.6163	47.4631	42.8958	39.5531	61.9831	40.7375	42.6911	49.8028	52.9757	46.7078
AT1G03870	151.806	88.5316	65.2472	50.4326	46.3063	38.6711	56.0442	78.2482	22.0498	26.8526
AT1G03900	29.4077	28.7217	32.8164	41.4792	32.4838	40.0003	41.6609	31.3896	49.1894	57.8065
AT1G03905	1.02002	1.04174	0.698175	0.773414	1.68598	1.44466	1.80061	1.02368	2.66984	1.62812
AT1G03910	16.8816	20.0785	23.0347	17.4153	22.6089	20.2914	19.559	20.6228	21.9903	19.9593
AT1G03920	0.82285	0.366963	0.65308	0.338975	0.754224	0.230138	0.579446	0.323568	1.04605	0.428675
AT1G03930	23.0978	36.5912	32.5055	30.9493	30.8356	28.6775	33.7601	31.4834	29.1767	30.2135
AT1G03935	0.165533	0.505424	0.450271	0.506755	0.388267	0.468701	0.400271	0.171457	0.610669	0.0541705
AT1G03940	0.71823	1.21854	1.19663	2.13819	5.40879	0.971866	0.963296	1.19563	1.38873	0.510149
AT1G03950	7.50459	7.97438	10.189	9.94101	7.62067	11.2438	8.6249	6.63634	11.4506	15.3987
AT1G03960	7.05341	7.4966	6.52084	7.36935	6.02326	7.3353	6.9305	7.88977	6.45411	8.09683
AT1G03970	26.8443	10.5363	13.1565	12.8689	9.69467	14.6937	14.1308	12.5641	15.4015	25.0761
AT1G03980	1.2535	1.34987	1.3186	0.694253	0.539831	1.2844	1.67555	0.949108	1.82314	1.15751
AT1G03982	0	0	0	0.0480434	0.0274381	0	0	0	0	0
AT1G03990	0.4343	0.138461	0.124613	0.194177	0.227427	0.482125	0.165815	0.108016	0	0.0624902
AT1G04000	13.1854	8.45219	10.2698	8.9843	9.00941	8.79199	11.1576	8.41405	9.44239	11.4288
AT1G04010	4.63272	5.32717	5.54977	6.65536	4.91696	5.35887	6.23076	5.26405	4.88003	6.16217
AT1G04020	8.08496	9.90884	8.75009	9.9147	11.7464	9.76448	7.52915	8.71918	10.6864	7.42183
AT1G04030	5.86034	8.47642	7.39779	6.4956	6.70923	6.28129	7.22841	6.34739	4.56713	4.86817
AT1G04040	59.6181	132.602	118.758	98.1983	92.7279	75.8032	107.346	103.358	45.958	52.6301
AT1G04050	0.943692	1.3359	2.2863	1.37425	1.55836	1.92692	1.28441	1.0733	1.24026	0.853375
AT1G04070	4.08061	5.68696	8.02174	6.6931	8.75385	5.41034	6.33776	6.42738	4.93883	8.12069
AT1G04080	34.6794	35.571	39.5182	34.489	39.0665	35.9223	38.5988	37.8168	39.8798	38.2698
AT1G04090	0.152592	0.287327	0.412717	0.360621	0.310403	0.207904	0.391595	0.32197	0.189293	0.0541705
AT1G04100	3.51675	3.33646	2.81629	3.81214	2.71953	3.09078	3.28739	2.83151	3.15553	4.54567
AT1G04110	7.30173	6.37894	5.92069	8.02011	6.42486	6.85107	5.65931	7.27385	6.35136	3.07043
AT1G04120	18.8618	16.3795	21.2938	17.3049	20.139	17.9994	20.0344	18.606	22.9361	28.2609
AT1G04130	8.35146	11.5221	8.95318	11.291	10.7204	10.1881	9.69532	8.77334	12.1663	11.4648
AT1G04140	42.3813	46.7205	42.2478	40.4647	40.725	45.2972	47.1446	41.7802	46.2154	53.0203
AT1G04150	0	0	0.0505919	0.0480434	0.0517339	0	0	0.147345	0	0
AT1G04160	6.3997	6.1742	3.77921	4.32094	4.31534	3.4496	4.11647	5.80103	3.54019	2.48513
AT1G04170	63.1	98.8574	79.5016	62.5113	99.8754	67.0436	67.6377	90.8204	66.2223	65.0021
AT1G04171	0	0.238906	0	0.290932	0.206935	0.0288156	0.0920453	0.346562	0.38056	0.106778
AT1G04180	0.273396	0.308137	0.349529	0.661769	0.672556	0.699225	0.67103	0.750852	1.06657	0.957808
AT1G04190	15.934	23.1857	19.3149	17.6058	26.7553	18.5056	18.277	22.6593	18.6425	22.355
AT1G04200	24.901	18.6274	19.2184	18.6913	20.1418	20.7812	23.9975	17.2885	24.3766	30.4662
AT1G04210	69.3142	67.0095	57.9138	56.6445	66.6007	63.153	66.0286	67.2717	53.8633	66.0274
AT1G04220	7.0143	6.17827	6.48449	4.87232	7.68299	9.03061	10.4278	6.94409	4.6596	8.50099
AT1G04230	7.5733	4.75575	5.65388	4.4103	5.33203	5.24887	5.08591	5.74022	6.81753	8.33838
AT1G04240	57.474	42.3745	40.5262	35.2886	29.2441	22.9459	33.876	36.1746	16.3804	16.8049
AT1G04250	33.989	36.5254	42.4837	33.3061	36.37	24.2636	22.3688	41.2574	20.5366	11.856
AT1G04260	9.34786	9.20045	9.54989	9.29563	8.96551	9.95364	11.4316	9.14682	9.56964	11.3604
AT1G04270	268.148	433.131	392.816	324.356	474.885	321.325	324.247	468.414	302.496	287.623
AT1G04280	14.5304	13.1848	18.1056	20.4296	13.9221	26.3332	27.6327	15.898	31.4409	32.3122
AT1G04290	11.6011	13.2151	15.6568	15.3519	14.3504	13.1281	13.7999	16.2052	14.8932	17.7717
AT1G04295	0.93199	1.40186	0.961527	1.10497	0.942502	0.522506	1.19774	0.748801	0.749091	1.95678
AT1G04300	27.1361	18.5459	18.3675	21.7871	16.4183	19.9931	21.4557	18.7029	21.4363	21.6181
AT1G04310	3.13214	2.81416	4.02046	2.72473	3.3425	3.92857	3.24592	3.56744	3.38028	3.08257
AT1G04330	0.413193	0.6751	0.412276	0.503415	0.443144	0.243037	0.367489	0.513904	0.359668	0.115879
AT1G04340	12.3605	14.177	14.6501	16.1832	16.383	17.0696	14.5842	19.5403	12.7336	16.187
AT1G04350	37.9649	40.0284	38.0052	37.6727	35.5514	35.4836	33.7553	40.7215	39.5476	40.7493
AT1G04360	1.48119	0.965847	1.16281	1.33838	0.926956	1.14767	1.13755	1.00226	0.896787	0.518469
AT1G04370	0	0	0	0	0	0	0	0	0.188698	0
AT1G04380	0.0445818	0	0.101184	0.0974225	0.138348	0	0.0597252	0.0529759	0	0
AT1G04390	5.69631	5.74532	5.61384	4.96185	5.35588	4.41015	4.96269	5.40194	6.33326	5.45329
AT1G04400	134.152	90.332	109.555	114.771	96.7169	108.697	117.84	102.511	135.477	134.035
AT1G04410	386.104	451.836	510.632	483.813	488.801	548.547	541.503	477.368	556.196	609.498
AT1G04420	100.537	87.4408	92.158	86.6919	82.0127	79.2381	71.8549	84.0735	72.0108	42.4515
AT1G04425	4.30651	3.52338	4.80987	5.27844	6.91839	4.854	3.37781	3.70261	4.02841	3.29031
AT1G04430	138.286	99.4016	76.7216	73.231	86.8122	64.6357	74.4901	82.2156	49.3565	56.496
AT1G04440	35.7344	23.9887	26.1164	31.4723	26.7897	35.6153	39.9705	26.1867	42.1999	55.2328
AT1G04445	0	0	0	0	0	0.110401	0.0320893	0.0309283	0.0528442	0.116661
AT1G04480	140.193	190.88	151.244	122.148	214.479	129.508	126.241	207.789	131.937	129.911
AT1G04490	0.642154	0.67852	1.08241	0.616397	0.647598	0.831089	1.10993	0.771953	0.983556	1.76177
AT1G04500	0.100974	0.411819	0	0.242888	0.100325	0.15001	0.11945	0.205567	0	0.285147
AT1G04510	24.5689	36.9438	34.3951	32.7566	39.0202	33.6293	35.3517	38.7563	35.6368	32.8908
AT1G04520	9.5169	11.3801	13.7409	8.87885	13.3298	8.59504	10.6263	13.0389	5.80288	6.76096
AT1G04530	40.9051	39.738	54.9474	53.2854	52.8753	75.3363	65.5038	48.5224	87.842	78.2887
AT1G04540	0.0504872	0	0	0.0960867	0	0.0288156	0.0320893	0.0309283	0	0.0533889
AT1G04550	9.00484	13.5021	14.8659	13.5449	17.6949	15.5111	14.2592	17.3544	15.4406	15.5644
AT1G04555	6.36176	4.01189	5.46696	6.14455	6.07289	7.38367	5.87946	6.08348	9.03807	12.5783
AT1G04560	0	0	0	0.0487113	0.0242958	0	0	0	0	0.0541705
AT1G04570	0.603331	2.1909	1.77328	0.485777	2.71175	1.71349	1.07714	1.32202	1.02199	1.7831
AT1G04580	0	0.0796354	0.124613	0	0	0.0288156	0.0320893	0	0	0.107559
AT1G04590	16.6741	17.1606	13.6544	13.798	18.0856	13.3072	13.5534	18.0579	17.4565	16.6243
AT1G04600	0.298148	0.865075	0.202368	0.746349	0.160163	1.59047	3.04195	0.133232	0.834483	4.44944
AT1G04610	0.0504872	0.200707	0.16305	0.0487113	0.193224	0.0864467	0.239824	0.258529	0.12699	0.431019
AT1G04620	24.0068	21.8553	22.0081	26.6044	21.175	22.8579	25.2626	25.6054	16.2495	18.5981
AT1G04625	0	0	0.0505919	0	0.0274381	0	0.0552718	0	0	0.0624902
AT1G04630	19.2247	21.9718	22.7951	20.9655	22.9439	23.9231	20.3415	25.3281	22.5666	19.8461
AT1G04635	2.15119	3.25359	2.08172	3.19103	3.29121	2.36665	2.02545	4.28263	2.29755	2.19122
AT1G04640	35.0197	37.564	31.7232	31.26	35.5738	29.5983	29.8966	35.6365	30.2376	24.9231
AT1G04645	0.841697	0.0692307	0.485856	0.2916	0.819007	0.703314	0.562556	0.987519	0.581099	0.761673
AT1G04650	2.41562	2.64805	2.97605	2.93046	3.44628	2.23863	2.94077	3.1029	3.04824	2.17737
AT1G04660	0.690273	0.543296	0.410953	0.905993	0.512408	0.581857	0.686922	0.616194	0.232678	0.536234
AT1G04670	0	0	0	0	0.0485916	0	0.0276359	0.02728	0.0634948	0
AT1G04680	85.1161	93.1385	85.9294	73.2778	91.8791	74.6352	79.0853	89.9315	55.4426	62.7761
AT1G04690	82.9929	93.3318	84.334	82.7961	97.6594	92.5877	81.1132	85.6885	104.015	113.513
AT1G04700	1.08108	0.467408	0.735524	0.945277	0.689921	0.824894	0.76799	1.06568	0.295577	0.385169
AT1G04710	9.34396	11.8829	12.9121	9.03569	14.3509	8.89481	10.1336	11.1234	8.02986	12.4824
AT1G04720	0.133745	0.131477	0	0.0690215	0.18512	0.251724	0.0276359	0.0786718	0.0528442	0
AT1G04730	9.57322	8.04735	5.72141	5.31221	8.57715	6.92265	6.78557	7.72349	5.92946	4.25522
AT1G04750	68.6278	68.2844	83.9928	79.3899	86.3011	89.8957	91.3626	80.9455	99.178	109.664
AT1G04760	2.95184	2.75515	3.64597	2.88721	3.85369	3.62435	2.44777	4.46692	2.73315	3.8854
AT1G04770	26.8947	17.21	27.7285	22.2573	20.6996	22.8285	26.209	20.3153	27.8933	25.292
AT1G04778	0.755923	0.903274	0.422227	0.497328	0.82463	0.565817	0.519029	0.293106	0.978605	0.91352
AT1G04780	41.7601	25.1944	29.8812	29.8768	26.6537	30.8667	34.7916	29.1239	34.4723	43.2993
AT1G04790	13.5519	12.9721	13.9145	15.2234	14.5897	15.0354	14.4852	14.4621	14.1193	13.7207
AT1G04800	57.2628	66.6458	77.7166	80.6703	70.2721	68.5679	87.8973	75.758	77.8298	49.1374
AT1G04810	17.015	22.8127	20.6707	23.0658	24.2614	25.6966	26.9362	25.3648	28.7805	29.752
AT1G04820	197.429	239.417	212.733	208.443	219.329	187.907	202.425	218.638	168.977	153.267
AT1G04830	12.076	10.1135	10.8012	8.01279	8.85108	8.39016	9.55792	8.77698	8.63692	10.9876
AT1G04840	2.41657	1.69635	1.28939	1.87562	2.41231	1.56952	3.07901	2.35452	2.63986	2.29099
AT1G04850	48.7113	40.7815	47.1622	49.052	50.7384	44.5611	51.1175	43.2074	64.0806	73.98
AT1G04860	13.5597	19.9333	18.3754	15.1179	20.0986	17.1577	14.7171	19.7319	17.7319	17.3231
AT1G04870	11.332	20.3689	20.2436	14.5814	24.8954	18.188	16.8488	21.5181	20.8046	16.4823
AT1G04880	0.095069	0.228501	0	0.0974225	0.530435	0.324886	0.286197	0.228081	0.169183	0.0541705
AT1G04900	8.37173	11.3216	9.29633	9.42422	12.5699	8.18359	9.31883	11.4335	8.44073	8.64635
AT1G04910	18.0885	18.6629	17.9085	17.1146	17.6585	21.3593	21.3901	18.8541	20.469	27.2571
AT1G04920	0.445964	0.83437	1.08658	1.08466	0.630068	0.457784	0.741047	0.977986	1.36743	0.858568
AT1G04930	2.26988	2.95244	2.61789	2.90335	3.36805	2.36468	3.32109	2.77933	2.39121	3.79655
AT1G04945	3.94475	6.84944	7.0416	7.14593	7.59096	4.7807	4.50322	6.18884	5.52603	7.05783
AT1G04950	14.7453	11.6473	15.0503	13.2284	11.2768	11.9201	12.0794	12.7042	11.9181	12.7177
AT1G04960	18.3394	14.5445	12.9839	15.503	14.0937	13.1251	15.4769	12.8811	16.9344	24.4191
AT1G04970	16.7281	13.4061	16.8204	20.18	14.3036	25.2166	21.6666	16.5102	30.8714	39.2507
AT1G04980	10.0189	8.11353	14.429	14.6464	21.5205	33.3576	26.9596	11.0755	49.3282	56.7158
AT1G04985	21.026	15.7141	17.8495	15.5266	17.6547	18.4292	17.9619	17.3576	22.3496	22.8177
AT1G04990	9.04057	5.30992	7.91498	12.6903	7.57418	13.9792	16.0028	7.57217	16.7582	31.8426
AT1G05000	5.23453	0.927648	2.07177	1.43239	1.62161	3.25133	2.48362	1.75722	3.1559	16.741
AT1G05010	124.284	122.697	169.347	184.01	137.188	185.5	168.362	142.025	266.333	215.323
AT1G05020	1.29838	0.602122	0.900984	1.43652	0.93936	0.586332	0.737055	0.72373	0.717549	1.17812
AT1G05030	30.0319	28.866	29.0018	33.7727	31.119	37.5901	38.2703	29.206	37.1179	34.8408
AT1G05040	0	0.148866	0.0505919	0.434394	0.0242958	0.121843	0.294634	0.0891366	0	0.12498
AT1G05055	5.72784	9.91957	9.15731	6.74472	9.07056	8.43303	8.21	8.1919	7.26475	8.01573
AT1G05060	9.37462	8.24519	10.8108	12.3062	10.4134	12.9868	11.275	10.0441	13.9932	18.3735
AT1G05061	0	0.0692307	0	0.0487113	0.135867	0.258305	0	0.0927848	0	0.347637
AT1G05065	3.06226	5.88359	5.26965	4.51316	4.97721	2.99048	3.59675	6.12997	3.3519	3.28233
AT1G05070	17.5425	14.8557	17.7675	18.6703	17.7897	13.9483	15.6941	15.5586	15.5166	18.9589
AT1G05080	0	0	0	0	0.119675	0	0	0	0	0
AT1G05085	0	0	0	0	0	0	0	0	0.0634948	0.0541705
AT1G05090	0.139651	0.207692	0.202368	0.0480434	0.0760296	0.199217	0.155993	0.0618566	0.0634948	0.233321
AT1G05100	0.425004	0.525906	0.123731	0	0.233727	0.135005	0.0918145	0.18304	0.243329	0.481719
AT1G05120	8.36542	9.49072	8.61047	9.6895	7.39154	11.1436	10.3423	10.0494	10.1111	14.2776
AT1G05135	179.258	213.752	205.59	218.216	171.4	208.645	234.351	215.11	171.169	114.056
AT1G05136	0	0.0692307	0	0	0.0274381	0	0.0922762	0.0309283	0	0.0533889
AT1G05140	30.2443	34.7845	35.6766	42.0554	35.7877	34.4661	41.6439	38.9938	35.7942	32.7809
AT1G05150	21.7695	20.6784	21.4886	25.0647	20.597	23.5319	23.0286	24.6103	19.4605	19.995
AT1G05160	7.94297	6.7391	6.47924	8.45057	6.71866	7.46281	9.0195	7.30132	5.63585	9.20339
AT1G05170	2.37549	6.43795	8.77175	10.2327	9.85646	9.40323	9.54532	7.25483	14.2075	15.7019
AT1G05180	23.7377	19.2515	21.6221	26.3412	25.7113	26.692	24.6444	22.2013	31.2899	34.8861
AT1G05190	397.928	386.195	424.163	359.091	360.828	336.793	318.497	399.315	281.054	203.604
AT1G05200	15.8325	35.6609	32.5556	37.1486	37.1464	33.9656	38.2388	33.3851	33.1462	33.5504
AT1G05205	11.1037	14.1428	15.2462	15.8459	15.5629	16.1847	13.3575	17.1637	15.2378	15.8678
AT1G05210	21.5022	23.6806	22.7716	26.0134	30.9081	28.8177	24.7645	27.3555	25.3709	26.6977
AT1G05220	0.444834	0.148866	0.151776	1.2159	0.71802	0.646069	0.493239	0.619362	1.16868	1.00131
AT1G05230	18.2122	18.2679	13.7445	13.6308	13.3528	14.2062	12.7804	14.2347	15.7573	15.7573
AT1G05240	0	0.0692307	0	0	0	0	0	0.02728	0	0.0541705
AT1G05260	0.228814	0.948458	0.834944	0.9527	1.25654	0.676604	0.781812	0.954355	0.917679	1.25006
AT1G05270	15.368	11.2802	15.9598	15.9285	13.745	16.1758	14.6284	14.3325	18.9292	16.7044
AT1G05290	0	0	0	0	0	0.0288156	0	0	0	0
AT1G05291	0	0	0.0505919	0	0	0	0	0	0	0
AT1G05300	4.36596	6.23739	6.78412	8.97432	6.63282	8.97349	13.5223	8.24161	11.5359	17.0729
AT1G05310	4.13084	2.77647	3.32602	3.5944	3.57408	2.81417	2.03528	3.66229	2.55093	1.79739
AT1G05320	13.5253	13.8699	17.0241	17.886	16.7366	16.7613	17.7504	15.2911	18.1287	16.7641
AT1G05330	0	0	0.175205	0.386351	0.172071	0.453696	0.147086	0.105952	0.610073	2.72242
AT1G05340	2.82189	0.67852	1.53641	1.77411	0.685621	3.98187	3.10688	1.15181	3.7583	36.2101
AT1G05350	15.9072	15.4341	18.4558	15.9922	20.3404	20.0497	21.3514	17.745	22.1375	22.7223
AT1G05360	8.40326	11.8616	10.9606	7.76909	11.6134	8.56547	9.23539	11.4371	9.43394	9.30773
AT1G05370	0.954227	0.768377	1.22664	0.643462	1.021	0.500271	0.947397	1.52916	0.981174	1.15238
AT1G05380	20.7228	21.2414	17.7161	20.232	18.0219	21.0051	20.3456	18.544	18.5086	19.9121
AT1G05385	20.9573	29.3897	24.9695	25.4174	24.1766	22.8912	24.6488	26.8825	17.7734	13.7585
AT1G05400	0.571691	0.823639	0.574003	1.11652	1.02464	1.17137	0.649925	0.434272	1.09316	0.99612
AT1G05410	7.05027	7.93654	7.55161	8.66711	8.53137	6.73444	8.81263	8.43818	7.59381	8.93513
AT1G05420	0.902609	3.10101	1.71739	1.25043	1.92167	1.24621	1.1371	1.91615	0.823423	0.973665
AT1G05430	21.6408	25.1904	30.0982	25.6933	25.4704	25.5175	27.09	24.0073	25.2938	29.7909
AT1G05440	2.28898	2.6622	2.01011	1.36946	2.59832	1.83598	1.49613	2.24655	2.01381	2.1668
AT1G05450	0.425004	0	0.247463	0.192841	0.337841	0.21001	0.266768	0.638255	0.473624	0.29503
AT1G05460	9.52681	6.78807	8.092	11.0318	9.00176	7.9353	9.99024	7.82313	9.05889	7.52916
AT1G05470	4.74412	4.39591	5.38014	4.39746	6.47469	5.39864	4.42446	7.20656	4.22169	3.4191
AT1G05490	1.02243	1.18362	0.720723	1.38848	1.1823	1.47888	1.42145	0.690579	0.792476	1.33231
AT1G05500	24.1278	25.1224	27.0534	30.0989	26.4516	29.5301	30.8029	26.9207	31.7675	30.9622
AT1G05510	0.788841	0.411819	0.287663	0.671195	0.413886	0.735692	0.262545	0.350368	0.179238	0.564319
AT1G05520	14.3901	22.7969	21.0857	22.511	23.3084	26.1467	26.354	22.8654	26.8427	34.1554
AT1G05530	0	0	0.249227	0	0.0897564	0	0.0646403	0.147345	0	0
AT1G05540	1.58679	2.28432	1.84393	2.30669	2.92696	1.31269	1.65866	3.11275	1.14838	0.321897
AT1G05550	0.686736	0.0796354	0.484534	0.242221	0.2805	0.0288156	0.0597252	0.229185	0.284331	0
AT1G05560	8.1404	3.03957	12.9727	21.5014	6.76151	4.92844	4.22655	11.5904	12.2612	4.64032
AT1G05562	1.00555	1.60584	1.37601	0.885683	1.51027	0.681342	0.313133	1.62149	0.842751	1.1354
AT1G05570	16.4603	17.4695	29.3377	32.5537	34.7025	66.8056	66.9542	22.0483	76.5295	123.01
AT1G05575	12.9182	2.23594	2.77192	4.23644	1.19389	2.94773	3.282	2.001	4.0547	4.65418
AT1G05577	0.0445818	0	0.0505919	0.0487113	0.15454	0.0353964	0	0	0.115743	0.0624902
AT1G05590	9.29727	12.7931	13.9809	10.2753	12.2721	12.8956	10.7351	12.7993	11.931	9.95924
AT1G05600	5.72365	5.2922	4.0887	4.81901	4.47125	5.94487	4.47576	4.20965	4.15164	3.28953
AT1G05610	0.773493	1.02111	0.174764	0.533152	0.565946	0.475282	0.262314	0.554817	0.188698	0.214337
AT1G05620	9.08559	9.88886	10.1648	9.54036	12.9675	10.738	10.283	11.2494	11.249	13.0509
AT1G05630	13.0051	10.1755	11.5431	13.0185	14.136	14.2642	16.8641	9.61333	16.0763	13.7504
AT1G05640	1.58442	1.98321	1.29027	1.7674	2.56859	2.70943	2.10882	2.58676	1.93889	2.43374
AT1G05670	3.27937	4.21231	3.82094	3.08335	5.37091	5.81221	4.20338	4.05932	2.74261	4.18719
AT1G05675	4.82895	0.0692307	1.49308	5.51407	1.25851	3.34368	2.68268	1.50692	4.8544	1.45254
AT1G05680	0.732301	0	5.16038	31.8473	0	0.415807	0.0641786	1.22602	0.940581	0.375286
AT1G05690	1.60101	1.80688	3.84145	1.76602	2.21833	3.26381	3.50618	3.26321	4.11831	3.46886
AT1G05700	0	0.211112	0.202368	0.242888	0.193224	0.23435	0.272144	0.0618566	0	0.0624902
AT1G05710	4.9566	4.63453	5.8627	3.59619	5.2606	5.01136	5.57524	4.98402	4.96344	9.95265
AT1G05720	13.922	14.1327	20.2961	19.2744	20.7589	23.8467	24.6825	19.333	26.4439	34.2917
AT1G05730	0.724136	2.72379	2.21937	1.83843	2.16738	0.965285	1.67063	2.38055	0.960282	1.25127
AT1G05740	0	0.0692307	0	0	0	0.199217	0.0320893	0.158928	0	0
AT1G05750	5.15844	3.36102	4.26367	3.77357	5.31984	4.20518	4.30035	4.58796	3.94145	4.24802
AT1G05760	3.29935	2.33311	4.4126	4.56249	3.7066	2.25995	2.80096	3.17169	4.13213	2.45385
AT1G05770	1.0988	0.536638	0.513019	1.49812	0.602811	0.787268	0.831707	0.700098	1.70442	0.563538
AT1G05780	3.42832	4.44747	5.30041	3.29917	3.85191	3.39116	4.1247	2.51188	2.6815	4.23332
AT1G05785	4.16004	3.59993	6.51527	6.83799	4.98561	5.91665	7.14701	5.50294	9.48932	10.4202
AT1G05790	9.78421	11.1313	10.5449	10.4695	9.18987	13.2339	13.3777	9.73309	11.8378	17.6441
AT1G05805	49.0119	41.7247	42.4899	43.2748	35.1301	39.2621	42.0611	43.4322	39.4827	38.6928
AT1G05810	7.33418	4.9116	7.55731	7.6609	5.73323	5.83938	6.19098	4.94665	5.64297	6.59369
AT1G05820	2.09505	2.93509	2.05344	2.19025	2.25881	3.75211	2.53251	2.6053	4.23524	3.18181
AT1G05830	13.3605	15.3382	14.7526	10.7911	15.2168	13.0198	14.4485	12.9711	11.9951	13.3165
AT1G05835	8.28206	5.08793	7.62667	7.34611	6.88431	6.76904	5.83187	8.334	7.63191	6.51328
AT1G05840	22.2274	13.0938	15.7072	21.3134	13.7266	21.0552	22.6611	15.9246	26.3164	30.0974
AT1G05850	551.777	623.134	637.984	591.953	559.092	517.651	560.009	587.249	448.923	365.988
AT1G05860	7.40165	7.37295	6.17328	6.15794	6.4372	6.01773	7.99105	6.09472	7.02772	6.64658
AT1G05870	8.81981	13.8818	10.9551	9.93289	11.3823	12.6088	12.2305	10.5865	9.40299	13.597
AT1G05880	0	0	0.0618657	0.337639	0.238673	1.12781	1.03522	0.0513918	0.601805	8.00716
AT1G05890	26.089	15.614	18.8696	21.1548	17.9463	19.7101	22.3145	17.538	22.7792	35.6653
AT1G05894	0.332195	0.474065	0.264233	0.241553	0.209416	0.22777	0.572163	0.236016	0.400074	0.213556
AT1G05900	6.50031	13.3492	10.7262	12.5483	11.2355	14.0858	13.5174	11.4573	13.7047	10.5814
AT1G05910	8.20937	10.9829	10.0147	11.1604	13.252	11.1217	12.2868	11.1501	13.9149	15.5152
AT1G05930	0.789824	0.58506	0.699057	1.26399	0.994701	0.863571	0.846676	0.846977	0.771584	0.867669
AT1G05940	30.3645	27.2891	29.7325	32.2507	32.1086	33.4527	32.8212	31.5496	38.7107	39.5536
AT1G05950	1.67836	3.23638	3.7951	3.20175	3.72129	3.41747	3.0349	3.21882	3.69813	3.53592
AT1G05960	20.664	21.1383	17.3411	20.8986	20.8642	16.8868	23.5821	18.7206	24.4421	19.3556
AT1G05970	7.66721	5.19161	5.15274	4.86085	5.13549	3.95014	4.272	5.32042	4.88103	5.82873
AT1G05980	0.095069	0	0	0	0	0	0	0	0	0
AT1G05990	0	0	0	0	0	0	0	0.0770877	0	0
AT1G06000	12.106	20.2643	21.232	19.5075	33.7124	18.7037	20.4115	20.2931	20.6776	28.1909
AT1G06002	0	0	0	0	0	0.0750048	0.0276359	0	0	0
AT1G06010	12.1867	13.4772	10.6899	13.6976	14.3852	12.4208	13.4819	13.6443	13.5939	11.4982
AT1G06020	0.223055	0.207692	0.101184	0.0967546	0.255542	0.267641	0.581062	0.173041	0	0.179151
AT1G06030	2.25374	2.15645	1.34708	3.0902	2.44417	1.38345	2.28072	2.68909	2.13883	2.82166
AT1G06040	207.894	247.872	238.501	217.242	231.187	224.3	213.011	250.714	226.128	215.969
AT1G06050	4.835	5.51696	4.93629	6.2962	5.20581	5.54571	6.55582	4.42951	5.91564	7.9722
AT1G06060	12.8309	12.0243	13.6936	13.6789	11.4611	15.3357	14.1216	10.8222	13	19.7284
AT1G06070	10.8054	12.8692	10.5466	10.889	12.9673	12.6862	11.8258	12.4375	13.8191	14.8588
AT1G06080	6.40196	4.56512	4.44585	4.31506	5.0248	3.1413	4.01199	8.41403	2.63573	1.55497
AT1G06090	1.40752	0.969267	1.07751	0.847855	1.37241	0.720425	0.584823	1.14008	0.895	0.546898
AT1G06100	3.42271	2.3887	2.04899	1.92767	4.06429	2.06651	1.27082	3.57444	3.21426	3.48869
AT1G06110	16.3753	10.4951	10.9495	13.0794	13.0338	14.5137	16.1749	12.6165	18.7232	19.9016
AT1G06120	1.16915	0.868495	0.901866	1.66786	1.03967	0.901881	1.85328	0.94915	1.08429	2.64251
AT1G06130	16.4466	11.6229	14.4117	18.7811	14.478	19.8854	20.6983	14.1522	27.0939	26.6574
AT1G06135	0	0	0	0	0	0.0288156	0	0.02728	0	0
AT1G06137	0	0	0	0	0	0.0288156	0.0597252	0	0	0
AT1G06140	0.59152	0.702567	0.478757	0.851862	0.382644	0.314479	0.544066	0.700592	1.20104	0.840365
AT1G06148	0.0445818	0.218097	0.326099	0.336304	0.425132	0.497516	0.336092	0.345616	0.883754	0.270071
AT1G06150	2.0609	4.23668	2.86893	2.34664	3.22342	2.38364	2.07652	3.64308	2.81575	2.81413
AT1G06160	8.45803	12.0675	15.8017	23.7048	9.36618	13.0538	18.6673	12.1162	30.4423	27.6297
AT1G06170	0.0445818	0.370383	0.70038	0.145466	0.114052	0.178825	0.152001	0.372257	0.105688	0.446096
AT1G06180	2.71205	4.24658	4.5094	3.71877	4.82445	3.00812	3.46373	4.41146	5.17795	5.02955
AT1G06190	76.4884	81.7851	72.1409	62.2887	73.5209	61.1692	63.2176	75.4363	54.5653	47.6943
AT1G06200	38.5551	35.0766	35.9799	38.394	37.0873	38.5684	37.2644	37.7904	46.1759	44.3571
AT1G06210	15.7787	18.881	22.4305	17.8923	19.0428	20.5875	21.4365	17.8296	25.7028	26.9249
AT1G06220	33.4886	51.1616	39.6635	31.1031	45.116	33.065	37.6109	44.103	33.06	35.7943
AT1G06230	37.4769	29.0851	29.2763	28.5045	30.9717	30.7308	32.5561	31.7168	31.8596	35.1131
AT1G06240	8.23139	11.4531	9.88249	11.2695	9.87982	9.75337	7.84702	11.2031	8.24991	8.77159
AT1G06250	0.919087	1.13178	0.760041	0.97843	1.16047	1.04148	0.363266	1.23242	0.476007	0.482845
AT1G06260	0	0	0.101184	0	0.0841334	0.115262	0.179868	0.0309283	0	0.0541705
AT1G06265	1.84743	2.28094	2.33095	2.30664	2.62461	1.41914	2.10552	2.51714	1.60309	1.56876
AT1G06270	1.57134	2.64106	1.88265	1.80389	2.2679	1.62441	1.39449	1.68491	2.00119	0.929378
AT1G06290	32.2408	31.081	33.6965	30.3272	30.5332	44.4941	39.0692	31.9534	49.9787	57.8347
AT1G06310	0	0	0	0	0.0485916	0	0	0	0.377395	0.0541705
AT1G06320	0.0445818	0	0	0	0.0242958	0	0	0	0	0
AT1G06340	0	0	0.0623066	0	0.0548762	0.0288156	0.0276359	0.10912	0	0.0533889
AT1G06350	1.56361	3.5029	1.83294	1.42497	2.76069	1.22424	1.84767	2.19677	1.28781	3.27176
AT1G06360	75.6766	52.8008	32.2331	20.7184	37.9411	27.9903	22.1259	44.4506	21.6428	22.0995
AT1G06370	4.46161	3.39856	2.84814	3.80068	3.17688	1.45768	2.79982	2.6126	2.42394	2.64564
AT1G06380	6.28087	5.6803	5.54054	5.50027	7.96075	5.61798	5.69784	8.19423	5.56622	9.13683
AT1G06390	39.2461	34.1958	36.0541	33.417	30.7448	34.85	33.8489	29.8681	34.8238	38.2887
AT1G06400	34.3348	21.5737	23.6546	26.914	21.6764	28.2735	28.3729	23.6966	30.8081	33.0882
AT1G06410	112.065	86.4226	75.3008	72.4631	60.2391	68.1587	68.2449	71.9359	66.1962	74.1919
AT1G06420	2.22107	1.19759	2.26616	2.2566	2.24216	2.36598	1.93886	1.9398	2.56907	3.86727
AT1G06430	50.4854	32.355	36.714	51.7388	37.9384	54.5829	42.8016	35.7869	72.4941	67.0714
AT1G06440	2.08707	1.50896	1.44827	0.700932	2.29752	0.783056	1.32096	1.62195	1.94853	1.01432
AT1G06450	9.82459	8.16224	9.53349	9.76522	9.39885	10.9664	10.0552	11.1102	8.52769	11.9406
AT1G06460	315.323	327.963	323.196	365.851	297.443	303.313	350.077	325.088	271.542	334.88
AT1G06470	29.4343	35.7894	29.7552	28.267	33.3287	32.0199	30.3413	32.373	29.7973	32.8417
AT1G06475	8.00804	4.10197	4.00185	3.97386	5.63637	5.25375	4.58475	5.06816	3.89494	3.48525
AT1G06490	3.5321	2.39179	2.69191	2.90886	3.46593	4.18124	2.97562	2.36789	2.90643	1.34298
AT1G06500	9.94095	12.502	13.5083	12.4054	11.0281	9.22508	11.1375	12.7688	11.0879	12.9127
AT1G06510	22.7912	23.9163	24.1796	20.4948	24.4584	21.5147	20.2492	21.6498	28.2758	21.6733
AT1G06515	58.1532	57.5247	58.1041	58.3061	56.9349	56.7609	62.4736	56.7231	54.1032	72.0728
AT1G06520	1.90029	0.796172	0.899661	0.966878	1.46366	1.41888	0.81551	1.8061	1.2661	0.187471
AT1G06530	17.1034	24.1146	22.9873	24.9961	29.1808	23.4776	26.003	26.1113	21.8818	26.9329
AT1G06540	0.604315	1.81724	2.6069	1.44461	2.42871	2.08955	1.01365	1.93759	1.38047	1.50749
AT1G06550	13.9246	18.7287	18.3883	14.8224	21.3283	17.2087	17.5021	19.4499	17.8492	13.9547
AT1G06560	12.1027	10.9403	10.5446	7.7529	9.7344	6.69456	8.63346	8.27912	7.3503	8.13395
AT1G06570	20.758	9.75757	14.9033	15.1732	13.5675	16.5075	12.6936	12.8474	22.1254	24.9364
AT1G06580	2.65049	2.11534	1.54103	1.67736	2.01092	1.49966	1.43734	1.56482	1.97281	1.80693
AT1G06590	6.73248	6.44479	4.91859	6.61882	5.74308	5.86007	6.34853	5.24889	5.67664	6.5144
AT1G06610	0	0	0	0	0.0242958	0	0	0	0	0
AT1G06620	4.18293	1.85562	3.03988	5.66002	3.19313	4.48519	4.65665	1.57469	9.92197	14.5111
AT1G06630	28.5309	12.9138	14.6138	14.0699	14.0959	13.8609	16.1885	14.5581	17.4755	18.6628
AT1G06640	56.34	27.6423	38.1385	44.4468	46.6616	35.4368	32.6766	29.9968	36.336	33.1623
AT1G06645	5.10318	6.5826	6.59251	6.90775	6.55905	8.57203	9.29803	6.39958	8.40882	11.9295
AT1G06650	38.9575	34.3979	40.414	44.7771	35.8827	42.3325	47.7057	36.8109	55.2061	68.6931
AT1G06660	5.14	3.64136	5.43358	4.47049	5.05122	6.08247	4.62129	4.95846	6.19484	5.52888
AT1G06670	19.6293	37.1813	24.1466	25.2011	33.346	24.5538	24.0408	30.8108	22.2594	25.7024
AT1G06680	4007.65	3465.07	3820.16	3956.23	3388.02	3586.09	3510.86	3486.91	3451.65	2332.12
AT1G06690	71.3364	72.0276	70.7248	71.4472	72.2344	70.7963	65.3111	78.3662	67.4082	47.4966
AT1G06700	37.009	35.0786	39.1117	35.1993	33.7531	42.1778	44.0232	34.7753	38.4383	41.497
AT1G06710	0.929475	1.63054	1.68357	1.20647	1.93468	1.03727	1.454	1.30044	1.24402	1.63879
AT1G06720	29.359	40.8359	24.6398	22.155	46.9819	21.8437	24.5014	40.7767	19.2484	23.3324
AT1G06730	6.55401	9.79202	8.95963	5.7763	10.8589	7.32236	8.39617	9.28218	8.33862	7.2199
AT1G06740	0	0.148866	0.174323	0.0960867	0.0791719	0.0288156	0.087592	0.0545601	0.188698	0.0533889
AT1G06750	1.04704	1.2288	2.05537	2.2654	2.34232	2.33547	1.59686	2.15978	3.39682	2.15213
AT1G06760	78.1639	85.7248	110.789	116.213	99.7515	115.416	116.195	110.736	125.394	133.402
AT1G06770	5.77796	7.84243	5.92405	4.90417	7.21783	6.63999	8.47003	5.20504	6.18638	8.73709
AT1G06780	6.4838	7.56325	8.49866	7.15067	8.40603	8.48557	8.90303	7.6888	10.1942	11.5293
AT1G06790	5.51874	7.89234	7.506	5.01116	9.1907	6.42471	6.35581	7.40457	8.0592	6.74253
AT1G06800	3.58376	2.16667	3.72746	2.3453	2.49635	2.77063	2.98175	2.56234	3.23515	3.25859
AT1G06810	0	0.39443	0	0.0480434	0.0274381	0.0576312	0	0	0.0628992	0
AT1G06820	24.5244	26.9441	25.4516	21.6275	22.5579	20.5397	21.3585	24.7759	18.8897	20.3758
AT1G06830	30.5069	28.8455	24.4711	24.204	35.1876	19.6134	22.2954	31.6524	19.1327	9.06411
AT1G06840	10.134	6.02991	9.7417	9.54795	7.96818	8.57319	8.38172	9.42821	8.66279	10.2907
AT1G06850	6.72545	8.31035	7.24397	7.5588	5.83187	6.66708	6.96922	7.54899	5.69872	6.43224
AT1G06860	0	0.674773	0.299378	0.276086	0.234374	0.201709	0.285966	0.112768	0.232678	0.0533889
AT1G06870	10.3232	9.8539	12.4385	10.2646	12.3769	10.4263	9.49143	13.5269	10.2631	13.6249
AT1G06880	0.100974	1.32874	0.93701	0.621148	0.867599	0.28054	0.889049	0.575281	0.825024	0.601069
AT1G06890	23.5472	22.2104	20.3481	24.2885	26.8701	26.2821	26.5129	24.4935	29.036	29.6366
AT1G06900	46.1935	56.3913	49.8082	40.3426	64.0144	49.4743	48.4334	61.1065	40.424	48.0204
AT1G06910	3.71604	3.58235	4.87855	5.32648	3.85409	3.92948	4.61846	4.62838	4.44346	4.59922
AT1G06920	0	0	0	0	0.0242958	0	0	0	0	0
AT1G06923	0.230091	0	0	0	0	0	0	0	0	0
AT1G06925	0.0445818	0	0	0	0	0	0	0.0545601	0	0
AT1G06930	1.50496	1.87953	1.49974	1.25786	1.5066	1.10333	0.952774	2.11746	0.966763	1.0274
AT1G06950	104.868	111.646	104.458	82.4536	111.935	94.8575	97.4825	126.388	84.2942	64.8433
AT1G06960	13.6189	13.8962	15.409	16.776	17.0272	14.3416	12.6683	15.9618	12.2946	14.3751
AT1G06970	0	0	0.0505919	0	0.0274381	0.0576312	0	0	0	0
AT1G06980	1.21581	3.4647	3.60225	3.76402	3.64447	2.94128	3.69891	3.19615	2.16627	1.98643
AT1G06990	0.298148	0	0.264674	0.0480434	0.206274	0.353438	0.719019	0	0.358476	0.815406
AT1G07000	22.7117	3.1291	6.34468	11.5916	7.29019	15.7342	15.9694	5.92816	23.8939	32.2442
AT1G07010	17.8539	33.6942	32.79	28.4851	34.9396	33.7499	28.0546	32.0693	39.7321	31.6499
AT1G07020	7.28306	6.98532	9.04866	9.30568	9.60875	9.85236	10.9007	9.0033	11.5503	12.8889
AT1G07030	13.8405	22.8638	17.8397	18.3212	22.2077	18.6323	20.4787	18.2116	21.7972	25.7817
AT1G07040	17.1642	10.3779	16.38	21.2754	12.2699	18.0604	19.9207	12.3636	25.0586	33.5642
AT1G07050	26.4755	37.738	36.118	55.2274	41.0935	33.2876	50.8308	39.9707	33.9004	43.6525
AT1G07051	0	0.138461	0.112458	0.427639	0.753547	0.199217	0.422991	0.263762	0.168588	0.358302
AT1G07060	0	0	0	0	0	0.0353964	0.0597252	0	0	0.0541705
AT1G07070	17.2368	29.669	25.591	19.2635	33.5442	14.5501	16.3633	29.3876	12.4408	15.9965
AT1G07080	58.7864	54.685	60.9992	69.926	58.7506	67.3282	68.98	55.2542	73.966	86.1958
AT1G07090	2.6164	9.78158	10.271	9.41933	9.87148	9.39217	11.4241	8.16253	8.58608	15.0947
AT1G07100	5.54117	6.65234	7.90262	7.07228	6.79177	7.17885	7.88345	8.88267	7.41379	7.78516
AT1G07110	89.1531	103.752	97.7582	93.4901	97.425	102.954	96.7533	124.943	82.5447	78.6273
AT1G07119	0.329789	0	0	0	0.0760296	0.0288156	0.0597252	0.138944	0.211377	0
AT1G07120	0.191268	0	0.0623066	0.648926	0.0274381	0.150659	0.188544	0.0582083	0.0634948	0.597943
AT1G07128	5.62169	0.515829	1.76177	2.37028	0.709421	1.19344	1.58634	1.47805	2.22381	3.52944
AT1G07130	2.05751	2.21171	1.56578	2.96378	2.55108	2.19613	1.77297	1.63938	1.42504	2.19322
AT1G07135	210.824	7.97179	12.3234	13.9915	9.3448	18.1759	17.8669	12.7992	24.8981	25.1624
AT1G07140	104.582	111.868	110.022	109.215	116.381	106.407	105.792	111.384	121.558	113.909
AT1G07150	3.3455	0.57109	0.411835	1.26399	1.08596	0.62766	0.662362	0.849665	0.284331	0.671879
AT1G07160	0.361576	0.290747	0.859696	0.117065	0.160825	0.360668	0.15154	0.380178	0.653458	0.329435
AT1G07170	34.5064	26.9171	25.2937	28.8226	28.2805	28.2872	33.7683	28.5069	27.2126	39.9488
AT1G07175	0.204209	0.706314	0.112899	0.138043	0.312884	0.121843	0.336092	0.513904	0.284927	0.518469
AT1G07180	30.9201	26.1773	29.304	32.1485	28.8578	30.2022	23.0691	29.6067	31.1306	20.691
AT1G07190	0	0	0	0	0.0242958	0	0	0	0	0
AT1G07200	5.58418	6.9811	5.42098	6.99963	5.65089	5.85904	7.22377	5.7726	8.3722	8.07293
AT1G07210	21.1171	20.1373	18.5041	17.3291	24.5163	21.1624	19.358	22.3339	22.4207	21.7196
AT1G07220	8.12166	8.5845	8.47787	9.74351	9.72696	11.1784	10.5319	7.63131	13.8717	16.1789
AT1G07230	24.1205	17.4867	18.7794	26.0519	19.5657	25.9353	28.8003	18.7465	33.3478	43.3549
AT1G07240	10.0388	5.90557	9.93541	12.4717	6.75668	10.9058	12.3745	7.84634	15.2086	12.0616
AT1G07250	22.0354	23.1285	21.3894	25.7244	20.1066	24.5652	22.9315	22.2391	22.886	23.7142
AT1G07260	10.3378	12.5697	7.5377	17.9939	6.03175	9.04496	11.9378	6.62726	20.0844	13.2846
AT1G07270	0.7171	1.11813	0.309769	1.03661	1.02593	1.0528	1.68631	1.05872	1.8326	0.850248
AT1G07280	48.7895	73.9915	64.4435	73.8693	63.9475	66.7426	72.4269	67.3087	62.2257	77.5722
AT1G07290	0.23585	1.87236	0.999316	0.62048	1.19472	0.787917	1.32096	0.968002	1.68372	0.447659
AT1G07300	4.41207	4.4164	3.05541	2.84051	4.2375	3.40357	3.5722	3.49274	2.80056	3.65677
AT1G07310	32.3139	23.8306	24.9727	28.4995	21.0504	26.9548	30.531	24.6154	30.7503	33.4068
AT1G07320	329.01	353.267	351.005	273.513	298.023	293.598	272.662	352.767	251.806	164.939
AT1G07330	0.0575227	0	0.249227	0.772746	0.0872757	0	0.0320893	0.120065	0	0.0541705
AT1G07350	13.5534	9.71559	14.0912	10.0683	13.7569	12.8354	12.5739	11.6147	15.3368	16.625
AT1G07360	21.8554	29.0295	27.0004	26.2536	30.8125	32.4539	30.8183	30.5297	30.4755	28.687
AT1G07370	17.4216	24.1372	16.3505	12.0785	21.7495	14.4015	13.5138	17.9629	15.836	12.9671
AT1G07380	4.0155	3.60658	4.63823	3.94872	4.53772	5.29808	5.86204	4.2826	4.34648	6.91977
AT1G07390	1.36968	2.02872	1.79735	1.23688	3.65517	3.13512	2.66295	3.44027	2.96624	3.63829
AT1G07400	0.525832	0.377368	0.836267	0.0967546	0.907441	0.464751	0.721625	0.63936	1.02456	0.722141
AT1G07410	0.939026	1.96254	1.58283	1.90003	1.63801	1.64979	1.19567	1.25698	1.61944	2.08098
AT1G07420	38.9109	35.5134	43.3921	38.7172	36.0009	37.3672	38.1473	42.8639	33.743	39.8773
AT1G07430	0.298148	0.297732	0.225356	1.02719	0.356529	0.471332	0.473125	0.291056	0.0528442	0.923403
AT1G07440	31.7586	32.8182	30.5684	31.6593	31.7154	19.6832	21.0106	38.1723	18.798	14.0076
AT1G07450	1.00486	3.43676	2.25978	1.7254	2.23904	1.83179	1.52915	3.28719	2.17864	0.162512
AT1G07470	12.5769	11.3876	11.267	13.103	11.256	14.4657	13.3988	10.735	12.9036	19.6894
AT1G07473	0.636102	0.425789	0.411394	0.497996	0.234374	0.528701	0.496077	0.628736	0.0628992	0.732806
AT1G07476	0.159627	0.657383	0.547722	0.283509	0.2762	0.457908	0.38668	0.498207	0.454705	0.187471
AT1G07480	14.0591	13.2363	12.6453	12.1504	12.6521	10.8872	15.6191	15.1384	14.7213	16.5821
AT1G07485	0.795729	1.22182	1.11089	0.525061	1.22727	0.65265	0.865405	1.19162	1.10262	0.624465
AT1G07490	2.36145	6.83449	3.24497	2.29301	3.60811	2.31058	2.63952	3.80058	1.57155	2.27314
AT1G07500	0.353411	0	0.0505919	0.117065	0.0242958	0	0	0.0309283	0	0.0541705
AT1G07510	15.8265	12.7139	11.9962	17.7427	13.7715	18.8675	18.1996	14.7171	21.4723	25.2124
AT1G07520	5.7021	2.94564	2.77962	4.66474	2.53634	4.89412	4.31813	3.49797	5.85673	7.08044
AT1G07530	14.678	13.0809	15.2908	14.3554	13.9148	16.0062	16.1433	12.7764	16.375	23.6152
AT1G07540	0	0	0	0.0480434	0.0242958	0	0	0	0	0
AT1G07550	0	0	0.0623066	0	0	0	0	0	0	0
AT1G07560	0	0	0	0	0.0791719	0.0996084	0.0276359	0.140528	0.222027	0.0541705
AT1G07570	7.17436	7.89867	8.41191	10.0136	9.24029	9.82355	8.18666	10.1015	9.58558	6.67813
AT1G07580	0	0	0	0	0.0242958	0.0288156	0	0.0256959	0	0
AT1G07590	385.204	291.099	421.312	410.301	311.101	327.53	342.903	317.507	424.923	555.053
AT1G07610	12.1053	7.49042	12.4455	14.1956	14.1267	11.9052	14.1052	11.4472	13.3202	16.5899
AT1G07615	2.59377	4.09476	2.79755	3.15041	3.93585	3.03616	3.47546	3.5754	3.83893	3.35505
AT1G07620	0.99079	0.297732	1.67362	2.79438	2.32115	5.83259	4.90981	0.528655	9.22777	15.7546
AT1G07630	11.5751	6.55546	9.66921	10.9804	9.85629	14.842	13.4542	7.10898	15.4614	26.8926
AT1G07640	13.6375	18.3231	15.8774	15.4978	20.6864	17.7879	15.6411	20.7389	19.8919	26.7636
AT1G07650	32.3446	20.6111	26.4077	26.84	24.5956	30.98	32.7794	25.651	32.0263	32.494
AT1G07660	16.8026	18.1808	16.8934	15.7177	15.6964	14.7181	15.3503	15.0467	13.6515	15.2901
AT1G07670	16.7666	21.071	16.6826	17.8507	18.5124	21.4729	22.9745	17.8004	27.8683	31.2261
AT1G07690	0	0	0	0	0	0.0288156	0	0	0	0
AT1G07700	29.7079	31.3114	41.9951	47.2165	41.8111	48.0479	47.5912	40.2782	55.9268	61.7041
AT1G07702	0.909645	1.18736	1.30864	1.73291	1.1195	1.57677	1.25723	1.04365	1.30692	1.52213
AT1G07705	23.9048	32.1633	30.9988	26.8967	32.4497	33.6677	32.9254	32.3399	32.4616	38.7386
AT1G07710	0	0.0796354	0.123731	0	0.103468	0.0750048	0.257638	0.147345	0.169183	0
AT1G07720	27.6986	31.0604	24.8575	19.9204	21.3679	20.1667	20.5966	23.9152	17.0077	14.8679
AT1G07725	0.196043	0.0796354	0.247904	0.510883	0.111571	0.192636	0.303541	0.221889	0.359072	0.501048
AT1G07728	0.883763	1.04548	0.82367	0.761863	1.07589	1.48111	1.23805	0.618258	0.672973	0.744252
AT1G07740	1.24282	1.45355	1.07663	1.63812	1.58382	0.794884	1.66803	1.97914	1.56935	1.44819
AT1G07745	8.39258	8.09483	6.01573	6.33343	7.54049	6.77236	6.95584	6.81784	7.19653	8.11216
AT1G07747	0.0891635	1.49499	0.372517	0.73079	0.753547	0.778705	0.653216	0.821775	0.473029	1.15238
AT1G07750	11.3724	21.2619	17.6327	18.6433	17.9412	17.3609	17.7612	15.2602	18.2933	22.9917
AT1G07760	0.0504872	0	0	0	0	0	0	0	0	0.108341
AT1G07770	255.445	356.466	340.428	277.427	365.949	276.588	264.142	384.053	261.258	223.074
AT1G07780	2.05164	3.92512	4.09383	2.60504	4.23472	3.10236	2.30389	3.96547	2.7895	2.34429
AT1G07790	20.7777	31.3314	31.1352	24.0841	35.0689	22.6991	22.2885	32.8014	24.2002	21.3502
AT1G07795	0	0	0	0	0	0.0288156	0	0	0	0
AT1G07810	14.9409	18.7519	15.649	16.0837	19.2247	18.0865	19.4945	19.9895	18.8178	25.6994
AT1G07820	34.8775	59.141	52.603	49.2407	57.1939	48.5525	45.2916	56.7571	49.7814	42.401
AT1G07830	11.1667	11.8724	13.7198	8.71623	14.8835	10.2816	10.926	11.7369	9.66941	12.0095
AT1G07840	7.34853	17.0391	13.1585	10.2075	18.1426	10.8225	10.1324	14.6463	10.6983	12.2258
AT1G07850	0	0.131477	0	0.0480434	0	0	0	0	0	0
AT1G07870	9.64554	2.60989	2.84858	1.9974	3.19534	3.95567	3.52021	2.89113	3.63958	9.47984
AT1G07880	6.714	6.08208	5.82066	4.7303	6.61561	4.01329	3.73853	5.45979	4.48829	2.49607
AT1G07885	0	0.0796354	0.264233	0	0.0242958	0.0996084	0	0.128479	0.0634948	0
AT1G07890	1221.57	3256.14	2864.24	2810.9	3977.74	3933.67	3076.74	3362.31	4573.03	4761.07
AT1G07900	1.22186	0.865402	1.1259	1.289	1.64048	2.60665	3.15886	1.08408	5.02202	10.7325
AT1G07901	0	0	0.0618657	0.0967546	0.135867	0.135005	0.322501	0.143697	0.40067	1.34185
AT1G07910	9.19108	10.9132	7.98656	9.06623	10.7832	9.65325	9.45694	10.1676	8.91082	8.0101
AT1G07920	256.411	486.691	380.613	322.486	493.969	381.338	375.309	500.993	361.947	369.37
AT1G07930	269.477	399.427	319.972	270.245	464.118	314.957	307.58	415.366	312.521	320.437
AT1G07940	242.743	395.475	338.228	268.633	413.181	318.557	327.859	409.2	304.848	321.447
AT1G07950	11.2284	13.1417	11.6979	11.8416	11.7543	11.8204	10.5105	12.7036	11.6163	14.275
AT1G07960	13.6328	18.0644	19.2684	15.8202	19.5895	17.7822	17.2227	19.1628	20.8673	23.7926
AT1G07970	11.7714	11.9616	11.2256	10.5217	12.4081	11.7833	10.4427	12.8552	9.60371	11.9219
AT1G07980	5.2732	6.62516	6.21705	7.3862	7.64194	7.24195	7.79716	8.07861	6.57052	10.5299
AT1G07985	0.857044	0.0796354	0.310651	0.994701	0.258669	0.260411	0.160677	0.0786718	0.243329	0.107559
AT1G07990	17.3813	18.5317	19.5786	22.4657	17.2532	20.9372	23.435	18.6821	29.1122	29.6682
AT1G08000	9.5283	10.2945	9.41096	10.121	13.2085	10.3844	10.5642	10.7052	10.9366	9.78021
AT1G08005	1.02582	1.65477	0.838677	1.24234	1.47899	1.70373	1.33361	1.7206	1.90753	1.02108
AT1G08010	12.7754	14.3499	14.0677	9.30568	11.8758	11.6154	10.2055	12.8069	8.4849	9.03368
AT1G08030	11.2039	10.3868	8.49681	7.91651	9.47093	8.45094	8.65971	8.93053	7.65671	7.20526
AT1G08035	0.813446	0.418804	1.08329	1.08065	0.582138	0.801079	0.620673	0.989555	0.644594	0.564319
AT1G08040	19.5883	12.6685	18.0132	15.1546	15.9999	14.62	15.7782	14.3395	15.0715	15.4331
AT1G08050	2.48546	1.81386	5.74356	5.55451	3.61963	14.9728	12.4577	2.16024	22.7294	39.7913
AT1G08060	12.6139	13.0943	11.3371	11.871	10.2503	13.0201	10.8445	10.2605	13.5236	12.5065
AT1G08070	1.91199	0.664695	1.47478	1.80189	1.71355	1.51243	0.984863	1.45731	1.2245	1.75545
AT1G08080	0	0	0	0.0487113	0.0517339	0	0	0.270592	0.211377	0
AT1G08090	0.568045	1.15957	0.990894	0.613725	1.13258	0.237105	1.39074	1.08805	1.01193	0.662778
AT1G08110	60.9319	41.5564	48.8745	50.726	44.3638	42.2981	43.438	41.4528	48.6477	49.0247
AT1G08115	38.9351	33.8729	32.8305	47.8817	38.1067	35.2864	38.2289	28.3506	36.8958	52.4046
AT1G08120	0.420229	0.813234	0.714505	0.292268	1.27007	0.396065	0.630034	0.504371	1.19017	1.19632
AT1G08125	7.23243	8.15493	9.33978	7.18317	9.15101	7.82658	9.08086	8.40257	9.42012	8.65624
AT1G08130	107.753	120.254	91.7352	87.8417	130.367	105.308	93.8342	117.746	82.3345	85.4898
AT1G08140	0.133745	0	0	0	0.0548762	0	0	0	0	0
AT1G08160	7.05943	8.60739	8.00153	5.10319	7.99515	8.69191	5.49485	7.83943	6.75304	4.8211
AT1G08165	1.16784	1.25299	1.6469	1.20647	1.16725	1.09701	1.44041	1.64923	1.44553	0.835172
AT1G08170	0	0	0	0	0	0	0	0.02728	0	0
AT1G08180	2.0492	4.69026	3.79313	4.71209	2.56247	3.69776	3.96447	3.17122	3.87539	3.08022
AT1G08190	32.4577	36.5999	39.8835	37.2746	38.3797	35.3719	39.0761	39.0036	37.3699	31.3338
AT1G08200	175.606	174.614	176.509	152.139	180.999	145.758	147.837	181.346	140.233	122.526
AT1G08210	9.93592	8.93342	9.76244	9.59804	9.03007	9.82012	9.54693	10.9316	9.42489	8.72158
AT1G08220	8.11379	14.5658	11.9119	12.2768	17.0052	11.5289	11.7297	12.0222	9.51445	11.7807
AT1G08230	4.7337	5.6421	7.70837	9.00984	6.71899	7.43594	6.57384	5.59657	10.362	9.43055
AT1G08240	0	0.0796354	0.0623066	0.194845	0.152059	0	0.225548	0.02728	0.0634948	0.0541705
AT1G08250	1.34139	4.28852	5.51486	4.77026	5.44821	5.76546	5.82203	4.19842	6.66727	7.93182
AT1G08260	22.0182	22.1949	19.6407	14.7451	21.4721	19.5823	18.6534	19.0016	19.7805	17.5198
AT1G08270	0.905016	1.17696	0.536007	0.671195	0.90066	0.800553	0.832623	0.737843	1.44158	0.94558
AT1G08280	2.37071	13.3839	5.65432	5.32094	10.6428	5.38186	7.40386	9.04978	5.73913	5.83508
AT1G08290	0.726396	0.851433	0.900984	0.912793	0.486774	0.541862	0.734978	1.14533	0.465356	1.35051
AT1G08300	2.26299	2.56827	2.18247	1.34852	2.29732	1.41991	1.54228	2.08763	1.19195	1.98893
AT1G08310	1.12089	0.276923	0.416009	1.05826	0.592045	0.765682	0.989085	0.551183	2.79248	8.06126
AT1G08315	6.8001	3.90432	4.25834	4.41839	4.51256	4.70067	6.31574	4.39098	5.82239	6.11259
AT1G08320	0.230091	0.0796354	0.288104	0	0.282319	0.115262	0.0276359	0	0.0634948	0.660433
AT1G08340	1.46967	1.8275	1.80285	1.02714	1.56561	1.901	1.50505	1.55485	2.05422	1.6705
AT1G08350	10.4041	7.84665	8.46403	8.68795	10.2395	10.8896	7.6367	9.21747	10.0906	13.084
AT1G08360	192.444	278.766	235.5	190.895	323.384	215.119	194.455	298.747	195.45	189.509
AT1G08370	48.759	47.5242	47.9329	44.6028	44.3488	49.4303	48.6047	48.5124	45.3447	42.2419
AT1G08380	2542.38	2446.21	2671.22	2907.95	2313.83	2452.96	2494.86	2556.1	2419.01	1655.69
AT1G08390	7.35142	9.83342	10.6153	10.3107	9.60162	8.32938	7.49213	9.41859	7.73324	5.65386
AT1G08400	2.61615	4.13296	3.76261	3.52867	3.49914	3.3792	3.93477	3.96605	3.63854	3.21152
AT1G08410	9.29938	10.7167	13.1393	7.95437	13.9677	8.2045	9.01475	11.7211	9.64926	12.1623
AT1G08420	16.3796	18.9881	18.7799	17.0094	14.9754	18.3831	19.6021	17.8513	19.9087	22.1037
AT1G08430	0.115045	0.159271	0	0.0974225	0.201989	0	0.253646	0.0256959	0	0
AT1G08440	0.323883	0.457003	0.288104	0.68475	0.21322	0.388835	0.308456	0.227601	0.189293	0.215119
AT1G08450	36.9556	31.4941	58.6037	75.3558	82.3609	171.78	175.639	42.3404	205.088	306.946
AT1G08460	8.65792	7.25169	8.20614	11.5636	6.50111	13.7564	11.7755	7.3388	15.5854	16.9904
AT1G08465	21.2013	22.0319	23.7447	22.2043	23.9368	27.8485	24.2638	25.2689	23.3242	30.5216
AT1G08470	9.15918	13.0456	11.7704	10.4601	13.1465	10.4568	12.4888	11.4889	12.6531	13.8634
AT1G08480	35.6661	42.4738	41.8578	41.0267	49.632	46.1943	49.5181	44.2295	59.0729	64.5674
AT1G08490	35.2705	40.0153	39.1494	41.0136	42.226	45.5685	42.5582	42.3446	46.4511	43.0842
AT1G08500	4.73866	3.13303	3.08807	1.64216	2.36429	1.94772	2.68428	2.8394	2.01441	1.81828
AT1G08510	350.986	254.769	253.656	265.107	223.479	257.601	296.658	272.219	229.177	273.394
AT1G08520	155.548	159.74	163.621	135.404	143.438	151.27	143.105	155.771	122.177	101.714
AT1G08530	16.2603	17.0933	21.571	20.0851	22.2085	22.7416	21.914	19.6687	21.5544	29.6897
AT1G08540	87.2009	93.1722	86.8647	84.7325	86.5181	76.8103	83.4842	91.566	74.3561	53.9852
AT1G08550	77.0922	85.8157	80.5013	98.6478	80.1779	82.7651	85.1521	93.6721	80.2258	68.6247
AT1G08560	35.0019	28.2548	28.268	26.4756	29.6359	27.4248	21.5719	35.0299	23.8155	22.6319
AT1G08570	24.0659	20.9134	29.2987	38.5103	24.0681	40.9816	42.9387	27.6961	47.4777	53.6898
AT1G08580	28.8022	49.2495	38.7388	33.9001	55.83	35.952	36.8111	51.4427	34.9659	40.8742
AT1G08590	0.115045	0.515829	0.31021	0.537281	0.39141	0.455153	0.40004	0.604769	0.12699	0.278391
AT1G08592	3.35056	1.96615	2.82054	1.73153	1.65867	2.7118	2.23649	3.09925	2.24001	1.61148
AT1G08600	17.62	17.386	14.6576	16.8056	15.4877	14.874	17.6754	14.4491	13.5186	19.9835
AT1G08610	10.0807	14.0766	8.2601	7.39687	11.9219	6.38114	8.3121	9.59558	4.7422	4.96031
AT1G08620	18.0308	16.7968	15.6929	16.8537	14.9475	17.8019	16.2398	15.9056	20.204	22.476
AT1G08630	2.81351	1.07277	0.929469	1.1875	0.806423	1.37729	1.20664	1.57483	2.10747	1.77131
AT1G08640	118.218	122.084	123.206	92.653	128.014	104.165	100.982	139.006	95.632	79.158
AT1G08650	13.6185	22.7057	28.1774	31.0378	27.3555	32.1143	34.451	26.6525	43.2754	48.4195
AT1G08660	16.6692	19.4005	23.5049	17.3184	19.1369	17.1256	17.8519	20.2295	17.5973	16.817
AT1G08680	40.8219	27.5992	32.4848	35.3051	33.1639	38.0028	38.6477	38.0378	35.3671	42.5343
AT1G08695	0.0575227	0.346153	0.224915	0.421552	0.163305	0.353701	0.585516	0.195088	0.252193	0.714603
AT1G08700	13.2813	11.7893	13.4849	17.4843	15.85	20.1597	16.4238	13.9967	22.2848	23.2025
AT1G08710	4.91304	6.45829	5.0796	5.6187	5.49418	7.49268	5.61448	5.25967	6.27684	8.44381
AT1G08720	12.6408	9.47948	8.96923	11.2016	8.43606	11.0322	12.4578	7.88589	12.9165	17.4938
AT1G08730	0.408418	0.0796354	0.82367	0.337639	0.626445	0.517645	0.595115	0.437921	0.158533	0.106778
AT1G08750	10.3214	10.4395	11.1236	9.66163	12.6021	9.36135	11.0466	11.3166	10.9032	12.1603
AT1G08760	8.78113	6.17161	5.85135	6.65827	5.48479	6.66801	6.31152	6.78275	7.68963	7.74478
AT1G08770	7.05268	8.18633	13.1099	13.6092	9.20489	11.1806	12.4026	9.60147	9.68821	15.4682
AT1G08780	17.8706	21.2642	18.6941	21.9073	21.6522	19.157	17.8839	19.6036	14.5556	19.9135
AT1G08790	1.0517	0.228501	0.716269	1.3391	1.22234	0.803308	1.76944	0.765617	1.67426	1.53235
AT1G08800	8.56442	8.6326	12.8311	14.501	8.83295	12.6035	14.4581	10.3128	19.4622	19.6845
AT1G08810	7.45213	7.59428	7.78856	7.96059	8.15402	8.43541	7.11836	9.04252	7.59206	5.07212
AT1G08820	16.1882	13.8835	14.0457	19.1244	15.3491	19.786	22.0263	16.1427	20.364	27.8583
AT1G08830	200.315	210.733	282.139	319.262	262.99	315.327	318.498	235.661	435.023	516.229
AT1G08840	7.14578	9.32119	9.67305	9.27379	10.1883	9.86528	10.4823	8.74209	10.5187	11.3235
AT1G08845	6.39464	6.04727	5.03675	6.02061	5.20467	5.29887	5.13157	6.64508	4.4496	3.70062
AT1G08860	0.302923	0.238906	0	0.0974225	0.10661	0.311724	0.290189	0.170977	0.178643	5.01723
AT1G08870	0.151462	0	0	0	0	0	0	0	0.105688	0.270853
AT1G08880	59.1996	89.2209	85.8123	83.0266	99.2227	81.9144	88.303	98.7223	83.6888	86.0553
AT1G08890	30.3448	20.9313	19.4286	20.9094	14.6018	15.7304	21.4832	17.8111	14.0535	23.7809
AT1G08900	51.2474	32.6174	41.018	49.2274	36.3671	55.023	55.0879	35.6133	64.7932	62.3536
AT1G08910	11.1016	10.6667	8.52076	6.46598	9.74377	9.04853	8.51913	8.93701	8.95618	11.1947
AT1G08920	45.3511	17.819	17.4226	20.6847	15.1705	16.148	15.7353	20.2078	15.8212	24.6071
AT1G08930	334.33	75.9033	94.3857	107.249	79.2038	141.604	139.125	93.0023	179.54	163.68
AT1G08940	2.26299	2.60286	2.89015	3.02242	3.83688	4.03952	5.39198	3.13332	7.38404	11.5771
AT1G08950	0	0	0	0.0487113	0.102806	0.110401	0.0641786	0	0	0.0624902
AT1G08960	4.55063	8.1311	7.08173	5.79331	7.73716	6.77762	5.61753	6.87255	5.77838	7.27304
AT1G08970	20.6382	26.2089	23.879	25.2649	24.8201	26.8625	26.2431	23.7102	27.7767	29.4803
AT1G08980	119.31	49.9772	52.8976	58.735	37.8472	49.7187	54.8998	51.4444	47.8152	46.2455
AT1G08990	0.0445818	0	0	0	0	0	0	0.0256959	0.0528442	0
AT1G09000	2.64695	2.57183	4.02821	4.34392	3.58845	4.78598	3.49979	4.4765	4.96367	2.60448
AT1G09010	46.9816	41.5059	42.3744	43.0669	36.2266	42.1162	41.9231	40.4259	42.9973	41.5047
AT1G09020	22.086	21.9995	22.3532	21.4928	21.2499	24.5149	21.976	21.3536	24.255	30.1124
AT1G09030	0	0	0	0	0.0242958	0	0	0	0	0
AT1G09040	2.25709	3.91083	3.03214	1.84848	2.59782	2.76482	2.4543	1.94979	1.75157	2.77922
AT1G09050	3.35658	5.25743	4.29532	3.60103	3.91868	3.43093	4.12377	3.33047	3.28014	5.26513
AT1G09060	20.5656	13.1911	15.607	13.9375	15.6771	14.975	17.3748	16.11	16.9852	17.1573
AT1G09070	205.158	61.4957	68.526	75.9138	50.0322	94.4025	98.6017	54.1205	94.2239	173.735
AT1G09080	10.8944	3.94884	4.20032	8.11837	5.83616	21.3493	19.7851	3.61364	25.6659	43.7732
AT1G09090	0.347505	0.228501	0.326099	0.389022	0.434378	0.764771	0.622058	0.566386	1.16671	0.851811
AT1G09100	12.9671	11.578	15.51	15.198	14.654	16.2311	17.2185	13.1228	22.8012	28.3486
AT1G09110	1.80635	1.8171	1.56666	1.84518	2.11733	1.95783	1.947	2.32791	3.28264	2.59225
AT1G09130	122.031	105.793	123.124	112.517	119.603	121.064	115.765	122.493	125.398	120.902
AT1G09140	26.308	22.4625	28.6769	28.8721	27.3437	30.2801	28.3408	30.111	32.6123	36.4654
AT1G09150	25.4568	31.963	25.2573	27.8618	28.3551	24.8075	25.2705	28.1527	27.3827	29.1642
AT1G09155	0.095069	0.401415	0.18692	0.241553	0.0485916	0.141586	0.156917	0.0839042	0.12699	0
AT1G09157	0.0504872	0	0	0.0967546	0	0	0	0.0770877	0	0
AT1G09160	46.3796	30.7516	22.6446	20.6915	27.7332	19.8062	19.7077	27.3226	16.578	18.5924
AT1G09170	0.88391	0.941473	1.00217	0.484441	0.934863	0.442254	0.865636	0.550051	0.358476	0.65055
AT1G09176	0	0	0	0	0	0	0.128819	0.0618566	0	0.108341
AT1G09180	1.54702	1.63345	0.541064	0.428975	0.987936	1.1032	0.999377	0.602561	1.28424	2.35824
AT1G09190	1.71	1.06269	1.25007	1.51972	1.92128	1.82691	1.74442	1.81495	1.22391	1.49717
AT1G09195	3.18682	4.19816	3.97581	3.7676	4.6306	5.791	4.73293	3.60631	5.71909	6.89923
AT1G09200	58.7119	76.6894	70.6998	65.7435	92.4538	81.1592	72.2242	78.8279	78.4618	63.8868
AT1G09210	77.7064	115.264	118.728	125.332	156.092	187.545	184.069	105.841	205.573	294.459
AT1G09220	1.93182	1.87967	1.66279	0.668524	1.81257	1.50532	0.916231	1.37499	1.05491	1.3877
AT1G09230	7.86514	13.6443	10.5547	10.7193	13.1378	11.9898	9.78837	14.0456	9.93143	11.6598
AT1G09240	1.71591	12.4398	9.96722	5.99912	13.5219	6.24887	5.87541	10.4969	8.18046	11.7614
AT1G09250	9.26782	11.1857	10.34	8.48754	7.49086	8.19661	7.8292	9.36211	7.62405	9.29293
AT1G09270	33.6331	37.9115	45.5733	39.1829	38.2574	41.8418	39.9315	41.1242	44.1095	49.4212
AT1G09280	10.678	10.8788	12.3696	8.71291	10.6608	9.90281	11.8363	10.9984	14.9654	13.4818
AT1G09290	5.60215	5.54835	6.11875	7.27847	5.66025	5.40048	7.35538	7.15712	4.85913	6.82842
AT1G09300	8.98516	10.0018	5.82324	7.10802	10.294	6.23878	8.52437	7.66706	8.15938	9.38486
AT1G09310	387.444	596.37	643.046	678.555	553.162	505.456	624.32	513.713	451.508	395.997
AT1G09320	12.7825	13.2565	15.3298	17.5233	17.118	14.0798	16.1185	14.4438	11.7149	13.1975
AT1G09330	85.1176	131.877	113.943	131.975	135.901	145.952	149.423	122.135	158.429	200.248
AT1G09340	393.362	459.462	429.973	458.349	471.959	421.56	407.489	494.77	400.246	243.908
AT1G09350	1.7135	16.1448	7.25116	8.23062	4.34863	3.50185	6.39958	10.8737	0.981956	0.699964
AT1G09360	0	0	0	0	0	0	0.0323201	0	0	0
AT1G09370	0.139651	0.78886	0.299818	0.0480434	0.14149	0.186055	0.128819	0.02728	0.338366	0.0624902
AT1G09380	0	0.0796354	0	0	0	0	0.0276359	0.02728	0	0.28671
AT1G09390	11.0329	11.0062	10.7596	9.79363	7.90208	9.84773	9.22629	8.80691	7.28248	5.74547
AT1G09400	0.722022	0.346153	0.112458	0.0480434	0.190743	0.760033	0.382003	0.37448	0.369723	0.697182
AT1G09410	1.60932	1.0003	1.35302	1.16786	1.04013	1.06372	0.739885	1.26237	0.958495	1.26826
AT1G09415	19.9804	11.1606	16.2997	19.4169	13.8832	15.6999	16.0902	14.9178	18.8073	19.4032
AT1G09420	2.08569	3.28058	2.5547	1.80523	2.0906	2.39826	2.59646	1.35261	2.90982	3.74419
AT1G09430	53.9246	50.5309	64.6366	71.6405	54.6826	89.3758	80.8419	53.3228	95.8692	95.8062
AT1G09440	8.88039	7.91635	10.7321	9.90306	8.81813	9.65691	9.50638	10.4252	10.8039	6.99978
AT1G09450	3.02738	2.90092	4.35294	2.6334	4.51192	4.15307	3.29653	3.82964	3.42858	2.81769
AT1G09460	5.12163	3.0594	2.52445	1.789	2.30017	1.98664	2.50304	2.8015	2.95201	2.1186
AT1G09470	4.06614	3.53004	2.12895	2.45211	3.80344	2.08388	2.06153	3.6918	3.71961	1.95046
AT1G09480	1.78415	1.08008	0.755146	1.79984	1.46297	1.5556	2.58173	1.70381	3.18845	6.76549
AT1G09483	0	0	0	0	0.0274381	0	0.0276359	0.102784	0.12699	0.106778
AT1G09486	0.732301	0.308137	0.60337	0.0487113	0.497358	0.252373	0.188082	0.217616	0.168588	0.160167
AT1G09490	28.9372	21.9094	21.096	23.3561	22.4883	21.3405	19.7745	23.2473	20.8516	22.047
AT1G09500	3.61893	0.699147	0.722927	0.974346	0.587761	0.79148	0.377773	0.851091	0.68541	5.94176
AT1G09510	0.624438	0.280343	0.124172	0.240885	0.316688	0.927134	0.354129	0.283745	0.652863	0.555218
AT1G09520	11.3898	10.9309	10.7147	8.84961	11.5932	9.15519	11.1578	10.3962	11.2763	12.7413
AT1G09530	10.2954	5.52805	7.20911	7.49095	7.27288	7.79935	8.91107	8.22316	9.32765	9.82783
AT1G09540	0.133745	0	0.174323	0.0480434	0.240658	0.110401	0.239363	0.181455	0.285522	0.268508
AT1G09560	69.3437	49.908	65.3051	77.0412	76.7958	133.235	128.466	57.7909	182.73	326.849
AT1G09570	53.8574	30.2964	33.5712	33.3732	28.1846	36.8372	39.1489	34.9957	41.0649	45.2284
AT1G09575	7.68175	2.6479	3.35121	3.44602	2.01457	3.04854	2.60583	3.55204	2.2059	2.20952
AT1G09580	8.17353	9.88137	8.80975	8.13933	8.08202	6.08519	6.9087	9.065	6.29576	6.01751
AT1G09590	94.3149	176.319	151.678	113.59	193.448	109.973	113.912	168.095	98.932	103.193
AT1G09600	0.482527	0.934633	0.599196	0.806567	0.595187	0.665549	0.363728	0.83333	0.178643	0.439339
AT1G09610	4.1307	5.81033	3.56842	3.24442	4.12957	3.99424	3.08662	3.12829	2.44327	3.14825
AT1G09620	82.4284	101.941	100.509	83.5386	105.312	92.0915	86.9247	102.86	85.4236	90.0311
AT1G09630	13.5529	18.8066	19.6993	17.9062	22.098	21.5065	19.6052	17.6439	20.9774	23.4468
AT1G09640	107.69	137.926	122.307	105.324	151.854	112.215	111.965	138.526	117.887	125.315
AT1G09645	17.4451	13.6176	15.7177	16.2046	13.9097	16.3471	16.2593	12.8351	21.609	28.9619
AT1G09650	0.959002	0.726941	0.910935	0.82208	0.934848	0.814627	0.813663	1.03729	0.53831	0.910831
AT1G09660	19.0117	23.0404	19.8066	14.3759	23.4669	16.7762	19.1652	24.191	12.213	14.6523
AT1G09665	0	0	0	0	0	0	0.0276359	0	0.0634948	0
AT1G09680	1.59751	1.59234	1.5466	1.6523	1.67038	1.30848	2.14867	1.33043	2.46655	3.56713
AT1G09690	127.959	195.96	192.799	162.74	212.307	145.52	145.747	191.859	142.191	130.348
AT1G09700	7.2839	7.77709	6.82532	7.03849	8.73369	5.83363	6.71738	6.37139	4.9875	4.7151
AT1G09710	3.20698	3.50956	4.29664	1.80122	3.61074	3.74687	3.42603	3.26482	1.84642	2.60526
AT1G09720	0.095069	0.262953	0.101184	0.166444	0.160163	0.064212	0.0320893	0.285823	0.314496	0.0541705
AT1G09730	14.9337	13.4394	16.6971	16.1282	16.2221	17.2016	19.9546	15.6088	18.5073	24.5749
AT1G09740	7.18555	5.0366	9.74157	11.0507	6.68325	11.0585	11.2516	5.78956	14.9663	30.2674
AT1G09750	204.774	282.306	241.349	210.345	184.77	188.308	217.5	277.929	126.572	122.041
AT1G09760	26.4851	30.2579	31.4704	30.434	35.6893	28.6514	29.2804	32.725	28.1193	29.8777
AT1G09770	70.6991	66.8873	58.1115	64.0443	67.5766	70	70.1262	62.8052	64.303	76.245
AT1G09780	49.7806	107.822	105.135	101.125	128.077	111.031	120.375	110.237	98.1914	122.383
AT1G09794	1.37908	1.93151	2.93256	2.71185	2.48575	3.66291	3.00702	2.51397	4.54624	4.32993
AT1G09795	104.359	84.871	83.1614	78.4685	85.9786	82.5648	73.4515	82.3089	63.8239	63.3818
AT1G09800	4.58296	5.10547	4.57484	3.67273	5.52263	3.15788	5.19638	5.86431	5.07271	3.70234
AT1G09810	7.84407	7.91522	8.02122	6.79136	9.25578	6.36273	7.15559	10.2828	6.98553	6.65524
AT1G09812	0.643138	0.280343	1.56052	1.01563	1.42233	1.07542	0.981795	1.12549	0.189889	1.09865
AT1G09815	11.3122	10.7265	12.6175	12.8409	13.7918	14.6405	13.4859	13.8303	17.8465	16.6381
AT1G09820	4.27016	4.07057	5.16093	4.86568	4.47993	5.06296	5.05597	3.64452	4.6596	4.31217
AT1G09830	10.6774	16.019	15.0781	14.6524	22.507	14.0071	17.7817	15.5021	17.1474	18.3978
AT1G09840	17.0043	17.652	15.8405	16.8996	14.7164	18.8988	18.9929	14.7565	16.3895	21.4679
AT1G09850	21.1417	23.7092	23.5784	24.2132	29.465	24.5855	23.8036	26.3605	25.7711	24.7735
AT1G09860	0.453	0.519249	0.523852	0.437066	1.25969	0.743185	0.69629	0.948656	0.547174	0.840365
AT1G09870	11.126	12.6227	11.75	11.4905	12.624	12.4958	11.0522	11.2772	13.9889	18.4583
AT1G09880	0.691512	1.05214	0.788526	0.490573	0.743639	1.27664	0.571001	0.763553	0.620724	0.722923
AT1G09890	1.93335	3.02462	2.07089	0.858617	1.32017	1.53651	1.42866	1.95248	2.40656	0.769555
AT1G09900	16.1769	23.4623	16.739	13.0359	20.2381	15.357	15.0827	22.1996	13.7236	13.9339
AT1G09910	7.45884	5.13006	9.81962	10.6197	6.04046	9.85247	12.3781	7.15155	12.0523	15.9031
AT1G09920	15.6316	13.9695	13.4075	21.8311	15.5579	21.8175	24.0657	15.9605	25.5789	27.2138
AT1G09930	0.0891635	0.138461	0	0	0.133387	0.205798	0.156917	0.108016	1.63028	2.21099
AT1G09932	4.55603	1.44671	6.27182	9.90185	7.23739	26.9166	28.3302	2.69063	64.6916	130.379
AT1G09935	0	0	0.0505919	0	0.108429	0.389098	0.128357	0	0.430835	1.7993
AT1G09940	27.5896	15.661	9.92454	14.3439	12.3084	10.8364	11.94	11.7542	10.7026	13.9298
AT1G09950	7.47984	0.557265	0.348647	0.428975	0.176355	0.110401	0.0920453	0.216498	0.923378	0.179151
AT1G09960	2.34162	2.0591	2.72638	2.12468	2.59851	2.3405	2.47985	2.26175	2.48036	1.85234
AT1G09970	86.3337	28.892	32.0484	49.3853	34.5515	57.2504	60.4754	27.9866	97.8237	101.001
AT1G09980	18.6357	17.5665	15.2301	19.9493	19.8183	20.4502	19.3072	19.9295	22.2153	25.2474
AT1G09995	6.91843	2.69276	3.67181	4.29249	3.68664	3.68065	4.66569	4.22571	3.16398	4.37857
AT1G10000	3.17166	1.52311	1.59294	1.29442	1.36875	1.11793	1.26008	1.55023	0.602401	0.726831
AT1G10010	0.0504872	0	0	0.194177	0	0	0.0829077	0.0818401	0	0.0541705
AT1G10020	25.1068	13.1413	11.1804	9.55363	8.95452	9.35086	10.9847	9.31629	8.06885	5.779
AT1G10030	16.6366	22.1869	24.7575	19.1932	21.1258	19.0109	17.814	24.0754	15.9043	13.5896
AT1G10040	2.67032	1.52635	2.35414	3.29254	2.58411	2.95824	3.19679	2.26653	3.29235	5.61527
AT1G10050	4.54582	2.66904	3.79086	6.29143	5.35537	7.47739	5.96022	3.62696	8.89406	12.2674
AT1G10060	13.7051	18.8429	18.5144	17.2367	18.1927	14.3852	17.8529	19.4915	12.4244	12.112
AT1G10070	3.61885	1.99408	2.15904	4.46978	2.79356	5.59834	7.37918	2.29319	15.1482	23.4661
AT1G10090	28.2075	34.6057	31.0814	34.5903	32.2992	37.5027	38.5198	34.6334	29.6531	36.6454
AT1G10095	1.63619	1.1352	1.18624	1.26595	0.579011	1.53783	0.80591	0.94976	2.20881	1.40156
AT1G10110	0.973073	1.70643	0.847982	0.958787	1.50052	1.02767	0.957681	0.979118	0.401861	1.19979
AT1G10120	12.593	9.41382	9.49315	6.69594	8.96633	8.00122	7.85519	8.86851	7.80798	8.60535
AT1G10130	13.9152	15.5646	16.2087	16.2921	18.2512	23.0852	19.7251	16.5172	27.2557	31.5327
AT1G10140	7.00277	4.44845	4.04895	7.33471	4.07029	6.76037	6.27014	3.94761	9.56159	18.3975
AT1G10150	26.3366	13.88	14.9105	15.6641	14.4279	17.2659	17.2614	18.1039	21.5624	19.9154
AT1G10155	0.535128	0.48105	0.664795	1.00008	0.724321	0.6649	0.657901	0.521825	1.36963	0.916209
AT1G10160	6.93571	22.0029	9.27418	12.7446	12.0254	10.9948	13.5806	14.2495	9.94521	9.92049
AT1G10170	19.1594	12.263	16.944	27.9084	12.7863	16.0523	16.9219	15.9563	14.5321	19.9187
AT1G10180	8.30305	11.0174	12.5508	10.3248	12.6623	11.8154	10.3025	12.3979	13.0593	9.18415
AT1G10200	79.8226	94.7969	85.9377	89.119	85.555	86.5643	85.013	91.751	70.4373	84.6361
AT1G10210	8.28767	3.07078	5.67615	6.43286	5.74991	7.09142	8.00588	4.67262	8.22504	12.3974
AT1G10220	0	0	0.123731	0.0974225	0.0517339	0.0576312	0.174722	0.0513918	0	0.868795
AT1G10230	6.06485	7.15059	5.57452	5.43124	7.30275	4.16657	5.48496	7.37488	5.43316	7.02933
AT1G10240	13.2959	16.9502	13.0952	10.9343	13.6603	10.3835	12.7259	13.1168	9.57522	14.4069
AT1G10250	0	0	0	0	0	0	0	0	0	0.0533889
AT1G10260	0	0	0	0	0	0	0	0	0	0.0624902
AT1G10270	5.88116	11.6502	8.52048	5.7819	12.7569	6.70555	8.36108	9.78942	7.06753	8.14944
AT1G10280	1.71015	4.28459	2.7933	2.53736	4.43652	3.56578	3.43331	4.177	4.82718	5.6457
AT1G10290	39.7215	46.9064	41.991	45.5151	48.7653	51.0603	48.2503	45.0319	52.4969	60.7301
AT1G10310	10.9567	12.675	11.8026	12.7998	14.0819	13.9635	14.2475	14.7	16.1653	19.8151
AT1G10320	6.58959	8.25767	7.54804	5.12688	8.22714	6.71399	7.93793	9.08106	9.27656	9.9107
AT1G10330	1.16912	1.29137	0.984956	2.44273	1.8519	1.83005	2.12241	1.04412	3.12138	2.52657
AT1G10340	4.12982	0.457003	3.83001	7.06614	3.39912	16.1714	17.5911	1.19306	27.003	49.5485
AT1G10350	8.45327	7.74966	12.2262	10.0242	8.97083	11.0913	11.6251	8.73416	11.4216	13.8415
AT1G10360	45.8885	36.8265	34.4155	35.6334	33.6545	33.0506	30.9277	33.0175	30.316	25.3385
AT1G10370	22.1624	20.7609	20.0366	17.5146	25.8178	15.5486	13.3329	19.9772	13.4951	9.46558
AT1G10380	6.72811	5.68321	6.0814	4.83803	6.37074	4.45397	4.42093	8.22172	4.20549	4.27739
AT1G10385	0	0.131477	0	0	0.0274381	0	0	0	0	0
AT1G10390	29.1477	31.423	28.0729	29.1436	31.3937	30.8771	30.6422	29.3362	29.3341	35.1343
AT1G10400	0	0	0	0	0	0	0.0323201	0.0545601	0	0.0541705
AT1G10410	8.81576	14.8972	16.8992	18.548	15.1127	23.4347	24.1255	17.3899	27.0093	54.0396
AT1G10417	0.508116	0.547043	1.72313	1.90807	1.26346	3.16131	2.16433	1.37229	3.98603	2.46217
AT1G10419	3.39908	4.96279	2.97035	3.69512	3.12359	4.30596	3.53259	3.03785	3.10995	2.84171
AT1G10430	13.9779	18.4201	23.0326	15.3873	16.6697	16.5039	17.2227	17.9137	19.5115	20.2397
AT1G10450	10.682	13.4985	10.4718	8.97009	13.2309	8.75161	9.00308	11.8193	12.5564	11.2864
AT1G10455	0	0	0.0505919	0.138043	0	0	0.0646403	0	0	0
AT1G10460	0.704159	0.505424	1.10495	0.506087	0.660168	0.404489	0.561641	0.746723	0.430835	0.404153
AT1G10470	58.7166	51.6903	58.234	55.9282	63.5134	57.7953	62.3205	60.3908	58.2382	69.7283
AT1G10480	0	0.450018	0.435705	0.165108	0.261812	0.349875	0.436813	0.362897	0.34723	0.356739
AT1G10490	18.4706	26.5683	20.7388	17.6139	34.547	19.2881	19.8978	26.5278	18.4442	21.6572
AT1G10500	34.4918	42.2163	48.8173	49.6344	44.1714	48.798	50.8815	42.7183	63.9084	61.9849
AT1G10510	29.0822	30.2189	30.6298	25.3444	33.2079	23.8509	24.456	28.7628	29.3012	17.1118
AT1G10520	0.388441	1.09358	0.43988	0.643462	1.05768	0.954775	0.483871	0.814944	0.895596	0.691645
AT1G10522	46.8248	36.6012	38.7066	31.8187	41.4088	29.6463	32.163	39.9479	25.9586	23.121
AT1G10530	0.731025	0.733926	0.56317	0.829548	1.11322	0.513696	1.11721	0.798115	0.854593	0.994557
AT1G10538	0.0504872	0	0	0	0	0	0	0	0	0
AT1G10540	0.240625	0.159271	0.549045	0.525061	0.635014	0.294088	0.593722	0.563232	0.772179	1.42401
AT1G10550	5.05613	1.53661	1.40405	1.57461	0.856549	0.641084	1.66895	1.4957	0.241542	0.170831
AT1G10560	2.30109	1.26991	1.08329	0.433726	0.304119	0.651193	0.833785	0.76338	0.978009	0.715385
AT1G10570	12.0823	11.6679	11.9714	12.3762	13.0917	11.8867	12.0728	9.94795	12.5208	14.1146
AT1G10580	14.3987	22.9273	19.8473	20.304	20.5909	17.5394	22.7295	19.4153	18.6693	23.6791
AT1G10585	0.70179	0.505424	1.05789	0.872795	0.501808	2.02969	0.658139	0.976416	2.01303	3.57233
AT1G10586	0	0	0	0	0	0	0.0320893	0	0.0528442	0.116661
AT1G10588	3.64237	2.82813	3.55233	5.24387	5.40715	5.22141	4.2331	4.19857	5.34873	6.89538
AT1G10590	54.9991	60.1924	62.1653	51.574	65.8282	62.1364	63.5431	60.3032	67.9253	72.4066
AT1G10600	18.2092	13.7138	11.1884	14.7331	13.8981	14.526	12.9947	14.8962	12.7267	17.8621
AT1G10610	6.56473	5.18139	5.91346	6.34357	6.12156	5.20833	4.89943	5.61177	5.89807	5.7465
AT1G10620	0.0891635	0.200707	0.237512	0.441862	0.220662	0.373567	0.156455	0.248544	0.243329	0.0541705
AT1G10630	71.3567	88.8814	91.513	94.9815	98.7132	105.853	103.03	74.7759	95.2581	133.046
AT1G10640	6.074	6.65932	4.90263	5.3603	4.95192	4.4307	5.03901	5.28758	3.56562	6.82226
AT1G10650	7.81137	12.6989	11.6603	9.83759	14.818	11.59	9.56665	11.7057	12.7328	14.4522
AT1G10657	21.5321	33.3745	29.7137	22.6775	30.7281	25.1115	20.323	32.1432	20.2324	10.9781
AT1G10660	20.4572	19.0849	19.7281	19.5221	16.843	18.4925	18.2617	21.3814	21.2183	26.3055
AT1G10670	91.4603	96.88	102.681	111.172	102.089	98.5754	108.201	93.8341	92.3706	84.064
AT1G10680	1.27476	1.0003	0.895928	1.87091	1.50281	1.25915	1.49683	1.45746	1.8742	1.88284
AT1G10682	30.4839	36.4901	58.4374	44.9633	31.073	45.3699	41.1733	44.7505	42.9514	33.6381
AT1G10690	2.98024	1.53319	2.7017	2.85748	2.34312	4.73983	4.53671	2.51303	4.47031	9.09548
AT1G10700	22.4885	17.2811	19.5744	18.3463	18.9162	21.0704	18.3339	16.9701	25.5757	29.319
AT1G10705	0	0	0	0.0487113	0	0	0	0	0	0
AT1G10710	0.407288	0.342589	0.337373	0.338975	0.365295	0.468314	1.0783	0.308337	0.252788	0.77553
AT1G10720	15.566	15.1572	17.3317	21.446	17.0237	21.4956	24.1756	17.7804	22.0888	28.5707
AT1G10730	2.44693	3.78259	3.97184	4.08218	3.62216	4.93389	4.94376	3.77699	5.83063	7.67122
AT1G10740	23.0258	16.3509	17.2281	13.6384	14.9617	15.9014	15.6553	20.5834	15.6032	12.357
AT1G10747	0	0.0796354	0	0	0.282981	0	0.0276359	0.111184	0.0634948	0.0541705
AT1G10750	1.87568	2.44054	1.75671	1.78759	1.81321	1.41635	1.50366	1.83447	1.66241	1.26748
AT1G10760	240.413	230.464	186.445	234.604	248.101	186.409	211.272	222.799	173.941	176.815
AT1G10770	1.1985	0.425789	0.827404	1.04812	0.582319	0.334221	0.723233	0.717859	0.12699	0.450004
AT1G10780	7.18242	4.57909	6.38339	6.03963	5.77728	6.88782	5.56181	6.48815	4.60873	4.36434
AT1G10790	0.279302	0.356558	0.501745	0.564346	0.248581	0.738061	0.239824	0.465681	0.105688	0.546117
AT1G10800	0.653672	0.148866	0.463309	0.477686	0.617018	0.214871	0.344768	0.496609	0.327716	0.29503
AT1G10810	0.425988	0.48105	0.303552	0.531861	0.812227	0.479756	0.400955	0.88632	0.789312	0.564319
AT1G10820	15.9552	16.9471	20.1249	18.1296	20.8087	20.4257	20.0491	22.1091	18.7321	17.5787
AT1G10830	38.889	32.8197	40.2609	43.3825	36.0682	35.8636	38.0109	35.2363	39.3785	34.3805
AT1G10840	69.7122	83.0517	79.5371	63.2315	89.1834	66.9089	65.8731	88.5109	63.3809	63.7363
AT1G10850	7.05454	9.27568	8.75667	10.9224	8.93797	9.74194	9.36441	9.34929	7.79044	10.1309
AT1G10865	15.0413	11.0834	14.5273	13.2329	15.3931	17.5369	21.036	11.9084	22.5345	31.889
AT1G10870	10.7037	13.2349	11.6106	9.44773	13.2285	10.204	9.47444	11.6944	9.56908	11.303
AT1G10880	0.0575227	0	0	0	0	0	0	0	0	0
AT1G10890	40.0523	32.0725	40.6943	35.12	35.7921	40.0054	38.4969	37.0751	35.4401	45.9108
AT1G10900	16.228	17.209	18.7875	16.8943	20.3578	20.5894	16.4968	16.0823	24.1356	22.751
AT1G10910	31.0471	28.3507	28.7265	23.2691	25.9051	21.2679	22.2053	29.5916	19.4909	16.2645
AT1G10920	8.28713	4.34393	6.69252	6.77863	6.72036	7.08187	6.09626	5.91772	8.55	9.67938
AT1G10930	14.8701	16.1365	15.1731	10.2288	17.3372	12.4256	11.5765	17.5836	11.5603	9.50246
AT1G10940	49.8366	47.5623	60.9146	59.3659	51.664	59.7916	63.1303	53.1889	65.8304	76.3417
AT1G10950	126.627	165.291	159.562	150.651	159.437	154.678	165.057	164.125	151.945	155.071
AT1G10960	170.791	148.891	172.621	162.091	165.121	174.355	164.735	170.131	186.866	167.509
AT1G10970	6.52273	5.00553	8.09693	5.90967	7.89374	8.43173	8.04259	9.28452	9.78057	10.3395
AT1G10980	0.139651	0.318542	0.248345	0.340311	0.437521	0.228032	0.244278	0.226017	0.496899	0.474963
AT1G10990	3.30649	4.0948	3.38941	6.5878	3.99325	5.16322	8.26511	4.37363	4.64735	7.01632
AT1G11000	5.07001	3.70004	3.73236	3.55099	3.42961	3.22655	4.03148	4.00445	4.13663	3.82213
AT1G11020	10.9478	9.01597	9.28064	10.5628	9.20993	9.74745	9.98818	9.40585	12.1466	12.4928
AT1G11030	0.325013	0.218097	0.151776	0.310574	0.340337	0.285663	0.395356	0.220784	0.179834	0.491946
AT1G11040	0	0	0	0	0	0	0	0	0	0.213556
AT1G11050	19.4875	4.64166	6.70724	8.86402	4.87124	8.39989	8.7001	5.48627	9.81434	11.4595
AT1G11055	0.406158	0.0692307	0.611352	0.240885	0.0517339	0.15724	0.0918145	0.134816	0.317065	0.375286
AT1G11060	9.20628	12.4454	7.97782	5.8568	9.7495	9.62812	8.56511	10.051	9.27779	9.09211
AT1G11070	0.908368	0.366963	1.43502	1.25927	1.03603	1.17098	0.920446	1.65733	1.67169	0.661996
AT1G11080	4.82822	5.15036	3.99775	3.26757	4.57423	3.26946	2.73626	4.86776	3.92272	3.90523
AT1G11090	6.54314	4.70423	7.77063	5.71424	6.68684	6.70343	7.53061	8.61868	7.34519	7.56069
AT1G11100	0.88617	0.560685	0.637191	0.407329	0.464282	0.643314	0.919984	0.405888	0.864648	1.25759
AT1G11110	0.0891635	0.0796354	0	0	0	0	0.0276359	0.0309283	0	0.162512
AT1G11112	1.18895	2.1909	2.03025	0.862746	1.6405	1.4273	0.897263	2.61087	1.38184	1.50834
AT1G11120	2.02813	2.44378	2.22134	2.25184	2.08248	1.88545	2.00343	3.06166	1.26908	1.01952
AT1G11125	0.240625	0.276923	0.0623066	0.447949	0.579672	0.316585	0.142633	0.386529	0.274872	0.733588
AT1G11130	16.2096	12.8548	10.9031	9.17522	14.7073	8.21073	7.72965	12.5012	7.22789	8.2863
AT1G11145	0.412063	0.290747	0.309769	0.0480434	0.249242	0.28712	0.114997	0.334047	0.252193	0.0533889
AT1G11150	0.873375	0.287327	0.288104	0.608306	0.311561	0.311724	0.468903	0.605729	0	0.341663
AT1G11160	2.30732	2.09711	1.42154	1.39456	2.17321	1.49479	1.53806	1.56755	1.69675	1.17449
AT1G11170	1.84838	2.31896	1.32915	1.60905	2.09353	2.00784	2.76089	2.95393	1.56406	3.12182
AT1G11175	6.64215	2.56827	4.33749	6.1187	3.52745	4.1712	6.30497	3.82419	5.58715	6.14268
AT1G11180	13.428	10.232	12.0829	9.979	9.72679	10.3419	9.32351	10.4917	9.66114	12.1015
AT1G11185	1.08207	1.3255	0.800682	0.677282	0.88761	0.806748	0.759776	0.647616	1.3566	0.473399
AT1G11190	3.4098	1.98012	4.80966	3.5449	3.35457	3.43028	2.47233	2.91112	2.76253	3.29143
AT1G11200	13.6773	18.2213	19.0223	21.0846	19.8128	24.0821	22.7298	20.4697	28.5127	31.3108
AT1G11210	12.2636	10.1562	8.80675	12.2449	8.10206	11.1727	15.6654	10.9505	9.34582	17.8572
AT1G11220	1.90623	1.41943	1.70496	1.81948	1.21784	1.91034	0.934037	1.1856	1.46288	1.98721
AT1G11230	0	0	0	0	0	0	0.0320893	0	0	0.0533889
AT1G11240	27.8072	31.7844	27.909	22.0259	32.2154	26.132	27.1052	28.5714	23.9031	24.0444
AT1G11250	0	0	0.18692	0.0480434	0	0	0.0320893	0	0	0
AT1G11260	631.544	55.6259	62.2521	68.5857	52.1396	81.2077	87.2294	71.8379	83.9346	78.9498
AT1G11270	69.9909	5.52463	7.85071	7.3077	6.01028	7.70764	7.54449	8.96995	8.96019	8.07337
AT1G11280	13.7584	16.1786	13.323	14.3353	16.9348	12.2149	15.6054	18.0034	12.2956	9.26663
AT1G11290	3.67135	3.99774	2.91066	3.29116	3.66063	2.92062	2.50518	3.94191	3.51081	2.17909
AT1G11300	13.8129	12.6647	10.1464	13.4249	14.7588	16.1194	16.8007	12.7211	18.9849	25.2088
AT1G11310	125.842	76.0362	98.19	110.936	97.8166	140.492	143.684	92.0937	177.253	243.699
AT1G11320	2.45791	2.68934	2.71077	2.4054	2.83879	2.05361	2.45873	3.08973	4.11834	2.4724
AT1G11330	16.2212	11.5544	25.4201	28.7611	46.9746	42.0296	35.2588	23.5544	59.6128	53.9255
AT1G11340	1.21498	1.30502	2.11988	1.10492	1.89867	2.00995	2.55432	1.31899	2.42786	1.96866
AT1G11350	22.3423	21.8131	23.0074	23.3298	19.9475	22.5635	26.5865	18.3043	22.908	20.2878
AT1G11360	18.5264	15.4549	16.6846	17.1303	12.7243	16.6792	16.9136	15.9588	17.382	17.7906
AT1G11362	1.03891	0.228501	0.424432	0	0.14149	0	0.179406	0.0545601	0.179834	0.107559
AT1G11370	0.133745	0	0	0	0	0	0	0	0	0
AT1G11380	229.914	51.1431	48.8555	54.4592	41.7833	48.6494	55.798	59.7364	39.1828	33.565
AT1G11390	10.0453	11.7506	10.018	9.70564	10.8779	11.331	9.69211	12.6327	9.03993	9.44719
AT1G11400	11.8127	7.99199	7.16689	7.13504	7.27988	7.60527	7.68074	8.16061	8.22783	7.51424
AT1G11410	7.60724	7.23703	9.10556	6.35424	8.10735	7.70804	8.26949	8.3164	7.11765	7.19416
AT1G11420	2.90982	2.32954	1.86054	1.22065	2.45838	2.00219	2.28663	2.12125	2.00633	2.47915
AT1G11430	151.095	180.288	142.503	123.322	178.985	120.809	119.717	172.195	123.588	100.545
AT1G11440	8.8618	10.578	14.6309	16.4361	13.2369	10.9905	14.0967	13.4022	11.3854	10.7424
AT1G11450	1.79581	1.48833	1.48935	1.89122	2.3266	2.28391	2.2058	1.95184	1.5587	1.65784
AT1G11460	0	0.0796354	0	0	0.143971	0	0.123904	0.181455	0.12699	0.348419
AT1G11470	0	0	0	0	0	0	0	0.02728	0	0
AT1G11475	30.2018	39.1912	36.7541	30.7049	47.3312	28.7001	29.5711	40.0418	39.1301	33.6324
AT1G11480	18.8177	16.8246	15.1619	15.4056	18.2873	18.2802	19.5658	18.2322	21.781	24.1151
AT1G11482	9.00969	25.0997	12.456	14.8184	17.3764	14.3815	25.6716	16.7837	23.6534	17.9797
AT1G11490	0.0445818	0	0	0.0480434	0.111571	0.064212	0.0599561	0.1096	0.0528442	0
AT1G11500	0.374517	0	0.638073	0.290264	0.384629	0.393696	0.68646	0.280577	1.15922	0.276046
AT1G11510	0	0.0796354	0	0.0487113	0.177032	0.0750048	0.128819	0	0	0
AT1G11520	2.0083	2.47448	2.11174	1.50817	2.30562	2.36403	2.18029	1.87841	1.61612	1.79627
AT1G11530	35.5725	21.8247	34.9047	35.9486	17.4661	23.7295	30.977	26.0037	24.449	27.2365
AT1G11540	0.775753	1.37392	1.31238	1.22265	0.940006	1.04068	1.38068	1.05998	1.36393	1.27764
AT1G11545	17.5058	35.3828	27.0651	19.0654	17.1796	14.5391	20.4014	25.6976	9.56004	11.4933
AT1G11570	1.58698	0.778782	1.39262	1.85874	0.767935	0.92201	0.718788	0.819073	0.886136	0.554437
AT1G11572	0	0	0	0	0.0274381	0	0	0	0	0
AT1G11580	7.14363	14.0321	11.5952	11.8742	10.3775	8.49917	8.74321	9.82456	11.0693	8.77609
AT1G11592	4.91815	3.72784	3.23274	4.23173	4.14115	4.3449	3.32814	4.71643	3.15665	3.62321
AT1G11600	11.7928	11.8124	9.90452	7.35582	11.5117	9.55627	5.61241	9.7437	7.69987	9.27279
AT1G11610	0	0	0.373399	0.0480434	0	0.236456	0.275905	0	0.846325	1.21956
AT1G11630	3.74998	5.2022	5.36578	6.14247	5.71307	4.78672	6.04836	6.10508	5.75175	6.36575
AT1G11640	0	0	0.0618657	0	0	0.0288156	0.0644094	0.179871	0.0528442	0
AT1G11650	128.697	132.15	128.912	130.698	145.617	131.604	138.393	133.795	141.612	154.453
AT1G11660	16.9358	25.7924	22.353	20.5404	23.6312	20.4662	22.1451	19.4472	22.2768	21.5282
AT1G11670	9.47979	7.28629	6.07495	5.8176	6.60312	5.85486	5.22501	7.55621	5.04586	4.94636
AT1G11680	38.0629	59.0276	49.5564	48.4319	47.8465	51.477	50.1945	53.6383	44.5205	48.7136
AT1G11684	1.10937	1.22538	1.89327	0.712484	1.23605	1.48033	1.28111	1.49094	0.801153	1.37504
AT1G11690	0	0	0	0	0.0517339	0	0.0552718	0	0	0
AT1G11700	2.97813	7.66544	7.21315	4.84813	7.18375	7.23195	6.81029	4.95387	4.68876	5.56066
AT1G11710	1.08925	1.12836	1.51145	0.782173	1.69453	1.21361	1.47879	1.61527	1.0415	1.08513
AT1G11720	29.3861	35.7123	32.5018	32.8819	33.124	28.3865	26.2234	31.1971	29.9146	22.1449
AT1G11730	2.42503	2.343	1.65773	2.05425	1.3157	1.45703	1.45583	1.94599	1.51513	1.68827
AT1G11735	0.095069	0.411819	0.463309	0.240885	0.350906	0.334345	0.280589	0.303584	0.0528442	0.276827
AT1G11740	1.98045	3.17719	3.87418	3.30743	1.3114	1.13306	4.44344	4.19979	1.42344	0.39427
AT1G11750	117.913	104.078	110.55	97.5836	104.045	100.353	90.6389	110.297	90.2017	71.25
AT1G11755	18.6654	17.0516	19.282	20.2052	19.6321	20.1905	20.8674	20.0518	16.3698	17.7476
AT1G11760	3.33803	4.14322	3.57854	2.8229	3.85028	3.93859	3.21691	3.46705	3.54533	4.38723
AT1G11770	0.158497	0.138461	0.735965	0.31191	0.597684	0.241194	0.382226	0.636499	0.242137	0.484408
AT1G11780	8.53978	10.3359	9.51261	8.47327	14.5248	11.7008	9.98457	14.1826	13.1641	11.6051
AT1G11785	0.436669	0	0	0.574441	0.225624	0.179474	0.295096	0.135296	0	0.116661
AT1G11790	26.6705	23.7922	25.645	22.8291	29.5802	26.4945	24.1095	23.619	24.2973	22.7589
AT1G11800	5.62577	5.28162	5.76634	5.69381	7.05244	6.24182	5.71263	5.63797	7.12946	5.86636
AT1G11810	1.35109	3.08701	0.513901	1.04945	1.36046	0.900162	1.30361	1.72898	1.70699	1.34973
AT1G11820	24.9571	30.0525	24.5991	23.5413	27.6314	23.4956	21.0421	28.8209	19.5217	13.9922
AT1G11840	173.857	148.426	183.784	175.712	198.919	146.741	150.629	166.158	173.688	173.576
AT1G11850	24.4022	23.9133	33.3223	29.7578	26.1133	28.996	31.3392	29.8394	24.4101	22.2521
AT1G11860	385.622	462.302	535.965	524.74	483.562	492.981	467.024	508.674	478.223	313.072
AT1G11870	25.4617	22.0658	24.4785	22.0908	26.6573	23.687	21.4577	28.8492	22.9875	14.9318
AT1G11880	5.19501	4.80759	5.47181	3.51717	3.85054	4.77859	5.00862	4.66314	4.25893	5.51102
AT1G11890	30.962	26.8538	29.1846	28.9938	34.9486	40.2341	43.53	30.3896	42.0998	50.8339
AT1G11900	3.15237	3.38183	2.13605	2.67803	3.37025	3.18354	2.63186	2.72889	2.97071	3.41166
AT1G11905	13.045	9.43248	15.1594	14.2255	12.2315	15.1497	16.6986	10.6425	22.2855	28.5975
AT1G11910	147.645	148.008	192.923	219.867	158.175	225.46	230.362	154.023	255.285	358.87
AT1G11915	1.09053	0.640321	0.672776	0.261863	0.543469	0.287769	0.394894	0.434752	0.379182	0.216682
AT1G11920	0	0	0	0	0	0	0.0276359	0	0	0
AT1G11925	0.133745	0.0796354	0.264233	0.242221	0.177032	0.064212	0.215949	0.1364	0.0528442	0
AT1G11930	41.8822	31.9174	39.5386	40.5234	41.3087	42.173	42.3113	41.5398	46.1781	50.3752
AT1G11940	8.54601	6.19923	6.98324	6.08689	6.49517	7.15145	8.7372	7.18833	7.90894	10.8689
AT1G11950	4.65033	4.7798	4.58869	4.99484	5.23055	4.38176	4.75595	4.89056	4.37307	5.29052
AT1G11960	13.4797	8.29601	8.7984	9.56155	8.2161	9.82721	10.0084	7.90592	9.2754	11.0159
AT1G11980	0	0	0	0.0480434	0	0.0288156	0	0.02728	0	0
AT1G11990	0.605738	0.401415	0.151776	0.290264	0.803973	0.520277	0.386911	0.413809	0.453514	0.45676
AT1G12000	42.0722	48.4943	44.2281	45.9747	52.6277	48.564	48.0754	48.4089	45.3482	51.585
AT1G12010	0.735947	1.33979	0.360361	1.96496	0.35901	1.07004	1.06378	0.828098	0.662918	0.223439
AT1G12013	0.228814	0.308137	0.79739	0.947281	0.607757	1.28442	0.432591	0.829216	0.410725	0.419229
AT1G12015	0.100974	0.138461	0.101184	0.33222	0.410083	0.543056	0.543134	0.2376	0.0634948	0.393488
AT1G12020	4.09715	14.3507	9.82174	6.6378	9.00027	8.01436	7.66363	9.6492	6.58955	6.2641
AT1G12030	0.559733	0.276923	0.65308	0.303819	0.33718	0.557253	0.40987	0.02728	0.0528442	0.107559
AT1G12040	0	0.0796354	0.123731	0	0	0	0	0	0	0
AT1G12050	31.849	31.1905	32.8651	37.8608	34.3424	37.7978	41.0592	35.0763	41.8745	53.0016
AT1G12060	1.09738	1.62679	1.34752	2.02781	1.29138	1.2115	1.70364	1.94725	1.30613	1.7167
AT1G12064	0	0.0796354	0.0623066	0.0480434	0	0.0728988	0.0276359	0.0818401	0.251597	0
AT1G12070	0.604608	0.370383	0.163491	0	0.0897564	0.178825	0.11945	0.0854884	0.12699	0.170831
AT1G12080	7.32229	10.5915	10.0252	11.722	7.9032	8.44428	9.9481	11.5525	5.81215	6.97835
AT1G12090	2082.13	2677.79	2090.84	1681.03	2054.59	1513.59	1681.73	2567.39	939.159	828.827
AT1G12100	3.20093	3.62754	2.39808	1.12657	1.61931	1.3899	1.21508	1.94772	0.686192	0.726049
AT1G12110	22.8686	53.2134	59.8145	58.0064	49.1635	52.5227	63.9803	54.0898	42.3355	35.3122
AT1G12120	56.6609	34.6531	30.9773	33.9825	30.9481	33.9957	36.1085	33.6348	31.2543	37.333
AT1G12130	0.0445818	0	0	0	0	0	0	0	0	0
AT1G12140	30.822	31.8611	32.1609	31.6397	37.6838	36.6238	36.8483	33.7456	42.8073	51.1772
AT1G12150	0.661984	1.70287	0.888828	1.02172	0.945613	1.49901	1.3945	0.784496	1.22391	1.48616
AT1G12160	0.319254	0.647305	0.451153	1.8391	0.745459	1.19253	2.27304	0.658225	1.8685	2.72505
AT1G12170	0	0	0	0	0	0	0.161601	0	0	0
AT1G12200	2.30039	2.42995	3.63045	3.34526	4.23567	4.67388	3.73309	3.85708	7.95564	5.86072
AT1G12210	1.86274	1.62679	2.48001	2.2566	2.0653	2.01374	2.551	2.02021	3.54633	6.16244
AT1G12211	0.0504872	0	0	0	0	0.123949	0.0552718	0.0309283	0.12699	0.214337
AT1G12220	7.13171	4.35823	5.62841	7.52627	6.99355	9.52902	10.2133	5.16766	10.007	10.1564
AT1G12230	65.1699	54.2712	59.166	55.8081	43.2486	49.5241	51.1483	55.3089	46.192	40.1628
AT1G12240	56.2215	66.8732	55.1507	49.7177	49.1957	49.445	46.8214	61.1805	39.2955	44.1372
AT1G12244	8.82877	9.37285	10.1867	9.50408	9.56757	8.43929	6.30284	10.5642	6.93328	4.4485
AT1G12250	43.4261	35.4016	47.1619	48.8997	34.0976	39.3485	38.3461	41.3683	47.8485	33.3539
AT1G12260	2.43709	2.07681	1.0603	1.49745	1.95159	1.5357	1.0865	1.55689	0.537715	0.715385
AT1G12270	33.675	33.6521	32.9922	27.9524	37.4441	30.11	32.8323	40.2971	32.8436	30.3515
AT1G12280	3.99071	9.11674	6.903	7.54696	8.60513	9.04686	7.52637	6.18342	10.4093	8.36371
AT1G12290	0.538773	0.671353	0.976328	1.63816	1.25024	3.67419	2.85296	0.493907	3.81685	8.58549
AT1G12300	1.83814	1.24619	0.664354	0.728665	1.64923	0.869117	1.21064	2.08399	1.50626	1.2726
AT1G12310	46.8473	58.2228	69.5117	54.6726	52.9018	50.1009	50.7806	60.909	49.682	43.9933
AT1G12320	5.27837	5.41313	7.29236	8.04733	5.73955	5.57864	7.76344	6.79708	7.6976	8.05864
AT1G12330	9.1332	10.9475	11.5498	9.82408	8.2391	7.99002	8.49195	10.0183	7.66304	7.17343
AT1G12340	0.0504872	0.131477	0	0.145466	0.147113	0	0	0.116417	0.211377	0.106778
AT1G12350	10.5425	10.4871	14.8572	15.1993	12.3888	13.0622	13.3342	13.5423	16.8292	14.4273
AT1G12360	35.066	19.4522	30.8917	30.8153	27.2926	39.81	38.6817	27.5791	50.6101	59.2022
AT1G12370	3.72519	3.02185	4.49973	4.52195	4.52196	3.63262	3.4406	3.93255	3.42958	4.05674
AT1G12380	3.10808	5.28489	4.35763	3.67822	5.02142	3.46633	3.73449	4.65792	3.69973	3.37369
AT1G12390	4.99287	6.26715	6.30258	5.28911	4.74447	7.33463	5.68616	4.83177	5.6207	7.85703
AT1G12400	6.04024	9.09644	7.97504	7.97002	7.41488	9.26864	9.13968	7.13042	8.4617	14.6485
AT1G12410	95.1531	82.2843	85.5493	86.693	89.0303	86.2986	87.8244	82.2416	92.7129	84.5137
AT1G12411	5.58841	6.45523	8.24272	9.53174	6.8597	7.10974	8.12565	6.52067	6.59889	5.81678
AT1G12420	8.08077	5.32651	6.74327	7.10947	7.20743	9.83864	9.74419	6.54804	10.5764	16.7829
AT1G12430	16.7058	11.8413	10.5355	11.0771	14.1591	11.9782	13.0838	13.0192	12.3936	10.8846
AT1G12440	92.5816	71.5614	66.7063	69.0919	56.5212	62.531	62.1481	69.6531	63.5398	62.6941
AT1G12450	19.0779	4.56916	6.62531	6.28665	4.93021	8.39295	5.70656	6.2333	5.83796	5.54568
AT1G12451	0.961262	0.450018	1.06162	1.0447	0.948771	0.572521	0.433283	0.586864	1.32208	0.287492
AT1G12460	7.5483	11.2899	8.9403	7.55258	8.7393	7.20473	5.80114	8.78525	5.85428	4.97764
AT1G12470	17.3866	22.9606	23.016	17.9889	20.6238	23.5515	22.9273	19.0046	27.6098	27.4988
AT1G12480	3.51548	5.78741	4.39606	4.89062	4.51089	4.41057	4.25068	5.32406	5.22826	3.97129
AT1G12490	0.095069	0	0	0	0.114714	0.0864467	0.0962679	0.160992	0	0.0541705
AT1G12500	33.0814	35.3535	30.5732	27.2762	32.1005	28.7975	27.0386	36.6486	21.0915	21.4246
AT1G12510	0	0	0	0	0.0299188	0	0	0	0	0
AT1G12520	108.038	85.9112	109.92	107.669	95.4034	111.168	109.677	97.6293	113.385	94.6829
AT1G12530	9.61864	10.7606	9.52389	9.06346	8.64972	9.09047	9.54859	8.70226	6.87433	11.4544
AT1G12540	0	0	0	0	0	0.141586	0	0	0	0
AT1G12550	3.4487	1.4087	1.654	1.68003	1.68859	1.91941	2.27887	1.57944	2.67792	2.99797
AT1G12560	0.0504872	0	0.0623066	0	0.114714	0.0750048	0.0276359	0.0545601	0	0.213556
AT1G12570	3.43579	2.81383	2.51077	3.09361	4.00958	3.00379	2.97915	3.44326	2.9875	2.70303
AT1G12580	32.1208	15.1388	13.2051	14.0233	12.9891	14.7233	13.6894	12.9649	13.5024	15.6047
AT1G12590	3.71885	0.903274	1.68445	1.24363	1.49224	1.69268	1.9133	1.69603	1.69891	2.183
AT1G12600	0.355671	0.498439	0.311533	0.504751	0.201328	0.23435	0.478964	0.536576	0.484275	0.216682
AT1G12610	1.15869	0.228501	0.214082	0	0	0	0.0320893	0.0309283	0	0.0624902
AT1G12620	3.46375	4.38504	4.36911	3.77214	3.54409	3.0372	3.10896	3.36997	3.52935	3.6948
AT1G12630	0.488286	0.474065	0.123731	0.462172	0.338999	0.150659	0.207042	0.178273	0.253979	0.29503
AT1G12640	19.5731	22.8764	25.9486	27.0462	24.8885	30.8941	29.6095	24.9643	35.8957	42.8033
AT1G12650	13.0796	20.1412	16.3062	13.218	23.0045	16.1636	15.7879	18.6294	15.4891	19.2851
AT1G12665	0	0	0	0	0	0	0.0320893	0.02728	0	0
AT1G12669	0	0	0	0	0	0.066318	0	0	0.0634948	0
AT1G12670	0	0.0692307	0	0	0.0897564	0	0.0552718	0.112768	0	0.0541705
AT1G12672	0.100974	0.346153	0.124172	0.235465	0.300315	0.585034	0.0552718	0.140528	0.168588	0.162512
AT1G12680	12.8701	10.1725	10.1023	11.7923	8.76624	11.5975	12.9421	10.3389	13.1591	13.7044
AT1G12700	2.33696	3.76585	2.94889	3.29321	2.74247	2.56694	2.27394	2.89826	1.96037	1.2362
AT1G12710	31.774	13.3542	13.0368	17.3325	11.7231	12.6303	15.3401	12.8747	13.2305	13.3753
AT1G12725	0	0	0.0618657	0	0	0	0	0	0	0
AT1G12730	9.23734	7.28596	5.84418	6.7684	5.67765	7.0271	6.75983	6.96357	6.25542	4.98092
AT1G12740	0.437799	0.138461	0.264233	0.290264	0.326611	0.282646	0.493009	0.51232	0.539092	0.116661
AT1G12750	11.2706	12.3048	13.1295	13.769	11.536	10.8583	14.0364	12.3581	11.9111	12.9249
AT1G12760	31.0308	26.2887	29.7991	33.5989	29.3447	42.0287	37.3798	30.1894	45.1669	57.5027
AT1G12770	40.2257	31.1713	34.0751	27.8292	29.4667	24.332	27.1883	32.9454	25.8327	20.6249
AT1G12775	3.42482	2.68934	3.3446	1.96354	3.25221	2.79432	3.02083	2.35471	3.23694	2.70572
AT1G12780	49.7747	23.2352	28.2879	28.839	18.4297	27.768	29.3858	23.3271	31.1094	33.2586
AT1G12790	3.18179	2.57835	3.22307	2.71264	2.07684	2.70615	2.42481	2.46812	2.16229	1.04716
AT1G12800	149.193	160.409	150.806	132.214	142.51	135.525	132.626	158.98	113.662	90.9475
AT1G12805	0	0.0796354	0.35992	0.241553	0	0.0375024	0.728618	0.0309283	0	0.501048
AT1G12810	25.1844	20.5167	24.684	29.6175	22.1831	30.6147	30.1107	22.8263	29.5719	40.5354
AT1G12820	23.2351	29.7972	30.6443	33.066	30.3496	34.3416	32.8889	30.6161	29.4976	36.9242
AT1G12830	9.45992	10.8305	11.413	8.16828	12.6027	10.779	9.43123	12.1199	8.86565	10.8309
AT1G12840	112.993	114.402	132.439	128.995	126.697	133.674	126.113	126.752	135.184	144.82
AT1G12845	30.9504	20.2632	21.0477	19.8164	19.0395	19.6176	21.6242	20.515	14.5549	17.8366
AT1G12850	90.0006	119.953	120.259	139.721	118.162	133.934	140.599	120.277	120.932	147.089
AT1G12855	0.095069	0	0.237071	0.192173	0.220662	0.0288156	0.290189	0.0582083	0.317065	0.213556
AT1G12860	26.4746	43.3575	39.8624	34.1622	38.169	32.1179	33.9948	41.3592	27.4385	22.2246
AT1G12870	0	0	0	0	0.138348	0.0353964	0	0.131648	0.314496	0
AT1G12880	10.5036	7.80081	6.96385	8.19405	9.27369	10.0789	8.21047	7.75036	13.08	12.6301
AT1G12890	25.4791	39.9063	35.5281	36.8067	35.2641	31.222	28.9868	42.4973	23.6607	14.4913
AT1G12900	1491.03	2047.42	2075.86	1950.43	1841.24	1700.91	1589.94	1978.22	1466.71	812.275
AT1G12910	19.1204	11.8891	15.3003	17.1094	15.0854	16.466	14.565	15.979	19.6459	16.2931
AT1G12920	43.5386	56.1918	61.5833	49.8728	72.4422	55.3527	55.4382	60.6893	54.3125	52.0424
AT1G12930	7.61282	10.3561	10.6005	8.66019	10.7833	9.22653	10.0566	10.4364	8.56143	8.66265
AT1G12940	0	0.622931	0.237071	0.995324	0.837696	1.56743	1.2891	0.532914	1.39879	2.57164
AT1G12950	0.565785	0.0796354	0.0505919	0.144798	0.127763	0.347507	0.147086	0.198257	0.222027	0.116661
AT1G12970	4.61041	5.21552	4.78387	3.78908	3.69488	5.25575	3.27055	3.43389	4.68719	6.80061
AT1G12980	0.222909	0.0692307	0	0.0480434	0.301653	0.064212	0.0641786	0.140528	0.400074	0.160948
AT1G12990	39.0007	19.7011	22.3388	16.9115	19.6703	26.6115	23.0387	19.7134	28.2977	36.8642
AT1G13000	21.4204	14.6451	18.4461	19.684	19.4586	26.0351	23.3465	19.0506	32.9094	33.9342
AT1G13010	6.98495	14.4071	9.2358	9.42058	13.2961	10.8282	10.3093	9.64378	9.0797	15.4447
AT1G13020	16.8071	24.8717	22.6951	22.6563	30.8505	31.5282	25.5685	27.3083	28.1774	31.7985
AT1G13030	7.68091	9.14468	8.83009	7.6046	11.8774	6.78737	6.78133	8.11611	5.47058	6.5904
AT1G13040	0.0445818	0.0796354	0	0	0.0274381	0	0	0.02728	0.0628992	0
AT1G13050	2.88379	3.63405	3.04678	2.36003	2.69996	2.87368	1.77065	2.78708	3.36274	3.4698
AT1G13060	48.747	56.469	59.5546	60.4442	63.4642	73.8546	69.4281	57.8187	85.5718	90.6674
AT1G13070	0	0	0	0	0	0	0	0.02728	0	0
AT1G13080	6.22925	10.484	15.4253	10.4261	14.2542	16.055	13.5176	12.0774	19.4284	13.8763
AT1G13090	20.7724	23.3078	23.3403	28.1717	23.7377	30.6309	28.4865	23.738	36.7724	45.1575
AT1G13100	3.29526	3.55521	4.48024	4.26217	3.93124	4.85742	5.16927	4.35321	4.49298	6.90054
AT1G13110	68.8306	83.4036	94.9419	116.28	88.8075	108.897	120.125	90.2351	133.768	144.888
AT1G13120	8.35167	13.4229	13.02	11.0067	14.872	15.006	13.065	14.5348	13.0696	15.822
AT1G13130	0.240625	0.207692	0.388406	0.14413	0.631422	0.373567	0.19369	0.669184	0.305632	0.287492
AT1G13140	0	0	0.0618657	0	0.0242958	0.0576312	0.378473	0.0582083	0.12699	0.0541705
AT1G13145	2.68082	5.19161	5.94575	5.77443	4.17191	3.99134	3.71366	4.17748	3.41226	4.1546
AT1G13150	0.102104	0.262953	0	0.0974225	0.187601	0.144078	0.23514	0.147345	0.116339	0.322678
AT1G13160	16.9727	38.8797	27.9877	22.0738	42.3756	20.0945	23.607	36.2586	17.8023	21.9027
AT1G13170	15.633	15.6168	15.2151	13.8357	16.8206	14.6696	17.1224	15.9467	14.0821	14.7022
AT1G13180	9.96184	7.39015	7.71839	7.12821	7.30829	10.2768	9.91258	8.859	8.958	11.6453
AT1G13190	39.0355	28.9706	28.6289	27.3319	26.5855	26.8876	28.9944	30.022	30.6922	31.0931
AT1G13195	11.5713	5.44514	7.19286	8.5331	7.66475	6.78759	8.53473	7.30458	11.7778	8.63087
AT1G13200	0	0	0	0	0.179513	0	0.0276359	0	0	0
AT1G13210	48.6845	22.06	33.4733	49.4671	31.9935	59.2205	64.87	27.0653	80.0509	100.781
AT1G13220	26.2899	27.6171	22.4528	24.1475	23.7818	20.2636	21.6015	23.379	21.0545	19.312
AT1G13230	0.201949	0.0692307	0.112458	0.0974225	0.10661	0.0996084	0.0320893	0.112768	0.12699	0.0541705
AT1G13245	103.345	45.0884	48.4514	42.2145	41.6652	43.1754	42.7038	49.1061	54.811	55.3431
AT1G13250	13.9855	14.8079	19.9222	18.6925	20.0003	18.0349	19.5872	17.7544	13.1788	14.82
AT1G13260	114.396	41.9376	46.2445	45.3121	35.4707	51.3437	58.3487	45.3494	47.7098	68.0211
AT1G13270	92.0386	79.6589	70.1714	70.0049	79.5243	67.3796	76.4906	81.7708	61.678	61.3383
AT1G13280	19.0195	21.1802	27.3273	30.7698	23.0356	23.4178	27.7663	21.8149	25.938	29.5348
AT1G13300	0	0	0.435265	0	0.0274381	0.0576312	0.244047	0.16464	0.169183	0.449222
AT1G13310	0.0891635	0	0	0.359285	0.0760296	0.586332	0.456004	0.0770877	0.285522	9.25565
AT1G13320	81.6628	90.9934	102.596	100.063	97.3439	106.319	106.172	86.175	113.528	126.583
AT1G13330	1.58555	1.64418	2.28365	1.97442	1.96461	2.50036	2.92273	2.56661	2.03966	5.50392
AT1G13340	1.88355	1.12494	2.83796	6.87269	3.6466	10.9037	12.5536	1.667	18.8724	81.056
AT1G13350	16.1974	14.3022	15.1924	15.8489	17.6373	16.7915	18.3369	17.5624	16.4553	19.2915
AT1G13360	13.2055	42.2933	45.45	50.1792	42.3238	54.2365	52.37	42.9952	54.6607	93.6402
AT1G13370	0.095069	0.0796354	0.249227	0.192173	0.234374	0.234613	0.280589	0.170977	0.274872	0
AT1G13380	45.0819	35.8464	39.9326	32.4884	42.8572	35.9302	36.7212	43.8717	34.5479	30.4411
AT1G13390	30.2908	27.5974	32.0963	29.9758	28.1086	26.122	29.3204	29.4601	32.1334	34.0511
AT1G13400	0.4343	0.0796354	0.337373	0.290932	0.266111	0.212116	0.450858	0.490272	0.473624	0
AT1G13410	1.56459	2.84828	0.827844	1.63482	2.08723	1.44676	1.66173	1.42637	0.708089	1.38336
AT1G13420	0	0.757973	0.494925	0.448617	0.423794	0.356456	0.382927	0.167329	0.116339	0
AT1G13430	5.75015	9.57993	10.9572	10.4509	8.54595	10.3553	9.41376	7.41718	11.233	13.1832
AT1G13440	765.175	962.846	958.581	870.48	1142.75	968.702	941.487	949.516	970.932	958.703
AT1G13448	3.11413	1.70319	3.86868	2.07647	1.75602	2.10466	2.25522	2.16737	1.68926	2.91849
AT1G13450	19.4301	11.7474	12.569	15.158	13.7778	15.8292	16.899	15.691	17.2684	16.914
AT1G13460	5.70622	9.64686	9.32722	12.7619	11.4955	13.3293	13.846	10.6944	14.312	15.0232
AT1G13470	2.05711	0.917243	10.067	25.9988	14.1387	58.7262	66.5788	2.66082	92.1231	149.678
AT1G13480	0.0445818	0	0	0.0480434	0.10661	0.135005	0.363266	0.0854884	0.819477	2.20501
AT1G13490	0	0	0	0	0	0	0.114997	0	0	0
AT1G13500	0	0	0	0.0480434	0	0	0.0276359	0.128479	0.0628992	0
AT1G13510	0	0	0.247463	0	0	0	0.0641786	0.0582083	0.211377	0
AT1G13520	0.0445818	0	0.247463	0.186754	0.0485916	0.581208	0.801457	0.128479	0.179834	9.62312
AT1G13530	0	0	0	0.192841	0.0485916	0.360668	1.34975	0.0513918	0.5182	2.47759
AT1G13540	0.261732	0.0692307	0	0.192173	0.127763	0.429092	0.71318	0.0854884	0.863457	0.991431
AT1G13550	0	0	0.112458	0.456708	0.367776	0.493567	0.845983	0.0582083	1.48735	2.28493
AT1G13560	64.5507	71.533	67.8463	64.2358	72.8008	64.0053	62.4572	75.8852	58.3153	61.1591
AT1G13570	11.5721	5.27467	7.47563	9.62928	8.15008	9.63047	9.89523	7.64294	9.51165	12.191
AT1G13580	5.03553	5.31676	5.59049	6.31646	5.96494	4.87438	5.22248	4.44963	5.53978	4.93057
AT1G13590	0	0	0	0	0.0299188	0	0.0276359	0	0	0
AT1G13600	0.489563	1.15273	0.834062	1.22812	2.24926	1.60888	0.726763	1.01114	1.43152	1.01795
AT1G13605	0	0	0	0	0	0	0	0.0256959	0	0
AT1G13607	0	0	0.124613	0	0	0.0288156	0	0.02728	0.125798	0
AT1G13608	0.0504872	0.207692	0.247463	0.146134	0.0872757	0.0996084	0.0323201	0.0823201	0	0
AT1G13609	3.448	8.58676	6.74961	6.59165	4.35453	4.10353	1.97224	5.63055	2.47541	2.25328
AT1G13610	1.01273	1.59511	0.512137	1.97847	0.686944	0.431198	0.640787	0.804466	0.633944	0.187471
AT1G13620	0	0	0	0	0.0548762	0.0353964	0.0918145	0	0.105688	0
AT1G13630	1.05279	1.14232	1.75892	1.93043	2.03521	1.67534	1.62449	1.67605	1.80501	1.43953
AT1G13635	0.356654	0.48105	0.422668	0.292268	0.261166	0.0930275	0.368874	0.303104	0.251597	0
AT1G13640	8.9989	12.7168	12.6273	13.4365	12.1089	11.6108	13.6008	13.0778	11.0128	11.1913
AT1G13650	48.6955	49.9973	32.7269	20.3588	32.1435	16.2076	13.0832	37.3712	9.04842	3.93019
AT1G13670	0.788841	1.6229	1.08197	1.14759	0.769274	0.838705	0.916462	1.09711	0.547174	0.457542
AT1G13680	0	0.0796354	0.112458	0.193509	0.203809	0.320411	0.18386	0.120065	0.0634948	0.223439
AT1G13690	16.3861	18.8856	18.6986	18.2055	20.0974	16.8997	15.6407	21.7584	15.8544	19.6208
AT1G13700	26.2253	12.5929	14.5127	14.3466	11.7299	12.3376	13.113	11.1591	12.9638	15.733
AT1G13710	2.32489	2.23932	1.60466	2.85201	2.85252	1.34096	1.87722	2.81689	2.85008	2.92127
AT1G13730	14.0494	27.2226	22.0535	16.5592	24.0807	18.4677	14.867	24.8021	15.5103	13.5537
AT1G13740	9.08402	10.7362	9.34179	10.6901	8.48206	6.11653	7.69055	10.1588	4.33207	6.2518
AT1G13750	7.54643	10.5706	17.3475	25.7843	25.6865	37.823	42.2941	12.6552	52.2804	58.391
AT1G13770	11.4889	11.7251	9.75446	9.40933	9.79683	10.4473	9.60219	9.77614	8.94315	9.75651
AT1G13780	4.36159	2.59588	4.2087	3.60371	3.44448	3.97976	4.07012	4.53607	4.02387	3.62521
AT1G13790	14.4423	6.3554	3.97476	3.56784	5.33351	3.50513	3.04991	5.0073	2.35415	3.95196
AT1G13800	0.298148	0.927648	0.31021	0.42222	1.07771	0.263166	0.239363	0.989583	0.294982	0.725268
AT1G13810	5.71493	5.31007	5.70046	3.08201	5.84244	3.41317	4.12654	6.22421	4.22914	4.45811
AT1G13820	51.332	45.3831	53.8005	46.235	43.9079	39.5848	42.8486	46.6716	42.8813	27.4663
AT1G13830	0.388441	0.0692307	0.225797	1.0711	0.367776	1.25846	1.9182	0.229185	1.68669	7.50567
AT1G13850	0.835682	0.692162	0.871411	0.800479	0.867599	1.09253	1.13756	0.9696	0.719335	1.15203
AT1G13860	12.9245	17.671	17.3198	16.1424	16.1113	16.9787	15.65	15.7496	15.4718	16.8022
AT1G13870	8.45564	9.55275	10.0137	8.68587	9.89744	9.66127	8.69479	10.0475	9.85453	8.82585
AT1G13880	18.8108	12.4324	14.2904	14.2846	11.5281	14.8073	13.4922	12.323	12.7144	17.2537
AT1G13890	0.095069	0.0692307	0.186479	0.0967546	0.181978	0.230138	1.01434	0.727392	0.253979	0.671097
AT1G13900	12.574	16.3957	19.7949	20.5974	16.1025	19.0444	17.7131	16.4885	21.6909	18.4934
AT1G13910	3.18193	5.94991	7.0816	4.52054	4.45737	5.34257	4.93084	5.88839	5.0208	4.66015
AT1G13920	3.14902	2.86909	2.29376	3.30201	2.72967	2.93536	2.26881	3.2283	3.51889	2.27235
AT1G13930	680.39	776.598	754.331	771.408	667.691	637.204	677.649	754.638	547.773	558.418
AT1G13940	6.04574	7.19971	8.10865	10.676	8.10578	9.24571	8.1372	7.05339	8.1716	7.81118
AT1G13950	7.18348	5.93642	8.59085	7.25749	8.13497	10.1354	9.13117	4.78607	12.2899	15.5295
AT1G13960	10.8522	8.10331	12.3695	13.4558	9.40968	14.2253	13.0733	10.3226	12.9789	21.3382
AT1G13970	1.22073	1.80313	0.822788	2.55358	2.1494	1.9952	2.71284	1.19607	2.85377	5.87017
AT1G13980	21.6562	19.3908	17.9339	19.8394	16.4263	19.5687	21.0716	20.1236	18.1214	22.188
AT1G13990	11.5055	5.35463	12.5665	20.5073	8.65542	27.3518	30.6764	8.8529	53.4452	73.604
AT1G14000	53.1983	48.1179	53.549	56.2809	54.8689	68.3655	69.7291	55.2281	77.8934	83.042
AT1G14010	18.9027	16.156	18.7999	18.607	23.0907	31.9145	23.955	17.5627	37.8835	43.9317
AT1G14020	9.51446	12.4332	12.0167	10.469	11.9102	11.9106	11.5191	13.545	9.947	10.5843
AT1G14030	43.6309	45.9356	46.3575	40.616	44.4279	46.0054	38.5078	48.097	34.92	25.5435
AT1G14040	5.22639	4.18109	2.96719	2.88242	4.29708	2.55246	2.44377	4.22586	4.62724	2.9965
AT1G14048	0	0.0796354	0	0	0	0	0	0	0	0
AT1G14060	8.91768	11.1662	9.93223	6.76892	15.861	7.77739	9.9799	12.3998	9.81729	8.47161
AT1G14070	0.97661	0.318542	0.450271	0.945277	0.681983	0.890018	1.04036	0.5621	1.44437	3.02042
AT1G14071	0	0	0.0505919	0.23413	0	0.064212	0.0276359	0.0309283	0	0
AT1G14080	0.0575227	0.0692307	0.248786	0.585992	0.105948	0.374603	1.09633	0.0309283	0.158533	1.40625
AT1G14090	2.80191	2.44378	3.45091	1.50549	2.75869	2.43628	2.99881	2.89941	2.74831	3.15735
AT1G14100	0.204209	0.228501	0.16305	0.0480434	0.184459	0	0.0320893	0.0545601	0.493139	0.108341
AT1G14120	1.26615	1.46429	0.988043	0.771365	1.10045	0.563448	0.533774	0.806064	1.43707	1.34939
AT1G14130	3.85383	3.49573	4.51884	4.02725	3.5219	3.81274	3.01853	3.21959	5.33198	6.19851
AT1G14140	10.1545	6.89546	6.1612	6.84811	7.80439	7.06619	7.74003	6.51254	6.68842	8.12589
AT1G14150	66.9052	61.7623	72.3716	76.5041	60.2674	57.1597	62.3777	75.7047	56.8082	45.606
AT1G14160	183.795	204.838	190.084	226.023	169.782	177.442	188.983	220.905	156.264	141.854
AT1G14170	13.034	13.4066	18.694	23.5824	14.9571	26.9853	29.3979	14.6752	30.8937	38.7509
AT1G14180	6.58711	6.33347	4.24113	4.86698	8.02994	4.69358	4.23569	5.48203	3.18011	4.52651
AT1G14182	0.222909	0.159271	0.0505919	0.0487113	0.451247	0.10382	0.119681	0.228081	0	0.107559
AT1G14185	0.575227	0.0796354	0.275948	0.0487113	0.367776	0.064212	0.0646403	0.260113	0.306823	0.108341
AT1G14190	3.27361	2.20487	2.19242	2.01571	1.86298	1.83112	1.54581	2.33298	1.95389	1.5672
AT1G14200	7.90455	2.56128	7.73898	9.28796	6.56876	12.0856	13.2226	4.7719	19.3341	19.4467
AT1G14205	10.0678	6.82881	6.56858	5.83606	6.39717	6.93987	5.41523	9.42096	5.5686	4.51108
AT1G14210	11.6224	24.226	22.7869	23.5289	20.5047	19.8735	24.9633	24.7839	18.7734	15.5132
AT1G14220	0	0	0	0	0.0897564	0.0288156	0	0.0513918	0	0
AT1G14230	7.01513	13.2487	12.4407	14.8618	11.3539	15.8742	14.6888	8.09208	18.6524	21.0102
AT1G14240	0.624438	0.48105	0.298496	0.67795	0.366452	0.427249	0.215949	0.246	0.611265	0
AT1G14250	101.5	148.673	223.213	353.671	152.526	132.154	108.315	94.8396	246.83	94.9686
AT1G14260	3.07728	2.59624	3.2591	3.57263	3.27738	4.54677	3.78107	3.80983	3.10775	5.39893
AT1G14270	48.5346	49.286	56.2273	50.3532	51.1312	50.3556	46.2035	55.3785	49.1059	29.9892
AT1G14280	45.2077	32.125	33.5837	25.3886	24.385	21.0658	23.3923	27.7359	20.4579	15.8333
AT1G14290	49.2477	34.8605	29.0169	26.6711	22.4628	24.9981	30.3202	29.6171	16.553	17.8206
AT1G14300	14.3008	11.6302	9.9673	7.82926	13.9483	8.66508	9.87858	14.3194	9.25369	8.66596
AT1G14310	8.51714	7.23379	7.63546	9.71515	6.36473	6.91958	7.36077	7.47577	6.2615	8.59391
AT1G14315	46.1125	41.3692	43.0768	55.5054	45.5706	51.2883	51.1722	50.5756	48.002	51.1116
AT1G14320	334.182	543.575	488.106	376.486	601.134	408.045	409.349	567.42	402.727	374.835
AT1G14330	21.4142	10.57	7.97861	9.85353	9.2541	9.08784	9.95653	9.05106	8.36725	15.0649
AT1G14340	5.82837	2.9596	6.88449	7.55801	5.17338	7.73807	7.52292	5.21117	10.2647	12.5425
AT1G14345	68.2946	86.8744	82.0312	72.5443	80.9924	65.7164	59.675	91.1524	57.1805	43.5842
AT1G14350	8.21196	13.104	12.0251	13.6143	13.6036	14.5382	14.4531	13.3316	12.8832	11.5294
AT1G14360	18.8649	14.2161	18.5227	21.2891	25.6797	31.8502	30.5482	16.5895	45.7593	53.2504
AT1G14370	17.281	5.84299	8.54419	10.7876	7.30556	19.6724	17.4524	6.13531	23.9434	45.391
AT1G14380	23.2594	26.8791	25.8613	23.4075	19.8463	21.8622	24.6537	21.877	21.4916	25.423
AT1G14390	2.57846	2.53025	3.26355	3.38784	2.48512	3.16196	3.5061	2.87796	4.20176	3.30401
AT1G14400	76.2113	77.6503	94.5138	96.2645	78.0616	98.3569	104.401	84.4499	103.995	123.697
AT1G14410	33.5256	30.9124	31.4572	26.0462	43.6317	29.7511	29.9315	39.9452	32.9244	32.9621
AT1G14420	0.230091	0.207692	0	0.0487113	0.14149	0.16382	0.0964987	0.0256959	0.252193	0
AT1G14430	2.40137	4.70034	2.78407	2.79442	3.06449	3.05917	3.14752	4.55781	2.2412	1.33197
AT1G14440	15.8516	15.4025	15.3042	13.8272	18.4013	12.6111	10.6984	18.3641	13.3006	11.3308
AT1G14450	45.1604	59.7378	63.3355	65.5002	63.5684	60.4444	62.0678	65.9551	64.2822	73.4348
AT1G14455	0	0	0	0	0	0	0.0829077	0.02728	0	0
AT1G14460	12.8771	11.8033	12.2071	11.672	10.3429	8.97649	10.676	10.6061	8.92538	10.5853
AT1G14470	0.3416	0.0796354	0	0	0.0573569	0.0864467	0.152001	0.0545601	0.169183	0
AT1G14480	3.05322	2.15969	0.827404	1.40265	2.6565	1.87047	1.85141	2.29649	3.46645	1.9944
AT1G14490	1.36038	1.40546	1.01344	1.55275	1.99881	1.43846	1.37883	1.31898	1.0993	1.85434
AT1G14500	2.06921	1.25285	1.80461	1.93998	2.83588	2.41537	2.07743	2.31382	2.28809	3.47725
AT1G14510	38.742	31.8878	30.5774	32.9208	32.8399	31.5578	36.1936	33.3906	35.0437	41.9892
AT1G14518	0	0	0	0	0	0	0	0	0.0628992	0
AT1G14520	20.3323	5.30585	5.3606	5.04104	6.37021	2.58733	4.1661	3.12284	3.60249	4.24853
AT1G14530	6.26009	2.29833	4.38523	2.76402	3.52114	3.64341	3.63613	3.37583	4.30566	4.25002
AT1G14540	0.7572	0	0.16305	0.0974225	0.193886	1.39454	0.883218	0.310401	1.13006	5.65824
AT1G14550	0	0	0	0	0.0548762	0	0	0	0	0.0541705
AT1G14560	2.75719	3.87328	5.81468	4.27023	5.53761	4.90704	6.1656	4.63319	5.56935	5.11657
AT1G14570	33.0645	37.2247	29.3638	29.2524	29.875	35.9907	31.9202	32.6143	30.3619	40.1998
AT1G14580	19.9592	23.5494	17.6877	15.8144	23.0913	15.8065	15.4082	22.5256	15.0707	17.749
AT1G14590	3.44884	4.72519	5.73296	4.13414	5.91411	4.11132	4.83035	5.35989	5.03424	5.30438
AT1G14600	1.86456	5.04326	5.47321	5.58088	4.39965	4.0204	4.66452	6.32096	5.79636	5.08078
AT1G14610	80.0829	104.983	82.7109	75.7129	108.801	80.1763	82.3208	99.0391	78.9742	76.2355
AT1G14620	12.8863	15.9627	12.872	9.06465	18.8755	12.6828	11.8798	15.1502	12.3324	11.0932
AT1G14630	5.00713	4.60364	4.36004	3.34984	5.19238	2.54523	2.56084	3.83013	3.2105	2.54874
AT1G14640	0	0.702567	0.213642	0.186086	0.233727	0.278434	0.40004	0.159408	0.327716	0.0624902
AT1G14642	0.944931	0.491455	1.56205	0.571769	1.65291	1.47926	1.17387	1.07347	1.52537	1.06502
AT1G14650	39.5449	38.0807	34.3269	35.5971	40.061	39.2079	40.5472	37.1631	39.1518	49.5681
AT1G14660	4.00581	4.20871	2.89873	5.0986	4.30363	3.90135	3.15971	3.63786	4.02506	3.89372
AT1G14670	86.8462	95.6349	103.842	88.7332	115.141	103.077	103.606	95.8044	111.581	111.426
AT1G14680	0.623161	1.60275	1.03731	0.530481	0.965444	0.717897	1.21908	1.24746	0.655245	1.59528
AT1G14685	35.9631	30.7676	31.8217	34.7982	29.9456	31.451	30.4737	33.0623	29.5243	31.206
AT1G14686	0.293372	0	0.16305	0	0.0791719	0.16382	0.0646403	0.147345	0.158533	0.214337
AT1G14687	0.768864	0.993459	1.07157	0.855946	0.97669	0.772263	1.1678	0.892964	0.781639	1.29037
AT1G14688	0	0	0	0	0	0.0996084	0	0	0	0
AT1G14690	24.6097	15.3122	19.3681	17.2941	20.6199	17.4071	17.5944	16.0279	21.3555	21.3527
AT1G14700	28.4803	32.8461	26.0208	23.6966	23.2309	16.0981	15.6867	30.2661	13.9706	8.47205
AT1G14710	37.3977	41.0487	35.8856	35.2283	46.7353	37.4749	38.6256	36.4211	29.9311	40.5796
AT1G14720	37.2474	42.8084	34.8054	38.4052	36.8937	34.0269	33.6335	40.3722	29.9867	34.1499
AT1G14730	3.10447	2.89703	2.4489	2.74576	1.73735	2.17231	2.27581	1.97927	2.21435	2.28102
AT1G14740	49.3504	25.0974	22.921	29.2191	21.8868	33.5238	32.7845	25.1178	32.0265	39.1522
AT1G14750	1.068	1.04548	0.726661	0.724035	1.10941	0.945965	0.970587	1.29157	0.727604	1.30623
AT1G14755	0	0	0	0	0.119675	0.108295	0	0	0	0
AT1G14760	0	0.148866	0.523411	0.186754	0.181317	0.112507	0.238901	0.436816	0	0.22422
AT1G14770	6.90206	4.46093	5.05733	3.45285	4.45039	4.37909	4.14059	4.94055	4.41016	3.56776
AT1G14780	1.32652	0.889632	1.05942	1.51017	1.42498	1.94112	2.11889	0.86696	2.11164	3.63188
AT1G14790	4.83234	2.8457	4.16887	6.15873	5.36015	7.42446	8.3145	4.13716	9.00332	12.9711
AT1G14800	0.752533	0.969267	0.575767	1.23487	1.40164	0.753978	0.561864	1.47192	1.3519	0.529133
AT1G14810	66.5408	97.8698	86.0943	71.9899	106.148	63.6553	67.1891	95.1651	65.2704	49.6003
AT1G14820	42.3395	50.7498	56.5009	73.3945	62.1656	71.3338	68.9148	64.2973	69.3386	79.4796
AT1G14830	31.6135	31.9047	33.1138	32.8278	35.4331	30.7608	30.7446	32.6736	29.519	35.1805
AT1G14840	20.2435	23.3726	24.6726	22.2403	22.5272	18.2839	18.4119	23.2503	15.7646	13.8799
AT1G14850	14.036	13.0319	11.0842	12.8907	16.5475	10.2363	13.2098	13.81	12.7323	9.57329
AT1G14860	0.65145	0.359978	0.151776	0.290264	0.192067	0.243686	0.751331	0.53768	0.962664	2.58386
AT1G14870	8.59581	2.29491	4.43916	6.94819	4.79619	15.4047	16.2446	4.15586	38.4046	110.359
AT1G14880	5.65052	6.30367	148.987	223.93	123.822	763.761	680.325	18.5062	1225.74	2265.05
AT1G14890	10.9328	7.35607	10.9041	10.3722	9.74483	8.99451	12.2685	10.9504	13.7777	11.8457
AT1G14900	18.9568	14.108	14.8292	12.6273	19.0731	15.7107	14.2772	19.9067	13.0861	14.3978
AT1G14910	16.319	18.4042	16.5222	18.2292	17.0203	19.9537	19.6646	15.8368	17.1211	22.3732
AT1G14920	40.2134	35.3946	31.7201	30.0847	33.1597	33.8733	33.3567	37.3784	24.4077	26.5663
AT1G14930	0	0.0692307	0	0	0.109752	0	0.0276359	0.0770877	0	0
AT1G14970	3.4261	3.22223	4.10861	3.63356	2.97666	2.84168	2.38335	3.28071	3.08057	1.06537
AT1G14980	69.4084	72.3036	72.8256	67.4941	100.03	58.2853	65.429	77.9923	70.3614	64.7595
AT1G14990	12.9553	13.8815	17.7908	15.9521	19.6823	21.934	21.4759	18.8502	19.0916	26.7638
AT1G15000	10.9337	11.3521	5.91459	7.12758	8.94305	4.85621	6.01195	9.0209	5.36337	6.05773
AT1G15002	1.52592	2.21527	1.17649	2.19029	2.02625	1.07439	1.01926	2.3162	1.4132	0.74347
AT1G15010	8.28534	0.446598	1.12678	1.36411	0.336699	1.41703	1.65544	0.401122	2.60989	15.7261
AT1G15015	0	0.39443	0.309769	0.146134	0.361475	0.115262	0.272144	0.188272	0.432622	0.0533889
AT1G15020	10.1354	9.27328	9.81412	10.9229	9.36378	12.347	11.2356	10.4788	13.9616	15.4759
AT1G15030	23.2395	23.5913	28.3927	23.1302	27.3835	30.1263	24.3556	25.2232	29.0123	27.1027
AT1G15040	1.56361	0.138461	0.224915	0.546707	0.802304	0.673041	1.10054	0.828577	1.16987	1.83961
AT1G15045	0	0	0	0	0.0274381	0	0.129281	0	0	0
AT1G15050	0.151462	0.816654	0.224915	0.255776	0.214378	0.132636	0.281282	0.605091	0	0.116661
AT1G15060	10.931	12.2117	14.5047	16.037	13.1826	17.136	14.3202	14.0312	14.7744	16.5671
AT1G15080	3.54686	3.66916	3.72614	2.61113	3.63751	3.85978	3.3752	4.27547	3.53132	1.67476
AT1G15090	0.196043	0	0.0618657	0.0960867	0.0841334	0.128424	0.0918145	0.0566242	0	0.17005
AT1G15100	3.88318	6.29556	5.97757	4.55018	6.54221	6.80442	6.7966	5.18307	7.26178	7.86016
AT1G15110	3.45785	2.14262	2.45043	3.37178	3.45965	2.65893	2.92695	2.58806	3.51811	3.66437
AT1G15120	103.749	127.481	151.61	148.49	160.28	175.22	163.374	140.912	198.871	218.126
AT1G15125	17.3677	15.8506	26.264	45.6679	17.2673	33.64	41.682	16.746	76.1951	73.7003
AT1G15130	32.8842	31.5735	36.7801	48.1075	29.8378	41.9969	53.7182	31.8603	58.3379	68.2114
AT1G15140	84.732	102.937	95.3587	76.3239	100.113	85.0601	87.614	95.2567	72.0251	69.8236
AT1G15150	1.00825	0.148866	0.42355	0.580573	0.597007	0.106189	0.318517	0.186688	0	0
AT1G15160	0.399122	0.349573	0.315266	0.447949	0.206935	0.274222	0.299088	0.201905	0.306228	0.278391
AT1G15165	1.35925	2.7521	2.0006	2.46299	2.48529	3.12961	2.58011	2.36517	1.69913	0.938824
AT1G15170	4.44007	5.00182	3.33179	5.7094	4.03818	4.38804	3.91065	4.38126	4.66455	5.94567
AT1G15175	17.3671	6.91918	5.93665	6.3658	5.20991	4.62463	4.60388	5.76449	6.33959	3.28555
AT1G15180	31.9116	27.6674	22.0259	17.4633	19.4483	16.1686	16.0694	23.6043	15.6339	13.3121
AT1G15190	2.20212	1.54374	2.02359	2.15375	2.27981	3.00131	2.6899	1.94821	2.03154	2.32574
AT1G15200	33.702	38.2426	34.6022	33.3859	44.769	30.4555	34.7648	37.2807	33.3764	32.5857
AT1G15210	0.0445818	0.474065	0.224915	0.450621	0.330233	0.0996084	0.234909	0.30104	0.264221	0.179151
AT1G15215	5.28191	7.44767	6.63438	6.10806	6.16202	6.95119	6.83823	5.87793	7.75216	6.9593
AT1G15220	6.49506	6.70112	5.30282	6.58162	7.12806	5.51795	6.08598	6.04729	3.90302	5.01767
AT1G15230	12.6911	10.2877	12.687	16.9253	10.9576	11.3773	12.498	12.4221	14.3536	15.6262
AT1G15240	17.123	17.1852	19.1939	18.2146	16.6481	19.5608	16.7974	18.2704	20.2757	23.34
AT1G15250	26.0792	40.8621	27.6463	18.8873	39.8149	20.392	20.7226	34.5499	19.3713	18.5302
AT1G15260	18.4994	37.7212	35.9349	32.9804	32.1565	29.6962	34.7704	36.8439	24.6401	21.6229
AT1G15270	103.025	125.545	135.422	128.666	135.751	129.514	136.517	130.506	128.497	160.107
AT1G15280	40.359	38.5907	37.2818	37.5137	39.541	37.613	38.0707	39.3028	40.2421	37.1232
AT1G15290	60.9737	71.624	61.9217	59.1142	70.9464	55.1778	56.2316	73.1678	58.2715	47.4228
AT1G15300	0.642008	0.446598	0.528908	0.0960867	0.801461	0.327641	0.56141	0.470913	0.253979	0.268508
AT1G15310	0.725266	0.861982	0.286781	0.765278	0.433221	0.747783	0.588815	0.725794	0.739632	1.40234
AT1G15320	0	0	0	0	0.0274381	0	0.087592	0.02728	0	0.12498
AT1G15330	4.5448	3.87703	4.03435	3.75257	4.25511	3.91261	4.42038	4.90098	4.0665	4.88033
AT1G15340	68.6921	55.4963	46.218	49.6625	46.0544	45.6456	45.8857	53.982	49.1132	48.7697
AT1G15350	13.348	14.2601	17.1337	16.6628	11.071	13.9774	16.0967	14.0104	16.0464	15.9293
AT1G15360	0.172568	0.138461	0	0	0.0242958	0.0576312	0	0	0.0634948	0.0541705
AT1G15370	21.8749	18.0466	24.1429	25.0696	23.666	26.5374	24.914	22.8251	29.5119	32.836
AT1G15380	0.0445818	0.0796354	0	0.378928	0.111571	0.188161	0.418315	0.19192	0.483084	1.9483
AT1G15385	0	0.262953	0	0	0	0.0353964	0	0.0309283	0	0.115879
AT1G15390	25.9474	18.2309	21.275	20.5811	23.9252	20.7712	15.7062	20.764	22.4739	15.6465
AT1G15400	19.2557	10.316	13.6359	17.5356	11.7554	16.5082	17.7814	13.4779	18.863	22.2987
AT1G15405	1.64205	3.50323	4.04433	5.35185	2.6745	4.56346	3.72518	2.91477	5.12693	3.88818
AT1G15410	8.3909	10.5358	10.6108	13.3394	10.8688	8.14356	12.7241	10.7775	8.82289	5.26988
AT1G15415	0.496305	0.0692307	0.286781	0.192841	0.218181	0.681079	0.856275	0.430624	0.781043	0.975229
AT1G15420	11.653	17.3234	16.4814	12.111	21.8908	12.3144	12.141	16.5253	10.1154	11.1812
AT1G15430	9.96567	5.30927	6.53693	6.88611	4.75602	6.48736	7.61589	6.18433	7.82988	10.7277
AT1G15440	7.76712	15.6278	11.891	9.31853	20.3552	9.66471	11.6472	16.0846	11.4573	12.6086
AT1G15460	0	0	0	0	0	0	0	0.02728	0	0
AT1G15470	5.13099	8.78423	8.723	7.55997	8.88936	7.98224	8.41029	7.89938	7.09892	9.23051
AT1G15480	7.4588	9.02619	7.26961	5.51248	7.54999	7.44072	7.19259	7.71508	5.89967	6.63869
AT1G15490	3.74761	5.26052	3.91415	3.0401	4.50313	4.39559	4.13426	3.84708	5.2858	4.10822
AT1G15500	138.54	179.389	128.535	115.763	158.306	108.676	112.385	156.194	99.6346	94.1521
AT1G15510	6.5279	8.99938	7.77749	5.91635	11.1286	6.4696	5.8419	9.57673	8.83366	8.27435
AT1G15520	1.44605	1.36384	2.68558	9.51398	3.41299	20.7868	19.9567	2.26813	52.8381	129.426
AT1G15530	3.8266	1.78949	2.64401	2.51175	2.1314	2.29349	2.86015	3.03946	3.38225	2.96278
AT1G15540	0.0891635	0	0	0	0	0	0.0276359	0	0.0634948	0
AT1G15550	4.45355	1.60941	2.42042	2.37437	5.28359	2.55128	1.44131	4.85902	1.43331	1.57715
AT1G15560	0	0	0.101184	0.0487113	0.0971831	0.0576312	0.0276359	0.0618566	0.115743	0.12498
AT1G15570	10.6047	9.92328	5.69401	7.16678	10.0004	8.83645	7.2861	9.79323	6.93704	6.09683
AT1G15580	0.785304	3.33665	2.48983	1.80456	3.7327	1.424	1.97224	2.97079	1.35916	0.967253
AT1G15590	0	0	0	0	0.0299188	0	0.0641786	0.0309283	0	0.0624902
AT1G15610	0	0	0	0.0487113	0	0.0353964	0.0646403	0	0	0
AT1G15620	0	0.0692307	0	0	0.119675	0	0.152232	0.118481	0.0528442	0.116661
AT1G15630	0.274673	0.262953	0.298937	0.567686	0.338999	0.670672	0.267229	0.241248	0.359072	0.339318
AT1G15640	0	0	0	0.0487113	0.228104	0.510292	0.124365	0.02728	0	0.24086
AT1G15650	0	0	0	0	0	0	0	0	0.0634948	0
AT1G15660	10.9407	8.70234	10.8711	8.8348	13.4167	10.975	10.0676	13.7459	10.8556	11.141
AT1G15670	13.6056	4.70376	5.29396	4.37443	4.81769	6.24376	8.3551	5.30574	14.5871	14.3149
AT1G15690	508.45	1047.5	758.214	621.124	884.372	697.698	736.463	965.553	574.35	573.393
AT1G15700	46.0947	86.8373	61.4272	59.0052	87.0104	67.4073	74.6874	80.4561	47.5356	59.9816
AT1G15710	10.5441	19.2102	15.7375	15.4825	17.0321	14.9236	15.457	18.3827	13.1841	12.6397
AT1G15720	2.50278	2.08412	2.31988	2.11922	3.54165	2.09704	1.89241	2.30252	1.92075	2.64651
AT1G15730	29.257	28.6176	28.024	27.3546	29.1578	26.4515	25.6722	30.0779	26.8166	17.8859
AT1G15740	66.0104	30.4955	51.1224	64.1414	31.0614	69.9909	74.0315	40.104	84.2876	102.063
AT1G15750	35.3064	34.5827	36.6924	38.321	35.465	40.7831	44.2267	36.1842	44.5081	51.217
AT1G15760	0.599686	1.18718	1.22379	0.242221	0.876845	0.665811	0.666346	0.872035	0.832101	0.347637
AT1G15770	0	0	0.0623066	0.0480434	0.0274381	0	0.0276359	0	0.105688	0
AT1G15772	0	0.0796354	0	0	0	0	0	0.0256959	0	0
AT1G15780	20.1664	22	23.3891	23.6215	23.7833	27.6974	28.6456	25.145	30.5949	40.397
AT1G15790	3.40371	0.945038	7.21688	6.38599	6.51539	12.0745	10.9628	2.50207	22.9981	26.7981
AT1G15800	7.09224	2.81791	2.34243	3.25254	2.70034	3.2626	4.34394	3.2805	3.80363	6.55046
AT1G15810	152.249	176.813	191.42	202.413	159.179	175.197	168.864	166.505	172.847	103.902
AT1G15820	2175.18	2471.07	2697.96	2865.31	2156.98	2385.47	2496.52	2393.78	2185.97	1306.63
AT1G15825	0.228814	0.318542	0.0618657	0.0960867	0.13901	0.139217	0.303772	0.193504	0.12699	0.0541705
AT1G15830	7.00756	3.13594	4.84019	3.6897	3.33949	3.20841	2.47769	3.94211	3.04288	1.60048
AT1G15860	25.8087	26.2215	29.7382	23.0692	26.2363	27.6975	26.881	27.825	29.2225	44.8604
AT1G15870	4.47401	4.3917	2.99904	1.77612	6.23096	2.22929	3.62464	3.83436	3.13125	2.97942
AT1G15880	18.7977	11.6132	14.6213	16.769	12.8808	17.2239	19.3198	13.9233	19.7751	21.8478
AT1G15885	7.76352	7.97474	9.13901	7.12962	6.4812	6.9329	5.7115	7.8364	8.14698	5.06865
AT1G15890	2.79699	1.11795	2.34881	2.53664	1.69552	5.00571	4.79342	1.58481	4.96743	6.70691
AT1G15900	0.865063	0.138461	0.35992	0.240217	0.614537	0.62043	0.511276	0.419521	0.274872	0.395051
AT1G15910	53.5929	43.9577	47.7447	54.05	52.9009	52.9375	51.3238	53.5919	45.8627	44.6634
AT1G15920	7.95307	5.44838	6.3328	7.57222	6.99597	7.70974	8.50616	6.62749	7.52071	9.76079
AT1G15930	227.03	308.048	247.098	185.514	341.688	208.51	192.878	319.12	203.912	184.361
AT1G15940	22.2548	19.303	17.3095	16.0079	19.9751	18.5328	17.634	16.8261	16.665	20.4027
AT1G15950	56.199	58.3177	65.8055	61.8657	63.1532	62.6043	59.1664	55.3913	67.8948	86.7002
AT1G15960	9.29676	7.8218	8.78911	6.87267	8.16453	7.52462	7.61958	8.01858	8.73653	7.5484
AT1G15970	19.0605	17.3869	20.7782	21.7464	19.3245	19.4606	19.0988	18.0412	20.7643	20.5378
AT1G15980	169.166	136.263	143.16	156.248	123.679	137	136.212	147.681	143.031	86.7445
AT1G15990	6.82212	4.62103	6.18448	6.80482	4.4706	4.83687	4.49708	5.53846	5.39071	4.14619
AT1G16000	13.3702	12.4017	13.8755	14.7043	18.2576	13.2208	15.169	15.0404	16.4385	12.5101
AT1G16010	14.9069	19.2482	20.0225	20.402	17.3865	21.1566	20.3404	18.2441	19.9255	25.0356
AT1G16020	8.23168	12.4853	13.6597	11.044	14.8246	12.0526	12.7357	15.6914	9.906	12.7569
AT1G16022	0.666613	1.10398	1.33757	1.89657	0.903125	1.12728	1.40785	1.18879	0.52766	0.968817
AT1G16025	0	0	0.311533	0	0.0274381	0.178825	0	0.0582083	0	0
AT1G16030	2.27692	2.21171	1.8585	2.19225	1.62875	1.7435	1.80645	1.90459	1.54216	2.12648
AT1G16040	4.62445	7.32351	5.60746	6.14572	6.40604	7.9028	7.33198	6.11805	8.89491	11.207
AT1G16060	4.42768	3.0841	2.50724	3.06717	5.05848	2.73153	3.25483	2.50306	2.69368	5.39174
AT1G16070	2.91317	3.44717	2.27238	1.82354	2.50049	1.35321	2.3072	2.48038	3.36036	2.31664
AT1G16080	107.33	85.3942	80.2089	74.2755	86.0911	68.8131	64.8098	85.5122	71.3014	44.7085
AT1G16090	1.48119	2.50569	3.17292	3.05228	2.97338	4.47545	4.07511	3.34206	10.2398	7.21765
AT1G16100	0.0445818	0	0.186479	0.117065	0.0872757	0.385009	0.216411	0.293744	0.704516	0.169268
AT1G16110	13.8243	2.36465	3.78736	6.09863	4.07357	5.88692	6.79216	4.41297	8.20612	8.66612
AT1G16120	0.151462	0	0	0	0	0	0	0	0	0
AT1G16130	8.09663	0.0692307	0.765538	0.523726	0.468085	1.46335	1.02494	0.61317	1.57374	1.25396
AT1G16150	0.374517	0.0692307	0.0618657	0.290932	0.0274381	0.539231	0.395817	0.0529759	0.126394	0.0541705
AT1G16160	0.34273	0.342589	0.859696	0.0480434	0.0548762	0.369092	0.0962679	0.158928	0.0528442	0.338536
AT1G16170	28.5873	14.323	13.3182	11.344	11.749	12.1769	12.6733	13.7854	8.01995	8.05914
AT1G16180	111.86	106.04	114.626	150.998	108.111	160.608	163.875	101.102	187.801	279.139
AT1G16190	15.9907	17.121	14.4522	11.998	18.674	14.2418	13.0553	16.3007	12.5701	15.4058
AT1G16210	26.5958	26.068	28.8293	28.3168	26.4197	32.9738	29.9674	27.468	36.5232	43.0541
AT1G16220	2.04697	2.87655	1.61593	2.29509	2.31669	1.77112	1.47226	1.63509	2.23446	1.36828
AT1G16225	0	0	0.112458	0	0	0.185406	0.0962679	0.16368	0	0.160948
AT1G16230	0	0	0	0	0	0	0	0	0.125798	0
AT1G16240	40.6124	24.8871	34.6349	39.272	24.0867	38.2911	37.6767	30.1805	41.3511	45.6148
AT1G16250	7.77503	5.87337	3.82688	4.88875	4.18144	5.25124	4.47421	4.6303	5.16853	7.31561
AT1G16260	16.0081	10.3696	12.2409	16.7727	15.7891	19.2259	18.8907	12.7246	28.5866	28.2352
AT1G16270	12.5175	14.2557	12.465	13.5727	14.7286	10.4857	11.3621	13.9791	14.7821	16.8505
AT1G16280	7.57487	16.3025	8.64325	10.5615	15.1049	11.0395	10.2851	13.861	8.61271	10.2007
AT1G16290	0.0504872	0	0	0	0.0242958	0.0288156	0	0.0256959	0	0
AT1G16300	1.93193	2.89361	2.878	1.71456	3.56968	3.55358	2.55923	3.87344	3.02694	3.70866
AT1G16310	1.51637	1.24277	1.81501	2.0922	2.27751	2.22891	2.20372	1.69967	2.54658	2.62112
AT1G16320	47.0593	67.3786	64.9242	80.2074	73.2482	70.9755	70.4785	72.2894	76.9495	92.1077
AT1G16330	4.10335	4.73461	4.28975	4.81288	4.41336	4.52424	3.86192	4.57716	6.16076	2.93313
AT1G16340	10.6658	10.2969	12.3557	8.6885	10.2059	9.10795	11.7124	12.2618	7.5432	10.7448
AT1G16350	35.5976	36.0333	32.5643	28.8913	42.8422	33.5412	32.4225	36.6448	29.2432	28.2586
AT1G16360	0.861526	0.446598	0.535126	0.613057	0.912568	0.833844	0.893279	0.931361	0.666082	1.31255
AT1G16370	1.82884	2.57867	2.72221	2.66868	1.19734	2.38258	3.13025	2.04098	2.5442	1.47515
AT1G16380	0	0	0	0	0	0	0	0.02728	0.0528442	0
AT1G16390	10.677	9.72279	10.6633	7.82651	8.84875	7.07066	9.66512	8.45021	6.07868	5.51715
AT1G16400	4.77445	6.41958	5.88678	5.08159	9.34878	4.35308	4.34294	7.12742	4.98571	7.17371
AT1G16410	127.638	136.785	177.95	177.324	212.257	116.695	143.172	155.81	93.9914	126.578
AT1G16420	0	0.578075	0.585277	1.78896	0.481151	2.89549	1.95568	0.501986	6.4871	5.54543
AT1G16430	2.50446	5.42696	6.07678	5.29712	6.74546	3.53287	5.40141	6.03952	5.40355	5.88803
AT1G16440	0.0445818	0	0.124172	0.0487113	0.239335	0.064212	0.0323201	0	0.12699	0.12498
AT1G16445	3.26166	4.5482	2.88767	3.24712	3.91324	3.35803	3.11243	3.90625	2.60538	1.81594
AT1G16450	0.196043	0.138461	0.124172	0.353198	0.20447	0.0864467	0.281282	0.0823201	0	0
AT1G16460	52.7613	39.0935	43.8511	44.501	38.6224	40.9063	42.5392	41.6074	37.8275	41.0768
AT1G16470	38.7011	42.8808	48.3167	53.4604	53.012	51.7084	51.8977	42.684	72.0209	76.3801
AT1G16480	3.83936	5.45471	4.30086	4.52254	5.51912	6.56526	6.01151	5.47175	6.15998	6.20439
AT1G16489	0.638618	1.95232	1.7218	1.12182	1.63122	2.01574	1.46804	2.30681	1.31954	2.04613
AT1G16490	0.849862	0.886212	0.646701	0.57986	0.54165	1.07095	0.561871	0.945138	1.10679	1.01042
AT1G16500	1.04098	3.12892	5.03017	7.72716	5.7228	8.22725	8.35148	3.65326	6.29382	13.6267
AT1G16510	1.52592	3.24351	3.64353	4.21192	3.28887	4.29687	4.91095	3.41567	5.44518	8.54962
AT1G16515	0.942562	3.09075	2.99554	2.3242	3.27922	1.97929	1.22399	2.04543	1.22253	1.20855
AT1G16520	5.62537	6.53192	7.65272	8.39236	8.53911	6.3555	7.04158	8.84159	7.0037	6.69408
AT1G16530	2.50573	2.02173	2.29472	1.63136	2.56099	1.47609	1.96081	3.27357	0.938385	2.50489
AT1G16540	3.53436	4.59957	4.27671	4.31218	3.98459	4.53303	5.97122	3.97556	5.58774	8.7227
AT1G16550	2.0644	2.89376	3.36072	2.78846	3.2606	1.88033	2.5864	3.17059	2.25517	3.07553
AT1G16560	33.1074	39.9837	41.274	42.2353	44.0164	50.1189	43.6934	38.5706	54.9223	60.7282
AT1G16570	65.3505	79.4176	77.5084	80.2891	100.452	108.929	104.449	83.8739	112.319	143.429
AT1G16590	2.43221	1.77908	1.534	1.63265	1.80215	2.80311	2.88359	2.00485	2.59391	4.81149
AT1G16600	1.59959	2.37422	1.74676	2.967	2.80861	2.58091	2.22782	2.08556	2.17175	2.53332
AT1G16610	50.8387	52.2851	48.1497	41.8766	65.5324	52.1444	55.7189	59.613	48.2898	62.7638
AT1G16630	6.90629	4.95715	6.35361	4.83311	6.6312	5.339	4.65423	5.70982	5.89647	4.76778
AT1G16635	1.31073	2.5229	2.03378	1.63666	3.0937	1.31243	1.02724	1.99643	1.84463	1.99587
AT1G16640	1.70424	0.837608	1.17099	2.07998	1.6529	0.666074	1.75985	1.57673	0.971528	0.951051
AT1G16650	4.61504	5.18819	6.14656	4.92661	5.6618	4.59659	4.7191	6.2624	4.39199	4.47224
AT1G16670	15.0647	6.01249	12.6634	12.4	13.7299	17.2507	16.5333	8.46405	25.7057	34.9398
AT1G16680	11.0312	13.8065	12.3712	12.1732	12.2602	11.37	12.6819	13.193	11.6006	13.4296
AT1G16690	3.93786	5.41604	4.41524	3.51037	4.99319	5.07284	4.81562	5.02223	5.01409	6.49195
AT1G16700	34.8854	37.5921	40.5746	42.9719	40.5007	43.9068	41.5811	39.4948	52.4558	54.9855
AT1G16705	0.503634	0.78886	0.40012	0.539284	0.508604	0.0930275	0.46468	0.249169	0.676733	0.213556
AT1G16710	32.2453	35.0932	38.6291	45.5527	35.8298	48.6651	49.2257	37.1184	48.7079	60.2819
AT1G16720	71.6436	74.5725	76.4559	86.8511	58.8031	84.9471	71.4931	83.1082	88.4013	71.7836
AT1G16730	4.35958	5.45457	4.73211	4.56925	5.69007	4.98438	4.10081	5.36694	5.03111	6.99768
AT1G16740	16.3002	25.0951	25.0135	25.0925	27.3024	23.7741	23.1431	25.0212	25.1922	25.3613
AT1G16750	1.84626	5.92198	6.06676	4.48751	3.85645	3.71198	4.49216	5.3031	3.68963	3.62505
AT1G16760	0.100974	0	0	0.0960867	0	0	0	0	0	0
AT1G16770	0.45187	0.148866	0.462427	0.546707	0.32413	0.172893	0.087592	0.160992	0.242137	0.16173
AT1G16780	6.8803	10.8857	8.89997	6.17496	9.18058	6.35917	7.87067	10.5287	7.39863	7.30917
AT1G16790	4.67982	7.17187	6.0483	6.80749	6.0355	5.66164	5.32786	6.84833	3.88648	4.94686
AT1G16800	4.53357	6.37967	4.85364	4.68765	6.70873	5.29715	5.90847	6.32089	5.66446	5.93785
AT1G16810	43.1993	37.5192	46.8213	45.3839	44.6335	42.697	42.6327	43.4882	43.2725	49.1272
AT1G16820	80.4984	81.6298	78.9191	77.1415	77.0918	81.4391	77.7194	82.4467	80.2539	104.747
AT1G16825	5.01825	4.9769	4.75795	4.68903	3.19322	3.895	4.16024	4.08439	3.08608	5.30723
AT1G16830	2.03389	1.31899	2.48184	2.60771	2.80097	1.79137	2.68919	2.2957	2.92732	2.70806
AT1G16840	40.4526	30.8715	33.6064	39.686	28.9043	42.1397	43.9263	30.9423	46.478	58.0847
AT1G16850	3.20417	3.56169	4.36157	2.64082	3.35279	4.7407	4.51382	3.92209	2.79385	3.2884
AT1G16858	27.7146	30.0492	26.7709	27.1136	28.0119	28.8264	28.8352	30.5755	22.8292	26.9399
AT1G16870	21.3477	29.1941	23.4957	21.3507	28.9143	19.4977	20.5069	26.1036	21.6765	18.6425
AT1G16880	185.98	221.032	221.854	224.246	229.596	232.72	227.743	241.97	236.247	230.748
AT1G16890	73.9979	78.2868	81.8653	84.7566	82.245	87.9301	92.4247	80.9264	87.9565	113.672
AT1G16900	11.3983	14.9869	12.3326	12.5631	16.0573	15.1793	13.0615	16.5147	13.9261	21.753
AT1G16905	0	0	0	0	0	0.0353964	0	0	0	0
AT1G16910	0.0504872	0	0	0	0.0242958	0	0.0599561	0	0.105688	0.0624902
AT1G16916	9.59888	11.3837	11.2852	14.2979	12.0601	11.4798	11.2476	12.3777	11.8246	12.4931
AT1G16920	32.7852	29.4694	26.6885	25.6955	27.607	22.6413	23.2448	25.299	18.5989	21.4819
AT1G16930	2.977	3.75821	2.16542	2.77824	2.73686	1.86389	2.39879	2.7982	1.95211	2.56254
AT1G16950	0	0	0	0	0	0	0	0.02728	0	0
AT1G16960	11.7913	11.1104	12.0676	11.1588	10.728	9.60478	10.48	11.9349	12.5684	10.1985
AT1G16970	11.7196	10.1521	10.7994	10.6955	12.9029	12.6788	11.0695	11.818	17.6751	16.2531
AT1G16980	3.7693	2.5746	0.852597	1.03394	1.70599	0.908586	0.515268	1.45685	1.05175	1.27501
AT1G17020	0.139651	0.280343	0.607383	0.622484	0.340337	0.584488	0.777359	0.458864	0.684814	7.06606
AT1G17030	0.779398	0.647305	0.765097	1.20172	0.944321	0.619359	0.685544	0.56592	0.285522	0.53936
AT1G17040	4.78677	4.36783	4.50764	3.25997	5.01123	4.96112	3.3223	4.74385	4.45906	4.9544
AT1G17050	12.6432	17.0089	18.7399	18.3369	19.7387	16.3736	12.4465	18.8782	20.1871	12.3111
AT1G17060	8.70039	3.00479	2.23101	3.06992	2.8243	2.72772	2.79529	3.09207	2.11105	2.61045
AT1G17070	7.68018	5.7599	7.95811	8.1488	7.70076	8.21581	8.30259	7.44496	8.99096	8.92665
AT1G17080	40.2847	29.4194	36.9016	44.8105	37.856	50.5609	54.7823	34.484	63.2341	89.5355
AT1G17090	2.41657	2.85218	3.35012	2.73361	4.33398	2.6001	2.23788	3.38396	4.02763	2.38823
AT1G17100	19.6711	46.7387	40.1814	43.3846	53.7972	39.9827	47.6379	51.6328	41.5192	48.4135
AT1G17110	22.0581	27.4323	20.5379	19.1784	21.9853	21.5108	20.6464	21.4077	24.017	19.4146
AT1G17120	17.4174	19.0214	17.2532	16.2512	16.2709	16.7074	18.4388	15.9613	13.897	17.4806
AT1G17130	20.9118	30.2653	30.3784	25.7904	29.7954	26.6092	28.3759	28.3085	28.1234	28.6886
AT1G17140	12.8882	20.4314	23.9398	19.6197	20.5915	18.0984	20.759	19.3285	19.6887	15.1182
AT1G17145	18.4335	11.8823	13.4464	13.7858	13.3751	13.5479	13.3871	14.6371	14.2122	12.7395
AT1G17147	11.3646	2.12884	3.02576	6.41635	2.35619	6.22997	4.85106	3.0897	9.23268	6.25274
AT1G17160	8.61899	9.19685	9.04	11.6294	8.72296	11.3132	11.6504	8.79028	12.3891	13.5973
AT1G17170	0.0891635	0.474065	0.95575	3.22158	0.405121	1.12819	0.520183	0.612079	1.64093	2.35937
AT1G17180	0.0445818	0	0	0.0480434	0	0.0353964	0.0920453	0	0.105688	0.12498
AT1G17190	4.01364	4.81799	6.44638	6.41505	4.78681	3.80055	5.08959	5.56134	3.28151	3.94208
AT1G17200	52.919	70.3942	75.916	72.1167	61.9639	61.8763	61.7117	81.3769	49.509	46.891
AT1G17210	25.2729	26.8521	24.4817	25.5383	26.1944	26.6606	26.7068	24.8908	26.6173	30.961
AT1G17220	133.018	203.696	169.784	157.828	171.723	159.108	157.175	191.551	139.147	113.497
AT1G17230	25.3548	19.415	18.6863	17.3962	19.375	17.4415	18.5903	19.8594	21.1967	16.6769
AT1G17232	0.3416	1.67165	0.461986	0.484441	0.728755	0.544617	0.654148	0.629827	0.823423	0.563538
AT1G17235	0.102104	0	0.0505919	0	0.0242958	0	0	0.0566242	0	0
AT1G17240	0.279302	0.297732	0.439439	0.33222	0.283642	0.221451	0.463988	0.26741	1.45402	0.446096
AT1G17250	0.420229	0.83779	1.2207	2.35736	0.853872	1.94333	2.55899	0.671872	2.14337	3.65086
AT1G17255	0.883763	1.45013	1.59631	0.695589	1.57322	1.10505	1.34766	0.868228	1.48794	1.20621
AT1G17260	1.21129	1.76868	0.936569	0.981769	1.82228	1.77679	0.699358	1.09173	1.32978	0.869232
AT1G17270	3.54253	5.09492	4.17268	3.58619	4.92179	4.32095	3.83988	4.46073	4.0925	3.56619
AT1G17280	33.283	26.6873	27.1826	36.7225	26.9059	30.0002	30.2016	30.1892	32.2941	36.7776
AT1G17285	0	0	0.202368	0	0.0517339	0.0707928	0.11945	0	0.169183	0
AT1G17290	173.733	113.411	132.032	131.484	155.4	190.316	173.027	126.161	234.002	273.528
AT1G17310	0	0	0	0.0480434	0	0	0	0	0	0
AT1G17330	8.92997	7.23463	10.7902	10.0965	10.8589	13.3382	12.7201	10.6293	20.2182	17.4773
AT1G17340	22.4941	12.0593	14.1391	14.8143	11.2475	14.0111	15.1084	11.3984	15.3579	22.2049
AT1G17345	0.444834	0.999972	0.450271	0.351194	0.321649	0.303037	0.151771	0.318802	0.421971	0.920621
AT1G17350	7.19105	7.32725	8.76185	8.17166	7.39353	7.23369	7.06705	7.96727	8.45909	8.60492
AT1G17360	52.0573	40.5151	35.6615	35.0549	38.0514	37.1996	36.0735	33.6498	36.154	47.4766
AT1G17370	44.2738	47.1506	46.7802	37.7245	44.7796	45.853	40.339	51.0484	42.6594	40.8933
AT1G17380	13.7979	3.33373	2.16827	5.02737	2.82983	2.59536	2.47962	2.25482	2.81534	7.71904
AT1G17400	0.291112	0.467408	0.635868	0.587996	0.218181	0.214871	0.441498	0.45933	0.232082	0.385169
AT1G17410	6.80076	5.12613	5.50893	5.85283	5.12307	5.71587	4.3629	5.66351	5.01178	4.73174
AT1G17420	67.5991	8.11386	6.60626	9.0987	8.7316	8.36965	8.49727	6.59752	12.5834	17.259
AT1G17430	5.9868	5.1843	9.37416	10.6705	11.2415	11.866	13.5445	7.35666	11.7498	16.5561
AT1G17440	23.3346	20.8437	20.907	23.3401	23.6446	26.2315	25.9506	19.4053	28.908	34.0777
AT1G17450	9.59192	11.65	11.733	10.1638	9.50985	15.0434	13.0252	10.2638	15.5295	22.5391
AT1G17455	14.438	11.8514	11.2683	14.7091	11.1455	10.5116	12.956	11.1394	12.3554	13.4513
AT1G17460	5.85794	4.04569	2.53457	4.19319	4.36208	3.42657	3.76777	4.2622	5.35894	7.41022
AT1G17470	52.0493	49.6068	49.288	47.4272	54.4232	48.8868	45.8271	51.5252	46.8267	51.3791
AT1G17480	5.38209	6.2753	4.62054	4.70808	4.30379	5.79563	4.04739	5.40325	4.2256	4.06646
AT1G17490	6.33132	7.10625	8.5281	9.16093	9.29883	9.34719	9.70713	7.10668	9.92379	12.4923
AT1G17495	0.0891635	0.218097	0.299818	0.193509	0.305457	0.395802	0.368412	0.618272	0.496117	0.482063
AT1G17500	19.719	13.6618	17.1143	18.7054	17.2873	21.7744	20.8789	14.6754	29.1479	37.6188
AT1G17510	7.88282	6.97815	9.8016	10.2779	9.68447	11.2923	9.59586	9.28694	9.95809	11.2048
AT1G17520	9.82934	6.60759	6.4201	6.98482	6.64541	6.47603	5.72531	7.52895	8.12899	7.1738
AT1G17530	9.7584	8.03713	7.64073	9.89502	10.9204	9.29463	9.9045	9.28708	11.3912	15.311
AT1G17540	0	0	0	0	0.0299188	0	0	0.0256959	0	0
AT1G17550	17.7372	19.6215	16.3936	20.2246	18.3051	18.0618	17.5202	17.8764	19.6862	25.6095
AT1G17560	3.8464	6.31299	7.81652	7.36255	8.19365	6.26263	6.06862	7.0599	4.77594	4.60911
AT1G17580	21.5572	20.0296	17.4122	15.817	18.7846	19.2686	17.2178	19.8928	18.2813	15.8217
AT1G17590	2.87912	2.05942	4.23146	5.11345	3.96016	2.96602	3.38433	3.43549	4.36361	4.82623
AT1G17600	3.9173	1.72025	2.74584	3.51173	4.02642	5.40652	7.79486	3.04485	7.85725	12.4783
AT1G17610	5.45747	1.40903	2.36096	5.47131	2.84809	6.72105	5.52742	2.99773	9.21094	9.41832
AT1G17615	0.0891635	0	0	0	0	0.44436	0.28082	0	0.623889	2.6148
AT1G17620	97.7651	21.9027	18.6307	15.9834	21.3904	16.7416	20.9388	19.9879	16.871	23.2787
AT1G17630	0.305183	0.39443	0	0.428975	0.496681	0.161452	0.336785	0.337681	0.232678	0.170831
AT1G17640	4.12676	3.04248	2.89119	3.1112	3.22018	2.88194	1.90439	3.98239	3.04128	2.75676
AT1G17650	33.9831	39.2881	39.729	37.6689	35.0268	35.2007	30.255	39.9232	30.9646	14.8056
AT1G17665	3.24689	7.88597	6.86834	11.5675	6.01618	8.21278	9.73059	10.0179	4.99223	7.98204
AT1G17680	7.99641	9.39384	6.77846	9.14133	8.43136	7.25447	9.10145	7.31571	9.51322	11.9132
AT1G17690	13.0871	19.996	14.8573	11.9046	21.7749	13.4341	13.5925	19.8442	14.5137	14.606
AT1G17700	2.75467	5.24771	5.2394	4.75805	3.97921	3.66433	3.23515	4.42167	1.85826	2.06434
AT1G17710	0.348635	1.41212	1.44497	1.15368	1.21058	0.953318	1.38913	1.71586	2.60754	3.23172
AT1G17720	34.8606	37.6999	37.2359	34.3632	35.2759	37.9802	34.2101	36.3934	34.5764	49.4934
AT1G17730	23.3998	19.251	22.6762	22.8618	19.6233	23.8751	25.678	18.3475	21.2314	24.2215
AT1G17744	0	0.0796354	0.112458	0.146134	0.203809	0.328835	0.184322	0.02728	0.738441	0.734369
AT1G17745	7.94544	9.57487	18.2598	23.4027	24.5577	35.6575	37.5194	12.7312	84.764	144
AT1G17750	2.40042	1.74787	1.83755	2.40753	1.56741	1.06188	1.36756	1.18196	0.980578	0.895317
AT1G17760	7.55785	10.0928	8.62223	10.7807	10.6758	9.5576	11.1415	9.78411	9.34936	11.8333
AT1G17780	12.3554	11.7824	14.371	13.0916	11.7301	13.1715	14.4998	12.7673	13.2285	17.5959
AT1G17790	7.37967	4.07381	3.80719	5.37923	5.22063	6.12194	4.59667	5.25158	5.97497	6.8038
AT1G17810	1.39075	0.976069	1.28895	1.31874	1.13568	1.97599	1.86999	1.13594	1.56108	2.1409
AT1G17820	7.10557	9.39301	5.84718	7.77529	7.79324	8.04518	8.21324	7.73873	10.3871	11.6663
AT1G17830	1.99802	1.56113	2.99992	3.83712	3.19627	2.0352	2.73395	2.49893	2.91317	6.40303
AT1G17840	55.6208	70.7573	58.8819	64.6628	65.9614	64.3127	70.5987	65.3298	55.805	59.1059
AT1G17850	21.5118	19.6355	19.0023	18.3787	20.6127	16.3585	15.104	21.8535	13.7285	15.2992
AT1G17860	11.8167	8.57686	10.2468	11.0912	10.9589	14.4016	12.8145	8.97692	17.1082	37.346
AT1G17870	2.37819	3.11138	3.44938	2.28896	4.38185	3.10024	2.22852	3.34099	2.22579	3.4029
AT1G17880	176.185	234.496	187.6	152.777	262.9	167.18	169.278	241.787	149.272	138.063
AT1G17890	31.6828	36.6125	41.7076	37.2949	45.7989	55.089	51.1914	37.856	57.7978	56.7574
AT1G17910	0.426134	1.15582	0.597432	0.242221	0.870757	0.36488	0.534236	0.758334	0.169183	0.401026
AT1G17920	4.52435	2.31914	4.17665	2.01492	4.97638	3.09487	2.33928	3.94924	2.72012	2.3234
AT1G17930	6.22309	6.24445	6.71193	5.39942	7.63951	6.30785	6.37406	7.09957	6.13257	9.05351
AT1G17940	13.7101	7.2203	8.53207	7.28326	7.89639	8.56231	8.07002	9.85966	7.43159	8.85122
AT1G17950	0.374517	0.131477	0.373399	0	0.0823142	0.0996084	0.262314	0.167808	0.0528442	0.16173
AT1G17960	0.21715	0.262953	0.886859	0.648258	0.34348	0.0576312	0.184091	0.289457	0.40067	0.561193
AT1G17970	20.4898	15.4255	11.9041	12.2038	12.574	10.9344	12.004	14.1076	11.4935	7.99424
AT1G17980	32.0534	14.5338	15.8641	14.2282	13.6429	14.9196	14.7005	13.8885	13.8463	14.906
AT1G17990	0.0445818	0	0.0623066	0.0967546	0	0.0576312	0.0597252	0	0	0
AT1G18030	10.2855	5.67317	4.81228	6.77455	6.32151	6.62788	5.5466	5.57387	6.65997	5.63182
AT1G18040	8.18597	9.79537	7.04072	6.29123	9.03847	7.55068	8.08289	9.81083	7.16931	7.20292
AT1G18060	69.1845	74.3206	85.8932	86.9683	75.5053	75.4305	77.4323	86.3836	57.3058	43.3243
AT1G18070	67.6092	95.0882	68.2713	59.4266	88.7105	73.8907	70.1468	87.9516	64.5175	74.5069
AT1G18075	7.2652	12.4154	12.0903	11.9256	13.8078	15.6802	15.0779	13.6026	11.5819	16.1351
AT1G18080	186.954	305.142	258.922	211.454	321.94	234.34	229.799	308.982	230.342	203.562
AT1G18090	8.14656	11.1136	8.82343	9.50828	10.1429	7.15777	9.25153	12.0795	7.87479	4.8504
AT1G18100	0.514168	0.446598	0.885977	0.242888	0.181978	0.214484	0.336084	0.564178	0.454705	0.304131
AT1G18120	0	0	0	0.0974225	0	0	0.0323201	0	0	0.0533889
AT1G18130	0.0575227	0.422224	0	0	0.209432	0.0353964	0.0276359	0.0545601	0.12699	0
AT1G18140	0.437799	1.10431	0.524293	1.7654	1.24394	0.99096	0.723934	1.12215	0.86543	0.490383
AT1G18150	30.5296	44.6938	40.343	35.9161	42.5315	42.9049	39.8879	43.3672	36.8154	41.7807
AT1G18160	18.2456	15.7005	17.1732	22.2808	16.4031	24.249	20.6355	16.623	23.0618	24.2572
AT1G18170	24.8465	22.0342	20.7889	24.9664	21.0035	18.0039	20.5649	23.6925	20.3426	16.6249
AT1G18180	3.3147	3.79416	3.73874	4.79324	3.32364	3.86211	4.7356	2.96262	4.81046	4.4616
AT1G18190	32.9669	33.4956	32.7942	34.8836	34.6174	34.2338	37.5766	34.0171	31.0467	37.9701
AT1G18191	0	0	0	0	0	0	0	0.02728	0	0
AT1G18200	2.06488	0.508844	1.35924	1.03056	0.73737	1.87322	2.12011	0.652848	2.54758	3.24871
AT1G18210	68.5195	50.324	66.5751	79.7301	56.4214	93.6664	90.7867	63.4852	94.3807	115.146
AT1G18240	0.0575227	0	0	0	0	0	0	0	0	0
AT1G18250	20.0689	18.1003	18.572	18.2	25.1365	17.7857	17.622	25.6706	21.9705	16.0136
AT1G18260	21.3264	18.016	20.152	23.5293	20.1596	27.7483	29.6365	19.4471	33.5319	42.9053
AT1G18265	1.738	7.14768	5.85332	7.57017	4.77737	4.96665	5.37961	6.05078	2.57734	4.14922
AT1G18270	17.9728	16.1739	16.6369	19.3855	15.4153	19.7606	21.09	12.9828	22.2892	28.3473
AT1G18280	0	0.262953	0	0	0	0	0	0	0	0
AT1G18290	0.159627	0	0.112458	0.0480434	0	0	0.0873611	0.120065	0.0528442	0
AT1G18300	15.7187	5.47909	3.61762	3.73698	4.01268	4.83966	4.23854	5.0438	6.5713	9.14265
AT1G18310	0.274673	0.276923	0.186479	0.194177	0.193224	0.10382	0.124365	0.30104	0.12699	0.214337
AT1G18320	0.0891635	0.138461	0.0505919	0.0480434	0.0274381	0.0576312	0	0.150993	0	0.17005
AT1G18330	1.493	4.97014	2.77813	3.29726	3.96782	2.42191	3.34334	4.47933	2.2453	1.6523
AT1G18335	3.33999	4.64508	4.94267	3.97996	4.7832	2.76891	4.44321	3.75176	3.84701	2.95446
AT1G18340	7.5219	14.4354	9.50383	8.83689	10.2113	9.06062	7.74372	11.5491	6.77929	8.76101
AT1G18350	0.457629	0.892869	1.19531	1.59208	1.27239	0.927783	1.06869	0.99496	0.789907	0.45676
AT1G18360	28.9709	46.9564	36.8401	40.1053	42.8344	31.1813	29.8182	42.2542	29.85	15.6207
AT1G18370	14.8754	9.14843	12.3305	7.76024	12.0697	10.2092	10.0815	11.1555	9.35528	8.24949
AT1G18382	1.10328	0.269938	0.991335	0.336971	0.569088	0.542511	0.75463	0.341953	1.4564	1.58462
AT1G18390	5.58385	3.2541	6.7663	6.91795	5.99556	9.8959	11.3433	6.04621	11.7735	15.521
AT1G18400	9.12714	14.5236	19.3807	15.1288	13.8512	9.79793	14.8118	17.7711	10.5824	8.17258
AT1G18410	0.139651	0.159271	0.326981	0.193509	0.453232	0.491198	0.372866	0.244416	0.631375	0.325023
AT1G18415	4.30632	3.75887	4.13869	3.05908	3.89406	3.34896	4.00546	3.07607	3.80244	3.43652
AT1G18420	0	0	0	0	0	0	0.0276359	0	0	0.213556
AT1G18430	0	0	0	0	0.0791719	0	0	0.0618566	0.0634948	0
AT1G18440	15.491	16.8976	16.8497	14.3031	19.0356	14.6746	13.4793	19.6968	13.163	10.8766
AT1G18450	26.2472	24.8173	22.928	22.1191	24.9084	22.5046	22.5693	23.9657	26.4545	20.9024
AT1G18460	37.6251	30.3783	29.3474	26.7649	24.3005	28.2921	29.5141	27.346	28.668	27.2503
AT1G18470	58.4259	39.6893	35.2905	37.8347	30.3655	39.6014	39.8905	34.8921	37.6934	54.8534
AT1G18480	8.507	10.6923	11.0806	9.83149	13.3699	11.5245	11.7699	10.7301	10.5989	17.5947
AT1G18485	10.789	8.13772	7.78941	8.74559	7.72259	6.73733	6.00121	9.15452	7.63786	5.96497
AT1G18490	11.1919	9.07156	8.54656	7.95983	9.04673	9.45983	7.84234	8.5467	7.8212	8.76405
AT1G18500	64.111	63.0277	61.7113	59.4153	63.3969	54.3258	59.8692	62.1325	66.9847	53.6906
AT1G18510	0	0	0	0	0.0242958	0	0	0	0	0
AT1G18530	5.88641	9.38358	6.49717	5.51574	9.69479	6.44365	6.71195	9.54756	6.69643	5.4435
AT1G18540	193.395	329.531	256.952	206.348	349.001	225.312	225.718	328.856	226.19	194.322
AT1G18550	3.84782	6.48219	3.53922	2.34993	4.06492	2.8105	3.19066	3.63454	2.31159	3.03246
AT1G18560	3.12343	2.79335	4.41392	4.3629	2.85485	4.599	2.88058	3.10367	5.75555	5.87026
AT1G18570	23.7025	4.56887	7.47768	12.8769	7.11837	22.7874	20.2339	8.14486	39.9103	36.5744
AT1G18580	9.32989	11.2215	10.9147	10.7528	11.8301	10.8204	11.7502	10.5011	10.7103	12.7422
AT1G18590	30.4351	47.2032	48.709	50.5944	62.6072	46.4895	47.5566	48.3823	36.4278	67.7216
AT1G18600	10.4448	11.9034	10.9564	13.5067	11.2935	13.6985	13.637	12.0653	16.2276	17.2384
AT1G18610	2.43542	4.35757	3.25821	2.62468	4.69096	3.47815	3.32882	4.95927	3.0583	3.9862
AT1G18620	59.6398	44.1022	41.7401	37.9486	32.8298	35.0214	38.1086	36.4662	29.6504	24.4878
AT1G18630	10.194	13.0247	9.98191	12.9913	14.6069	12.3948	12.5692	10.8125	11.8717	13.3865
AT1G18640	22.2875	20.3628	24.6138	23.3047	21.4816	20.5541	21.1687	20.9476	20.0902	24.7426
AT1G18650	34.0821	30.2012	26.7507	21.1775	28.701	19.4585	17.9787	30.9097	15.6842	15.1977
AT1G18660	25.2547	30.323	30.7381	32.0223	27.059	27.7021	26.7721	30.0468	27.9229	33.3207
AT1G18670	10.5795	8.33828	7.43675	7.08241	8.90506	6.78877	6.47333	6.55403	6.13015	8.32411
AT1G18680	5.99085	5.1154	4.74403	4.50773	4.42906	4.91046	4.77837	4.30958	5.50295	4.61299
AT1G18690	8.04748	5.64894	5.66186	6.12951	5.29057	6.90959	6.01149	6.69255	5.6341	6.60585
AT1G18700	22.7173	19.1962	18.7874	15.3103	19.4296	15.3071	16.402	17.3467	16.4546	22.269
AT1G18710	8.86599	3.29586	1.22708	1.04745	1.68097	0.926748	1.21064	1.50535	2.09742	1.41804
AT1G18720	103.547	78.4463	78.9072	95.9637	90.8136	100.018	114.073	82.9993	124.043	208.455
AT1G18730	151.182	149.685	161.359	159.64	143.193	137.606	138.645	152.244	129.976	84.6629
AT1G18735	66.9179	60.1629	65.711	67.0105	58.0018	57.7167	52.2576	71.7737	57.3697	35.8775
AT1G18740	57.2461	29.1432	27.8091	23.5974	23.3839	25.4047	25.7494	25.9672	22.0915	29.8453
AT1G18745	16.222	9.92328	12.6173	11.772	14.17	9.80342	11.4145	11.9438	12.2254	17.3692
AT1G18750	3.10262	2.03519	3.64597	1.53724	1.59913	1.5778	2.13416	2.88624	1.3919	2.6797
AT1G18773	4.40548	2.82096	4.51687	5.04242	3.82646	3.85729	3.55179	3.2074	2.81259	2.56175
AT1G18780	0	0	0	0.144798	0	0.300019	0	0.02728	0	0.108341
AT1G18800	25.4569	40.7312	35.7351	29.8801	49.4681	33.0511	31.6063	41.8782	32.3121	25.7824
AT1G18810	6.53881	9.05449	10.5942	10.7353	12.0249	10.7826	9.6518	10.1934	9.18733	7.24521
AT1G18820	0	0	0	0	0.0274381	0	0	0	0	0
AT1G18830	0.455515	0.0796354	0.185597	0	0.13719	0.150659	0.0597252	0.120065	0.242733	0.384387
AT1G18835	0.356801	0.131477	0.66969	0.359285	0.564804	0.773844	0.621589	1.02053	0.610669	0.375286
AT1G18840	16.6717	21.8672	22.4076	23.185	19.2894	18.5075	18.2494	21.4176	15.7212	14.6899
AT1G18850	6.36266	12.6747	9.50756	8.54375	14.8917	8.30783	8.15304	12.0563	6.61841	7.58593
AT1G18860	0.389718	0	0	0.0967546	0.0598376	0.0930275	0.497231	0.0770877	0.116339	3.45585
AT1G18870	3.11876	5.83874	5.82331	4.67297	5.34098	2.43074	3.60122	5.2347	1.59679	1.6432
AT1G18871	0.766457	0.505424	0.438557	0.580528	0.53535	1.20437	0.60286	1.60098	0.549743	0.0624902
AT1G18880	2.76889	2.73096	4.59799	2.73082	4.23006	4.44571	3.00072	3.6926	3.28919	5.0663
AT1G18890	20.2758	9.14875	11.1733	11.272	9.45873	21.558	15.8291	10.0123	22.261	38.3693
AT1G18900	10.9185	9.57698	7.67991	7.99157	10.9015	9.69144	9.49241	10.0409	10.9759	9.45854
AT1G18910	3.03973	3.26741	4.13227	4.09089	4.61535	5.35134	6.20214	3.85137	7.2557	9.57536
AT1G18940	1.195	0.207692	0.648024	0.940526	0.627106	1.78969	1.15959	0.398578	1.89986	1.92706
AT1G18950	16.0601	17.3223	15.9576	13.4203	15.0804	14.3212	13.3167	14.0734	14.3124	15.3344
AT1G18960	0	0	0	0	0.0548762	0	0	0.0770877	0	0
AT1G18970	0	0.39443	0.0618657	0.0960867	0.0299188	0.0576312	0.124365	0.0513918	0	0.0541705
AT1G18980	0.146686	0	0	0.0960867	0.0274381	0.230138	0.142864	0.1364	0.0634948	0.611734
AT1G18990	1.13142	0.148866	0.389288	0.37284	0.117195	0.0864467	0	0.419521	0.125798	0.285147
AT1G19000	165.727	141.915	142.088	150.48	129.618	150.857	148.663	147.975	149.819	147.716
AT1G19010	4.87102	5.13621	4.28975	3.05908	3.89753	5.15376	3.80856	4.11183	5.27045	5.06508
AT1G19020	35.5078	3.30187	6.43354	11.9331	4.08708	16.5997	15.2674	5.12705	31.7652	43.3244
AT1G19025	1.0587	2.30499	2.07506	1.95337	2.31371	1.32676	2.16012	1.5401	2.22322	0.850248
AT1G19040	0.97548	0.408399	0.214082	0.0487113	0.568907	0.530158	0.114997	1.04731	0.484275	0.330998
AT1G19050	35.0135	41.3969	38.3302	33.369	47.1074	30.7466	30.9226	42.5395	25.3601	27.3068
AT1G19060	0	0	0	0	0	0	0	0	0.12699	0
AT1G19080	6.29341	6.69392	8.26679	8.20023	7.21047	7.39778	6.06722	6.90892	6.64794	7.22241
AT1G19100	6.00441	9.40341	7.6006	7.70336	8.83885	7.08259	7.6217	7.08257	7.35901	6.27398
AT1G19110	35.5689	36.7991	33.5314	33.2118	29.702	33.691	36.1442	30.0404	30.9168	35.2587
AT1G19115	0	0.0692307	0	0	0	0.176982	0	0.0927848	0	0
AT1G19120	22.3717	20.474	20.6411	19.844	21.3577	22.7202	20.6416	22.6553	24.0825	22.154
AT1G19130	25.0347	25.4021	28.7447	34.6876	26.1136	35.2247	34.9793	26.5561	46.5905	48.64
AT1G19140	8.5623	10.2894	10.8726	9.39711	10.5505	8.43164	8.25006	11.2686	8.9465	10.698
AT1G19150	113.739	93.6005	94.7462	95.8454	82.5699	78.1975	76.6167	98.4934	64.8698	43.7694
AT1G19160	6.37346	5.81422	5.65456	4.67018	5.01142	5.48535	5.66652	6.87055	4.618	2.42733
AT1G19170	6.90078	7.88503	6.67575	6.75281	6.27201	6.1264	6.11599	7.21054	6.46717	8.18718
AT1G19180	90.5178	22.5829	33.2482	41.5398	25.5974	33.1222	36.8432	24.0881	41.4472	65.7875
AT1G19190	0.369742	0.276923	0.311092	0.336971	0.218662	0.309618	0.272144	0.116417	0.253384	0.386732
AT1G19200	0.60909	1.87269	2.56978	1.52914	1.64476	2.17415	1.71676	2.09271	1.78449	4.69483
AT1G19210	0	0	0	0.145466	0	0.176982	0	0	0	0.0624902
AT1G19220	22.0183	28.0814	27.9094	30.3839	24.9229	28.5522	33.7128	32.1962	25.7628	26.6589
AT1G19230	0.424858	0.138461	0.360802	0.871505	0.492381	1.10019	0.755092	0.589394	0.696843	0.439339
AT1G19240	6.62567	6.88131	7.04204	7.75086	9.23998	7.86921	8.23226	10.3728	9.93601	9.26942
AT1G19250	0.204209	0	0.608706	3.49211	2.44378	7.884	4.63013	0.224433	31.0669	64.9296
AT1G19270	10.7778	8.23788	9.65778	11.454	8.74909	14.2132	14.6421	8.35663	13.1706	24.2541
AT1G19290	1.76527	1.49532	1.73878	2.49743	2.15846	1.68834	2.60306	1.79877	2.18676	1.42082
AT1G19300	7.53463	6.00241	8.25602	8.4911	9.09364	11.4314	10.3203	7.15899	12.7589	18.3934
AT1G19310	26.9981	16.4687	15.6851	22.0233	12.3578	23.2056	23.0774	18.7097	23.4008	28.717
AT1G19320	1.73377	1.46072	1.39482	1.05492	1.42544	1.0424	1.04643	1.22907	0.476007	0.591968
AT1G19330	16.8676	11.201	14.0093	17.7406	14.1822	16.4638	18.5858	12.8537	16.357	19.4738
AT1G19340	2.35679	3.42636	4.59382	4.44559	4.30318	3.18156	3.39647	3.05798	3.16432	3.25815
AT1G19350	63.2287	70.1454	77.6282	65.2932	58.9527	63.993	70.093	72.8714	49.4181	49.6767
AT1G19360	92.116	90.0167	102.036	114.651	106.28	140.309	155.716	107.467	160.806	186.907
AT1G19370	11.9168	14.7151	15.5302	17.4772	15.5283	14.1068	17.6528	15.7049	14.9755	14.8103
AT1G19371	0.0504872	0.0692307	0.123731	0.192841	0.084795	0	0	0.02728	0.105688	0
AT1G19373	0.23472	1.20101	0.722486	1.71115	0.618341	0.468963	0.668423	0.463136	0.548961	0.384387
AT1G19376	0.414323	0.308137	0.123731	0.526397	0.606449	0.236456	0.225541	0.480912	0.0634948	0.213556
AT1G19380	71.5439	7.45549	10.5616	10.885	9.79025	12.8149	14.1163	9.38044	14.5933	13.1883
AT1G19390	0	0	0.0623066	0	0	0	0.0829077	0.0582083	0.0634948	0
AT1G19392	0	0	0	0	0	0	0	0.0770877	0	0
AT1G19396	0.388441	0.491455	0.598755	0.454704	0.18512	0.732129	0.841537	0.552753	0.634539	1.08279
AT1G19397	2.48364	2.00384	2.18138	2.28029	2.59706	3.16564	2.76927	2.19533	2.66727	3.27436
AT1G19400	31.8251	28.1122	29.3658	29.4981	26.7629	29.765	28.5442	27.2728	30.1563	32.1177
AT1G19410	0.445964	0.308137	0.185597	0.387019	0.0542146	0.234613	0.18386	0.174625	0.337771	0.215119
AT1G19415	0.274673	0	0.174323	0.0960867	0.0242958	0.178825	0.0922762	0.0545601	0	0
AT1G19420	0	0.450018	0.72622	0.0960867	0.32843	0.386466	0.253415	0.316751	0.243329	0.170831
AT1G19430	15.7181	16.683	18.0387	16.7048	14.7884	15.7937	16.0333	13.0937	17.4061	16.1575
AT1G19440	19.385	22.3862	19.4495	19.7431	17.6256	14.5021	17.0246	18.7518	12.3422	11.8144
AT1G19450	53.5187	53.1593	57.032	41.4371	48.1108	44.5688	44.2391	53.1242	35.9806	31.2142
AT1G19464	0.0445818	0.218097	0.621743	0.186086	0.187601	0	0.396279	0.3556	0	0.169268
AT1G19470	0	0	0.112899	0.0487113	0	0	0	0.02728	0	0
AT1G19480	3.21372	4.66229	3.64794	3.64982	4.62995	4.33776	6.31506	5.05649	3.64904	5.27423
AT1G19485	7.93251	9.01582	9.13657	7.34415	9.61258	8.33882	8.75714	8.9339	8.19111	10.1381
AT1G19490	1.06927	1.43991	1.72136	2.58411	2.25374	1.65942	1.66219	1.68381	2.92874	2.41319
AT1G19500	0	0.0796354	0	0	0	0.0288156	0	0	0	0
AT1G19510	3.09405	4.68586	2.63487	3.07259	3.40751	3.71486	2.65526	4.05547	3.69675	1.97654
AT1G19520	9.38064	17.2806	14.2478	10.7565	19.1074	12.6892	12.1733	15.277	14.1554	14.3881
AT1G19530	0	0.148866	0.785234	3.66751	0.574726	0.87475	2.05287	1.80305	2	2.33206
AT1G19540	4.96802	1.42627	1.85019	2.42709	1.89374	1.39266	2.10254	2.18325	2.60832	2.58671
AT1G19550	0.407288	0	0	0.0480434	0.0274381	0.270009	0.179637	0.213968	0.306823	0.23254
AT1G19560	0.816983	0.0796354	0.123731	1.0779	0.568426	0.272502	0.436352	0.460914	0	0.349201
AT1G19570	125.564	103.185	112.44	142.135	126.919	83.634	92.2184	83.8253	123.465	108.704
AT1G19580	21.0843	19.1863	19.5463	19.5125	22.0932	21.011	21.0614	21.6197	20.2329	22.2139
AT1G19600	25.5291	27.1604	28.8071	22.9281	26.7194	20.3368	21.5061	26.0412	19.8333	17.586
AT1G19610	0.97548	1.02467	1.08241	2.56712	1.59159	1.58519	2.55201	0.663457	3.41089	4.66562
AT1G19620	1.6691	0.972832	0.87338	0.807234	0.805296	0.730023	0.574531	0.66965	0.46476	0.609389
AT1G19630	1.78878	1.97946	1.4739	1.28559	2.42246	1.21318	1.58282	1.37117	1.09573	1.10965
AT1G19640	3.06616	2.90416	1.7401	2.61454	2.47863	1.53347	0.99377	1.83384	2.12896	0.580177
AT1G19650	15.3598	12.8587	13.0208	14.9299	14.7693	15.206	14.6509	15.7067	17.9739	16.4659
AT1G19660	116.468	61.4439	93.1228	121.046	53.9419	123.603	124.174	79.2497	163.112	220.988
AT1G19670	69.4078	82.0767	104.858	171.282	84.392	92.4659	89.1003	66.5585	143.87	103.681
AT1G19680	13.8983	7.63212	8.85396	11.9365	9.0983	11.6665	9.90112	10.005	11.7981	11.9234
AT1G19690	15.5749	13.1263	13.1895	17.0684	16.0759	18.8778	19.55	14.4759	17.7786	22.1189
AT1G19700	15.5291	23.7575	21.1655	23.5574	21.3651	26.4587	23.2875	23.6425	27.958	33.6167
AT1G19710	9.66767	11.1838	11.0771	14.1511	13.2564	13.8216	14.6675	11.5462	13.4566	12.0624
AT1G19715	64.9983	48.0331	42.525	35.9866	43.2061	38.877	37.7807	45.8438	34.5199	29.8467
AT1G19720	23.7568	26.0457	21.0714	20.1217	20.2193	19.0079	19.8483	21.7597	17.9381	11.0544
AT1G19730	6.98291	8.07191	10.3518	8.23726	9.39333	8.97351	10.4716	10.3064	10.6582	12.0447
AT1G19740	85.6062	104.618	98.1393	92.7099	87.7251	96.7939	93.6676	99.5853	99.3165	95.8394
AT1G19750	0.437799	0.262953	0.101184	0.585992	0.338337	0.20829	0.119681	0.278513	0.126394	0.215119
AT1G19770	275.497	62.032	67.3142	73.5695	50.0472	64.0496	60.1351	73.6226	61.5711	51.207
AT1G19780	9.01862	1.88993	2.18371	3.0381	2.28763	3.56144	2.76227	2.18341	1.98108	1.75467
AT1G19790	0.21602	0.0796354	0.286781	0.324797	0.143971	0	0.0320893	0.116417	0.115743	0.17005
AT1G19800	26.6284	22.6401	25.3733	26.3102	23.3725	26.8451	26.3011	24.2812	27.3537	25.8537
AT1G19810	1.03763	1.15582	0.809751	1.65914	1.52017	1.54953	0.819963	1.32266	0.928143	1.39402
AT1G19830	0.972926	0.868822	0.123731	0.387019	0.333376	0.287769	0.349444	1.21035	0.917492	0.759328
AT1G19835	82.7703	42.5408	38.8069	36.4644	41.8928	31.4381	39.4017	40.6898	30.3879	33.6803
AT1G19840	0	0.308137	0.354144	0.192173	0.173213	0.0930275	0.317594	0.18557	0.12699	0.40259
[truncated: 24,458 more rows]
