# Supplementary material for: Expression Profiling during Arabidopsis/Downy Mildew Interaction Reveals a Highly-Expressed Effector That Attenuates Responses to Salicylic Acid
Source: PLoS Pathog. 2014 Oct 16;10(10):e1004443. doi: 10.1371/journal.ppat.1004443 (PMC4199768; doi:10.1371/journal.ppat.1004443)
Supplement: Dataset S3 — The expression patterns of Hpa Waco9 genes. (XLSX) [file ppat.1004443.s003.xlsx]

## Sheet: up to 10 matching read data
Dataset S3-1. The expression patterns of Hpa Waco9 genes.
Gene IDa	Waco9 csb	Waco9 1 dpib	Waco9 3 dpib	Waco9 5 dpib
800000	0.590789	0	8.38596	7.3206
800001	34.7403	169.692	25.4687	30.0632
800002	16.1894	0	0	4.46286
800003	24.9331	0	25.9966	15.3414
800004	0.571006	0	0	0
800005	36.2692	46.4894	36.8984	38.1797
800009	49.9267	0	51.9931	61.775
800013	16.1204	0	0	3.5864
800014	728.825	0	589.443	419.749
800018	107.458	1435.84	2183.53	1739.48
800019	5.01118	372.429	245.431	130.69
800020	262.338	2647.37	2144.27	1714.43
800024	48.4684	0	121.752	123.926
800025	55.9815	0	0	13.9126
800026	240.252	1011.24	337.304	281.426
800027	42.9972	93.1501	0	45.109
800028	48.0163	0	0	7.1728
800029	13.3968	0	0	13.5364
800030	89.0859	0	28.5124	41.5795
800031	3.51582	0	0	0
800032	77.1689	0	21.8036	31.0353
800033	0.346076	0	0	0
800034	21.1717	0	0	20.7092
800035	77.0176	92.9788	112.311	122.093
800036	0.0173038	0	0	0
800038	9.60004	0	0	10.7592
800039	11.6056	93.1501	6.70881	0
800040	0.812083	0	0	0
800041	34.2568	0	31.3916	96.5318
800043	4.68125	0	16.7719	7.1728
800044	9.46755	0	11.0571	4.09853
800045	50.4005	372.258	1069.8	985.075
800046	24.1707	1775.39	1292.81	840.226
800047	6.60714	0	34.5379	27.5295
800048	0.309115	0	0	0
800049	9.36587	0	19.4431	3.5864
800050	7.24322	93.1501	22.1143	0
800053	15.5282	0	62.0565	46.7814
800054	35.9128	0	0	0
800055	11.0013	92.9788	30.1895	16.7703
800059	23.2294	0	68.7033	24.6718
800060	6.57195	0	8.38596	2.85775
800061	11.1028	0	21.8036	9.3019
800062	70.0835	0	13.4176	35.431
800063	76.2848	0	84.8539	36.1596
800064	6.0005	0	36.8984	5.7155
800065	7.90203	0	28.5124	62.1275
800066	105.319	92.9788	0	38.2081
800067	0.136077	0	0	0
800069	1.73121	0	8.38596	5.33931
800070	160.127	93.1501	339.54	271.524
800072	111.226	113.128	30.1895	72.4537
800074	9.7165	0	0	0
800075	15.0646	0	0	16.7703
800076	0.173038	0	0	0
800078	0.466007	0	0	0
800080	1.72328	0	26.8352	5.33931
800082	3.4319	0	0	0
800083	182.797	206.278	89.2022	69.2434
800084	9.75779	0	5.52857	9.99026
800086	229.671	0	128.772	124.655
800087	28.6901	0	0	8.57324
800088	52.6638	0	11.0571	46.4858
800089	17.2065	0	0	8.19706
800090	105.644	93.1501	28.5124	22.8383
800091	307.623	0	8.38596	66.7619
800094	28.8999	93.1501	50.316	97.9347
800095	0.086519	0	0	2.85775
800096	9.7213	0	0	15.0084
800097	9.60616	0	11.0571	13.617
800098	3.13857	558.216	344.013	249.152
800101	0.651642	0	0	21.814
800104	41.3179	0	325.253	279.076
800107	105.896	0	27.8291	45.0285
800108	4.59828	0	0	0
800109	2.89049	0	0	0
800110	27.4013	0	0	11.7099
800111	0.346076	0	0	0
800112	3.18979	0	0	0
800113	31.0622	0	2.79532	16.3941
800114	59.6626	0	15.0948	28.0298
800115	50.3134	0	0	7.1728
800116	85.0994	93.1501	58.7017	94.0195
800117	38.7997	0	142.5	175.432
800118	105.251	206.107	417.748	600.254
800119	19.0649	0	8.38596	32.5163
800120	44.4409	37.7092	20.0332	74.208
800121	1.7441	0	0	0
800123	14.5626	0	8.38596	2.85775
800124	4.4774	0	0	10.0306
800125	86.2994	0	13.4176	60.1833
800127	0.566897	0	0	0
800128	762.309	93.1501	375.88	436.68
800129	82.38	0	13.4176	2.85775
800130	0.717346	0	0	0
800131	10.8845	0	0	0
800133	43.6593	0	0	0
800136	0.688603	0	0	0
800137	226.656	279.279	284.068	339.334
800138	30.8372	0	23.4807	28.6912
800139	38.1988	0	33.1714	17.8514
800140	0.272154	0	0	0
800141	77.3248	0	35.2212	49.5348
800142	2.12069	0	0	5.33931
800143	137.022	93.1501	80.5055	166.231
800144	181.225	0	121.069	185.725
800145	51.273	93.1501	105.601	95.853
800146	140.069	0	53.6705	21.0854
800147	2.14588	0	0	0
800148	151.285	0	41.5574	23.5669
800149	133.074	0	13.4176	32.412
800150	125.467	0	15.0948	8.92571
800151	75.3021	0	0	24.5912
800152	91.7056	0	6.70881	37.6169
800154	0.309115	0	15.0948	90.4094
800157	4.18266	0	0	5.33931
800160	123.644	0	6.70881	9.3019
800164	8.55396	0	6.70881	5.33931
800165	129.915	0	46.9615	123.335
800166	179.652	432.362	57.0248	134.796
800167	3.80346	0	8.38596	17.8514
800168	0.861641	0	0	0
800170	5.25169	0	0	0
800171	76.5164	0	28.5124	24.9674
800172	50.3725	0	8.38596	8.19706
800173	54.4272	92.9788	89.9322	163.993
800174	78.8338	299.085	146.227	138.705
800175	18.1591	0	0	5.7155
800176	5.90883	0	26.8352	7.1728
800177	4.49467	0	0	0
800178	1.34557	0	6.70881	0
800179	29.9256	339.383	24.4748	97.1254
800180	56.2164	92.9788	195.487	244.427
800181	10.9358	92.9788	33.1714	33.3019
800182	54.0556	0	28.5124	24.9674
800183	4.29916	0	0	0
800184	7.84063	0	0	2.85775
800185	32.8351	0	16.7719	5.7155
800186	8.20611	0	367.245	598.6
800187	40.2705	0	0	30.3873
800189	5.22585	0	15.0948	5.33931
800190	77.0513	0	41.2467	43.5474
800191	38.2514	0	28.5124	39.3967
800193	67.6484	0	15.0948	38.8562
800194	47.8979	0	0	17.2034
800196	5.85721	0	0	5.33931
800197	73.1685	0	0	28.2582
800198	1.93314	0	0	0
800200	1.01676	0	0	0
800201	21.6158	0	6.70881	5.7155
800202	197.716	93.1501	31.8667	124.198
800204	118.603	0	61.3731	71.7487
800205	0.882456	0	0	0
800206	31.4926	0	77.4	48.1581
800208	35.452	0	8.38596	16.3941
800209	34.7712	0	15.0948	36.4552
800210	56.853	0	29.5063	73.6509
800211	52.3463	0	21.1204	64.349
800212	56.8835	0	23.4807	48.6717
800213	16.5648	186.129	8.38596	5.33931
800214	0.121705	0	0	2.85775
800217	8.52551	113.128	36.8984	9.3019
800218	51.4919	299.428	80.5055	35.431
800219	6.20163	0	30.5002	0
800220	51.0411	0	23.4807	80.1401
800221	115.42	93.1501	16.7719	80.8388
800222	6.5933	0	0	21.5453
800223	46.1853	0	13.4176	2.85775
800224	2.0758	0	0	0
800225	7.12423	0	0	0
800226	26.7405	0	20.1264	5.7155
800227	0.204115	0	0	0
800228	64.8112	93.1501	26.1519	17.499
800230	317.31	186.129	470.921	336.981
800231	80.6377	139.554	171.913	79.7814
800232	0.294744	0	0	0
800233	0.352374	0	0	10.7592
800234	104.384	0	60.1928	90.7216
800235	5.85312	46.4894	0	6.44415
800237	0.239729	0	0	0
800238	43.0173	0	83.9843	33.3137
800239	8.64577	46.4894	0	12.1881
800240	30.2474	0	31.6805	9.1138
800241	0.642267	0	0	0
800242	0.148397	0	0	0
800243	2.27315	0	0	8.96601
800244	14.475	0	5.45087	24.3286
800248	12.4505	0	0	5.33931
800250	2.17137	0	0	2.85775
800251	11.1647	0	0	0
800252	61.4274	0	0	23.5906
800253	53.5235	0	33.0161	20.7092
800254	4.26521	0	4.19298	0
800255	58.31	0	11.0571	5.7155
800256	24.0159	0	8.38596	10.6786
800257	38.359	0	105.912	41.4421
800258	4.7994	452.511	8.38596	19.3324
800259	54.4119	671.515	307.425	140.697
800260	252.856	92.9788	477.754	231.243
800261	89.2667	751.939	1932.38	1398.58
800262	14.4323	0	30.1895	7.1728
800264	29.7484	0	50.316	19.3324
800265	105.885	0	520.429	439.377
800266	10.8567	92.9788	13.4176	8.19706
800267	129.397	0	75.7846	105.675
800268	6.01245	0	0	0
800270	1.05372	0	48.2662	49.3435
800271	1.22386	0	0	44.7897
800272	13.2049	0	16.7719	72.2624
800273	19.6874	0	0	15.3699
800274	54.9247	0	26.8352	27.4489
800281	48.6617	0	0	5.7155
800285	0.086519	0	0	0
800288	0.0170096	0	0	0
800289	0.272154	0	0	0
800291	0.136077	0	0	0
800293	10.5913	93.1501	0	15.746
800294	76.42	0	70.4424	74.0153
800295	33.2763	0	13.4176	21.7334
800298	14.299	0	25.1579	26.5053
800299	54.5208	0	8.38596	15.3699
800300	6.00209	0	0	0
800301	1.32587	0	33.1714	40.4178
800302	3.58964	0	0	11.0548
800303	26.4561	0	112	85.4225
800305	36.1482	0	57.8324	6.07982
800307	1.35994	0	0	10.6786
800309	19.6527	0	0	5.7155
800310	0.778671	0	0	0
800311	1.5341	0	0	0
800312	6.38549	0	6.70881	5.3796
800314	41.0853	0	6.70881	77.2255
800315	108.258	92.9788	17.766	45.6528
800316	9.47545	0	0	0
800317	30.2397	0	65.4108	49.3435
800319	32.307	0	0	16.6225
800321	3.27287	0	8.38596	0
800322	25.6669	93.1501	0	16.0179
800323	15.063	0	71.4362	132.284
800326	56.8186	0	203.501	241.163
800327	55.4943	0	36.8984	29.2824
800328	144.959	0	25.1579	48.991
800329	55.1225	0	0	20.0042
800331	43.2639	0	2.79532	0
800334	10.2577	0	0	3.81981
800337	0.106212	0	0	0
800338	15.152	0	0	0
800339	54.6605	185.958	20.1264	21.5184
800343	60.1467	186.3	21.8036	35.3504
800345	1.52943	0	28.5124	96.7492
800346	4.14421	0	0	0
800347	5.33075	0	30.1895	50.7202
800348	166.492	0	60.6898	158.454
800349	36.7897	0	0	0
800350	0.544307	0	0	0
800351	2.367	0	0	0
800354	0.49475	0	0	0
800356	0.257782	0	0	0
800357	729.842	186.129	92.246	267.755
800358	6.68454	0	0	0
800359	22.5281	0	11.0571	31.3878
800362	10.5172	0	0	3.81981
800363	0.173038	0	0	0
800364	6.42407	0	11.0571	0
800367	3.0493	0	0	10.7592
800368	50.709	0	41.5574	73.696
800369	118.32	93.1501	33.5438	18.2276
800370	266.358	565.639	307.486	203.033
800374	2.03498	0	0	5.3796
800376	0.622899	0	0	0
800377	31.1392	0	15.0948	11.0548
800378	13.7934	0	47.2723	54.0095
800379	1.98121	0	6.70881	11.8238
800380	24.1728	0	19.4431	16.0701
800381	14.0322	0	17.2689	13.5885
800382	47.7537	216.181	71.0637	49.8153
800383	17.9437	46.5751	10.0632	10.3546
800384	55.6542	46.5751	0	30.5232
800385	6.59347	0	0	0
800386	1.76962	0	0	5.5274
800391	81.352	0	35.2211	17.499
800392	0.333894	0	0	2.66965
800393	38.1134	0	0	27.4271
800394	2.802	0	1.04825	0
800395	31.037	0	11.0571	6.44415
800396	544.277	0	3.35441	104.101
800397	165.468	0	67.0879	26.4484
800399	13.0273	0	0	0
800400	3.1284	0	0	0
800403	44.8979	0	42.0853	14.265
800404	4.54298	0	0	1.42887
800405	35.0088	0	31.8358	28.7703
800406	23.1997	0	0	11.8238
800407	0.466007	0	0	0
800408	0.182558	0	0	0
800409	0.435951	0	0	0
800410	6.08039	0	0	2.66965
800411	16.3846	0	0	14.465
800412	33.9645	30.9929	12.8585	10.1649
800413	158.366	355.821	897.8	659.612
800414	14.1884	0	32.5191	18.6322
800415	42.1859	46.4894	40.4081	57.5287
800416	23.6463	0	0	7.14437
800417	21.0957	0	11.7404	14.3172
800419	8.13181	0	4.19298	5.5274
800420	108.174	0	40.2527	63.5682
800421	108.64	46.5751	57.879	92.7408
800422	11.9378	0	7.62506	7.15859
800423	352.571	232.704	260.276	656.382
800424	0.259557	0	0	0
800427	44.1643	46.5751	71.4361	48.7792
800430	15.8319	0	6.70881	5.5274
800431	8.9629	0	0	1.42887
800436	48.4702	0	16.7719	12.1596
800437	3.08937	0	77.0893	42.2276
800439	20.6353	0	52.3038	44.2192
800440	3.43368	0	22.1143	0
800441	0.086519	0	0	0
800442	2.64559	0	0	0
800444	0.086519	0	0	0
800445	0.136077	0	0	0
800446	1.66988	0	0	0
800448	10.0649	0	0	2.85775
800449	178.941	0	340.819	371.095
800452	11.2837	0	19.4431	5.7155
800453	30.3215	0	20.1264	5.7155
800454	15.8817	0	0	5.7155
800455	1.71329	0	0	0
800456	27.0772	0	76.0954	15.3414
800459	87.5118	0	86.531	58.1886
800461	24.3782	0	0	15.746
800462	15.5075	0	6.70881	24.9674
800463	248.855	0	289.721	251.335
800464	28.9629	0	0	11.7835
800465	14.1882	92.9788	8.38596	5.7155
800467	4.74275	0	0	2.85775
800468	0.932014	0	15.0948	0
800469	3.51132	0	0	0
800470	5.38534	0	0	10.7592
800471	27.4999	0	20.1264	25.4004
800472	66.3	92.9788	16.7719	70.5396
800473	0.136077	0	0	0
800477	58.8332	0	8.38596	20.3567
800478	28.8918	92.9788	33.1714	5.7155
800483	59.5067	0	43.9179	62.9471
800484	50.0443	0	16.7719	24.9436
800485	64.8055	0	13.4176	66.8993
800486	64.7438	0	83.1767	43.628
800492	0.156861	0	0	0
800493	0.173038	0	0	0
800495	61.7353	0	13.4176	44.0611
800496	31.5999	0	6.70881	20.3567
800497	3.9269	0	0	0
800500	26.2215	0	50.6267	34.9979
800501	100.76	92.9788	198.22	197.508
800503	1324.06	1230.07	3986.18	3320.8
800504	3.56682	0	9.72155	8.04926
800505	14.1604	0	73.4241	27.8535
800506	4.60685	0	0	5.01528
800507	64.0648	565.639	119.081	229.027
800508	50.7284	0	65.4105	69.9721
800509	12.6685	0	0	19.3324
800510	93.0712	0	41.2467	24.3193
800511	51.8179	93.1501	0	27.8251
800514	0.136077	0	0	0
800520	70.0399	0	0	27.0727
800523	0.752532	0	0	0
800525	427.327	744.344	488.314	436.794
800528	77.754	92.9788	47.9555	94.7529
800529	8.21309	0	13.4176	5.33931
800531	41.1384	0	21.8036	32.8688
800532	287.395	0	0	18.2276
800533	0.086519	0	0	0
800534	176.41	92.9788	0	17.1465
800535	0.136077	0	0	0
800536	3.2879	0	0	0
800537	645.74	185.958	0	46.4052
800538	54.192	0	6.70881	3.5864
800539	20.4951	0	8.38596	37.9125
800548	38.7918	0	57.8324	8.93757
800550	5.15134	0	0	0
800552	269.617	0	0	20.3567
800553	4.47179	0	0	0
800554	3.90229	0	0	0
800556	2.34234	0	0	0
800558	0.222596	0	0	5.33931
800559	0.136077	0	0	0
800560	26.4511	0	25.1579	57.1075
800561	2.41833	0	43.9179	30.0917
800564	3.36153	0	78.8284	55.3309
800565	66.4337	0	0	27.4489
800566	75.2081	0	15.0948	40.6897
800567	2.0758	0	0	0
800568	26.6643	0	28.5124	48.6717
800569	7.22773	0	54.975	32.8688
800570	26.0339	0	0	24.3762
800571	18.0217	92.9788	23.4807	19.3324
800572	38.485	452.511	22.1143	11.7835
800574	161.74	0	50.9374	82.6454
800576	49.2947	93.1501	234.684	129.403
800578	12.7374	0	37.2091	25.4004
800579	57.4523	0	13.4176	41.4421
800580	125.426	0	118.025	83.374
800581	0.758976	0	0	0
800582	24.7963	0	0	3.5864
800584	0.173038	0	0	0
800585	0.0405685	0	0	0
800586	13.7006	92.9788	13.4176	23.6475
800588	0.49475	0	0	0
800589	5.55726	0	0	0
800592	0.812083	0	0	2.85775
800593	0.0432595	0	0	0
800596	2.55659	0	0	0
800597	0.086519	0	0	3.5864
800599	14.9093	0	6.70881	8.19706
800600	27.3296	185.958	28.5124	43.2518
800604	0.605633	0	0	0
800605	8.62835	0	0	0
800606	2.18284	0	0	0
800607	42.699	0	6.70881	13.617
800608	134.333	0	84.1705	67.0575
800609	42.5797	0	15.0948	95.725
800611	0.859866	0	0	0
800612	21.8153	0	0	8.57324
800613	8.76109	0	15.0948	27.2339
800614	2.02885	0	0	0
800615	7.54163	0	0	0
800616	3.21393	0	0	0
800617	19.0045	0	0	0
800618	5.53662	0	0	0
800619	20.6738	23.2875	19.4431	29.3251
800620	5.8297	0	33.1714	0
800621	0.086519	0	0	0
800622	7.67552	0	0	15.746
800624	17.6392	0	0	4.47629
800625	54.8532	0	8.38596	12.5121
800626	0.680384	0	0	0
800627	644.034	0	6.70881	55.8445
800628	88.316	92.9788	236.05	153.699
800629	375.482	0	586.276	331.17
800630	18.798	0	22.1143	3.5864
800631	15.5028	0	8.38596	10.0306
800634	216.312	186.129	172.69	137.704
800635	281.478	0	0	2.85775
800638	28.2205	93.1501	71.7469	29.5543
800639	9.60163	0	6.70881	11.7835
800640	35.4006	0	0	2.85775
800641	6.34313	0	19.4431	34.2455
800642	32.6621	0	28.5124	101.169
800643	29.623	0	77.4619	125.303
800644	230.287	0	77.0893	288.596
800645	2.5971	0	0	2.66965
800646	35.2556	0	28.5124	53.6017
800648	22.9932	0	46.9615	38.9368
800649	86.6798	0	138.462	245.589
800650	0.65986	0	0	2.85775
800651	0.24466	0	0	0
800653	229.227	92.9788	128.399	180.577
800654	82.6643	565.639	0	62.2318
800657	0.589487	0	0	0
800659	9.32658	0	13.4176	8.19706
800660	108.494	0	0	8.57324
800663	0.257782	0	0	0
800664	3.45561	0	0	8.19706
800665	38.9377	0	16.7719	19.3324
800666	9.67705	0	22.1143	5.7155
800667	1.42676	0	0	2.85775
800668	58.2239	0	16.7719	39.313
800671	14.0472	0	8.38596	11.0548
800672	57.2202	37.7092	48.8925	68.3712
800673	0.939941	0	342.708	439.192
800678	0.0108149	0	0	0
800680	12.9357	0	0	62.2555
800681	39.3633	0	0	10.7592
800682	100.488	0	26.1519	29.6586
800683	128.195	0	0	47.7819
800684	364.157	0	81.4996	179.039
800685	104.959	93.1501	98.582	74.5827
800686	92	0	15.0948	14.2887
800687	9.03575	93.1501	101.626	75.3683
800688	1.08246	0	0	10.7592
800689	0.086519	0	0	0
800691	0.758976	0	0	0
800693	5.84641	92.9788	0	3.5864
800694	2.75908	0	0	0
800696	1208.63	92.9788	52.3038	290.023
800697	4.43755	0	0	0
800698	2.47255	0	0	0
800699	62.7357	0	42.2407	23.5669
800700	55.7139	0	16.7719	17.1631
800703	3.41026	0	0	2.85775
800704	102.804	0	74.7908	86.1512
800707	20.6778	0	77.4	10.6786
800708	0.810308	0	0	0
800709	80.9148	0	6.70881	44.7329
800710	152.042	0	17.766	56.1401
800711	1.42854	0	62.3672	47.51
800714	4.08524	0	165.297	135.629
800720	4.05251	0	23.4807	13.0645
800721	0.272154	0	0	0
800724	1.59672	0	7.54739	2.85775
800726	1.06342	0	0	0
800727	19.8092	0	0	20.0611
800729	144.181	452.511	70.3805	60.6939
800730	51.05	1030.7	451.353	268.347
800731	1.39158	1596.51	940.103	245.67
800732	9.29798	0	20.1264	12.8883
800735	76.4818	278.936	67.0879	77.2255
800738	13.7821	0	3.35438	26.1883
800742	27.329	0	0	18.8757
800743	74.6448	0	22.1143	39.6323
800746	60.4804	0	23.4807	31.8446
800750	63.3167	0	87.8357	73.3435
800752	2.69048	0	0	10.6786
800753	0.358673	0	0	0
800754	0.711047	0	0	0
800755	1.35696	0	2.79532	0
800757	169.398	0	13.4176	55.4115
800758	171.442	751.767	377.557	173.055
800764	0.630827	0	0	0
800765	15.0144	0	68.7653	24.215
800766	5.85378	0	0	5.7155
800767	4.00796	0	8.38596	9.3019
800768	9.73518	0	0	3.5864
800769	181.958	0	218.657	113.248
800770	5.49771	0	33.5441	27.882
800771	101.314	185.958	72.4303	79.6502
800772	71.393	0	0	51.4489
800775	16.0994	0	0	35.0548
800777	49.3591	0	23.4807	27.882
800778	128.114	771.745	439.862	260.983
800779	92.2851	186.3	66.4048	65.4989
800781	0.164917	0	0	0
800782	2.48693	0	8.38596	0
800784	26.828	0	20.1264	25.4004
800785	8.71747	0	8.38596	2.85775
800786	579.66	237.157	92.5566	123.866
800789	0.0151197	0	0	0
800790	14.6405	0	13.4176	11.431
800791	81.8231	0	15.0948	73.1823
800792	63.306	0	124.672	43.9236
800793	18.4133	0	8.38596	29.6586
800794	13.0585	185.958	20.1264	44.6523
800795	92.4026	92.9788	76.4677	71.2381
800796	62.7415	0	39.8802	23.6475
800797	80.2805	0	56.6522	31.0353
800799	0.395634	0	0	0
800800	0.445192	0	0	0
800802	41.0601	0	8.38596	5.33931
800805	0.304264	0	0	0
800806	1.94718	0	0	7.1728
800807	0.173038	0	0	2.85775
800808	2.71716	0	8.38596	0
800810	0.791268	0	0	0
800812	18.6289	0	32.8172	16.853
800813	1.10328	0	48.2662	96.1249
800814	139.455	0	130.138	122.845
800815	693.466	929.788	1062.6	886.796
800816	121.037	0	55.6581	62.9605
800818	2.88582	93.1501	33.5441	5.7155
800820	37.4005	0	204.618	85.0132
800821	36.6307	0	149.209	105.484
800822	28.1606	0	6.70881	31.764
800823	20.2401	558.901	225.366	126.969
800824	0.173038	0	8.38596	0
800825	7.85797	0	13.4176	3.5864
800826	0.74171	0	0	0
800827	0.173038	0	0	0
800828	54.0067	0	0	12.1596
800829	27.1146	0	0	27.882
800830	98.6125	0	15.0948	28.9868
800832	62.7596	92.9788	99.8867	27.8014
800833	0.086519	0	0	0
800837	1.81284	0	0	5.33931
800838	0	0	0	8.19706
800839	20.594	186.129	200.519	260.126
800840	147.569	0	42.9238	68.5954
800841	5.43845	0	0	16.7703
800842	158.246	0	0	43.5474
800843	0.968975	0	0	0
800845	3288.92	864.809	25.4687	138.16
800846	3288	864.809	25.4687	138.16
800848	1.87454	0	0	0
800850	61.2571	412.556	117.404	152.298
800851	8.89211	0	0	27.9057
800852	6.95096	0	0	2.66965
800854	130.402	93.1501	43.6072	85.5031
800855	82.416	0	23.4807	47.4294
800856	110.201	0	47.2722	70.7007
800858	0.414081	0	1.11814	2.15184
800859	6.29022	0	25.3215	6.26759
800860	1.73138	0	0	2.92055
800861	0.0432595	0	0	0
800863	71.4685	0	33.5441	75.0964
800864	1239.9	0	17.766	88.9758
800866	16.0766	339.383	321.464	100.816
800867	0.086519	0	0	0
800868	17.0522	0	12.5789	42.9397
800871	0.173038	0	0	0
800872	93.3129	0	64.0441	58.2929
800873	123.723	0	63.6717	75.2545
800875	65.3846	0	6.70881	19.2519
800876	13.8563	0	23.4807	23.5669
800877	14.7591	0	0	10.6786
800878	20.791	0	154.8	55.9789
800879	61.8042	0	58.7019	69.2672
800880	186.232	990.577	575.528	506.524
800881	62.1113	0	13.4176	25.0479
800882	38.6128	432.533	235.74	176.527
800883	905.086	452.511	330.906	724.04
800884	1.57573	0	0	0
800885	58.3846	92.9788	99.2036	184.973
800886	1.75202	0	0	0
800888	158.295	93.1501	50.9374	67.5711
800889	5.84751	0	0	3.5864
800890	32.2158	0	66.7155	29.363
800891	25.5255	185.958	20.1264	25.0479
800893	42.6071	0	52.3038	30.7397
800895	9.47964	0	11.0571	6.44415
800896	195.221	0	63.361	54.6828
800897	154.71	0	16.7719	41.7945
800898	29.2005	0	0	11.0548
800901	2.85111	0	0	0
800903	69.6116	565.639	82.121	54.3066
800904	18.9896	0	20.1264	16.3941
800905	53.1108	0	16.7719	26.0722
800906	26.7736	0	25.1579	8.57324
800909	11.602	0	0	0
800910	57.6241	0	79.1391	30.7634
800911	147.096	92.9788	95.911	125.998
800912	23.1056	0	16.7719	16.4747
800914	0.173038	0	0	0
800915	58.841	0	74.7288	51.8251
800916	13.1186	0	22.1143	14.3456
800917	0.358673	0	0	0
800918	74.0254	0	255.059	200.289
800919	0.204115	0	0	0
800920	157.795	93.1501	164.987	312.16
800921	24.7196	0	52.6145	17.499
800924	118.386	0	6.70881	30.0111
800925	21.6995	0	21.8036	23.9431
800928	100.637	93.1501	33.1714	61.775
800930	0.0680384	0	0	0
800933	0.0297464	0	0	0
800935	186.994	0	16.7719	42.8994
800938	102.734	0	36.215	40.0416
800939	0.136077	0	0	0
800945	62.9346	92.9788	0	20.3567
800947	88.6144	0	133.803	101.679
800948	24.2494	2873.39	611.185	232.453
800950	9.52033	0	0	0
800951	2.31892	0	0	0
800952	24.8506	0	0	11.431
800953	45.0958	0	55.2857	58.8367
800954	5.22874	0	0	0
800955	1.39773	0	0	0
800956	255.058	0	0	21.4615
800958	26.6946	0	23.4807	24.2956
800960	4.96259	0	6.70881	1.42887
800961	1.43241	0	0	0
800962	0.0432595	0	0	0
800963	10.338	0	10.0632	8.38515
800965	0.0432595	0	0	0
800967	60.2855	0	0	16.0179
800968	38.1644	0	96.5324	51.0727
800970	26.8943	0	11.0571	24.2956
800971	10.3936	0	85.8477	102.032
800972	161.998	93.1501	87.2141	86.5511
800973	420.78	0	0	24.3193
800974	16.2512	0	0	0
800978	679.002	92.9788	0	114.081
800979	29.4725	0	93.2398	32.5163
800983	2.55115	0	0	0
800985	7.52088	0	10.9018	2.66965
800987	6.7656	0	7.82691	16.9386
800988	42.5533	46.5751	39.9111	82.696
800989	153.945	0	14.2562	23.3504
800990	95.3386	185.958	0	8.57324
800992	94.1553	92.9788	58.7019	47.1338
800994	36.7408	0	19.4431	17.2034
800995	69.1987	0	0	36.0222
800996	0.173038	0	0	0
800997	0.365925	0	0	0
800998	2.2324	0	13.4176	31.0353
800999	8.4497	93.1501	128.71	36.079
801003	12.1301	0	13.4176	10.0306
801004	2816.36	1495.94	1363.5	638.534
801006	1.89936	0	17.766	6.44415
801009	43.7912	0	39.2279	14.1291
801011	178.578	438.896	427.686	387.337
801012	13.3355	0	0	8.23735
801013	188.285	0	8.38596	27.5295
801014	60.2261	0	17.7762	44.0958
801015	2.32607	0	0	0
801016	0.943163	0	8.38596	2.66965
801017	3.2381	0	0	7.14594
801018	40.0861	0	11.0571	15.3699
801020	231.558	1067.55	297.797	188.435
801021	53.5283	0	0	5.01528
801022	79.67	46.4894	81.1269	131.208
801023	2.9556	0	4.19298	3.5864
801024	1.32676	0	0	0
801025	10.0517	0	8.38596	18.9563
801026	0.434042	0	0	0
801027	7.14381	0	0	5.33931
801028	1.16035	0	58.8264	46.8501
801029	0.176799	0	0	0.285775
801030	58.1168	0	66.1303	92.9572
801031	0.753172	0	0	0
801032	1.63133	0	0	5.33931
801033	17.4325	0	3.35441	23.5266
801034	73.2714	0	52.8008	92.4863
801036	80.7888	0	137.468	111.39
801038	0.459709	0	0	2.85775
801039	34.9119	319.406	972.404	588.294
801041	43.9296	432.362	11.0571	51.0727
801042	3.70228	0	0	0
801043	31.8488	0	39.8802	39.6892
801044	61.3836	0	26.8352	13.9126
801045	195.299	0	0	38.9368
801046	0.121705	0	6.70881	5.7155
801048	13.0409	46.5751	10.0632	5.3796
801051	46.8008	0	39.5695	41.8751
801052	16.127	0	16.7719	48.5911
801053	29.3309	0	28.5124	21.5184
801054	79.76	0	53.981	80.1638
801056	47.9184	0	22.1143	17.2034
801057	28.9499	92.9788	15.0948	17.2034
801058	127.753	0	0	11.7835
801060	15.0675	0	15.0948	28.6343
801061	0.233891	0	0	0
801062	1.97621	0	0	5.33931
801064	92.1981	0	86.5001	69.7689
801065	8.29174	0	0	33.2213
801066	5.11118	0	0	2.85775
801067	141.704	0	224.683	120.068
801068	139.77	0	184.741	144.74
801069	48.1808	0	25.1579	36.8314
801070	1266.7	0	91.8734	470.627
801071	3.39009	0	0	1.42887
801072	130.222	0	58.7019	58.1365
801073	219.936	691.492	110.695	166.208
801074	32.1502	0	8.38596	17.932
801076	165.18	93.1501	6.70881	32.2207
801077	72.1507	46.4894	38.5446	66.3857
801079	380.019	0	6.70881	67.1949
801080	29.6681	186.129	17.766	64.0416
801081	0.136077	0	0	0
801082	105.706	0	8.38596	52.2013
801084	180.087	1463.75	2000.22	1502.26
801086	60.104	0	186.107	122.173
801087	13.106	0	0	16.4747
801088	41.34	0	0	54.3066
801089	2.55589	0	0	10.7592
801090	1.79599	0	0	5.33931
801092	0.533587	0	0	0
801096	40.7239	0	26.8352	50.2635
801097	9.40962	0	51.3098	13.9126
801098	59.4965	0	41.5574	22.9189
801099	16.2261	0	0	2.85775
801100	6.33593	0	0	10.7592
801103	82.2804	0	8.38596	5.33931
801104	34.3951	93.1501	25.1579	19.628
801105	42.6226	0	66.0322	52.0401
801108	26.3385	93.1501	20.1264	39.0174
801110	1.21356	0	0	7.1728
801111	74.3319	0	23.4807	261.855
801112	44.2391	0	23.4807	60.1027
801113	15.9527	0	50.9374	35.0548
801114	7.88476	0	0	0
801115	10.6519	0	0	5.7155
801116	22.2683	0	55.2857	6.44415
801117	17.4921	0	0	2.85775
801119	22.3106	0	0	0
801120	797.039	92.9788	6.70881	25.1048
801121	0.173038	0	0	0
801122	103.186	0	21.8036	20.7898
801123	21.8807	0	26.8352	19.3324
801124	45.6577	0	0	5.7155
801127	25.0943	23.2875	0	49.7078
801130	0.0121705	0	0	0
801134	3.54923	0	0	0
801136	5.11286	0	0	0
801137	1.77106	0	0	0
801139	252.555	0	28.5124	166.154
801140	118.435	0	42.2407	37.4557
801141	51.8828	185.958	32.8607	28.5538
801145	0.045359	0	0	0
801146	16.3713	0	13.4176	7.1728
801147	5.02956	0	0	0
801149	388.933	93.1501	113.988	188.777
801151	81.291	0	22.1143	12.8883
801152	10.3482	0	0	10.6786
801153	45.6839	0	0	30.0111
801154	518.285	0	38.8862	127.298
801156	119.701	0	31.1836	25.7766
801157	30.6937	0	39.3396	17.9813
801158	5.44616	0	0.838602	10.2981
801159	668.915	372.087	69.0758	173.592
801160	36.6801	0	36.0597	49.5632
801161	0.629525	0	4.19298	1.42887
801162	0.272154	0	0	0
801163	714.005	0	74.1074	84.3414
801166	2.33152	0	0	0
801167	27.8399	0	0	2.85775
801168	69.6102	0	11.0571	31.4115
801171	48.9676	0	0	13.617
801172	45.9828	0	28.5124	25.696
801173	0.282423	0	0	0
801174	29.0485	0	3.35441	2.85775
801176	41.2498	0	0	5.7155
801177	6.36171	0	0	0
801182	11.0452	0	0	2.85775
801183	57.9519	0	0	8.92571
801184	9.06916	0	8.38596	2.85775
801185	12.261	0	8.38596	17.2034
801186	1.80513	0	0	0
801187	0.704749	0	0	2.85775
801188	2.82804	0	0	2.85775
801189	1.4158	0	0	0
801190	51.9939	0	34.5379	30.3873
801193	18.608	0	0	17.8514
801194	49.9873	226.255	62.0565	173.27
801196	147.238	0	26.8352	91.1143
801197	1.2555	0	0	0
801198	0.086519	0	0	0
801200	13.2329	0	0	2.85775
801202	4.3474	0	28.5124	55.7877
801204	1.34024	0	0	0
801205	3.21687	0	0	0
801206	25.8277	0	8.38596	0
801209	24.1246	0	6.70881	5.33931
801210	23.9893	0	52.3038	20.7092
801211	691.098	917.919	1737.08	1217.45
801212	103.208	392.235	1080.74	649.499
801214	33.1534	92.9788	58.7019	13.5364
801215	0	0	6.70881	0
801217	0.222596	0	0	0
801220	3.99087	0	0	0
801221	0.803865	0	0	0
801224	24.1714	0	39.8802	21.7334
801225	80.4803	93.1501	21.8036	53.9542
801226	145.339	0	0	78.2497
801227	3.16619	0	0	0
801228	39.8706	0	35.2212	50.3678
801229	36.4837	0	22.1143	36.4789
801231	0.121705	0	0	0
801232	54.6236	0	36.8984	5.7155
801233	6.6794	0	13.4176	3.5864
801234	16.2072	0	28.8231	9.3019
801235	0.502968	0	0	1.42887
801236	0.832898	0	0	1.42887
801237	101.939	0	80.5055	63.6085
801239	140.919	339.383	137.779	128.265
801240	179.603	0	15.0948	112.6
801241	7.32927	0	0	3.5864
801242	19.0295	0	30.1895	11.7835
801243	33.1608	0	11.0571	52.4731
801244	140.503	92.9788	133.12	121.149
801246	1.30683	0	0	2.85775
801247	81.8979	0	40.2527	45.0047
801248	65.1937	0	6.70881	19.6849
801249	3.51138	0	0	2.66965
801250	38.8305	0	13.4176	26.3172
801251	43.553	0	13.4176	3.5864
801252	1.39335	0	0	0
801253	4.01635	0	16.7719	44.6523
801254	27.9138	0	4.19298	28.8106
801255	53.6036	0	4.19298	54.8828
801259	19.6543	0	9.72155	13.0645
801260	38.7505	0	13.4176	24.2956
801261	73.0978	92.9788	40.2527	40.0416
801262	27.5901	113.128	127.405	72.5342
801263	227.213	185.958	124.734	142.234
801264	36.1203	0	23.4807	30.6828
801267	40.6541	0	30.1895	49.2629
801268	28.6889	0	88.2084	61.7513
801269	74.0291	0	49.6327	80.3788
801270	120.693	206.278	214.93	221.67
801271	11.735	0	0	2.85775
801272	1.97817	0	0	2.85775
801273	2.25937	0	0	0
801275	1.18335	0	0	3.5864
801276	21.9558	0	0	17.8514
801277	56.7219	0	35.2212	27.1533
801278	106.66	279.279	270.837	266.869
801279	39.8697	0	17.766	5.7155
801280	0.917642	0	0	0
801281	55.2481	0	39.8802	74.0721
801282	38.5002	0	0	12.1596
801283	122.775	93.1501	182.753	315.985
801284	29.8931	0	8.38596	36.079
801285	6.19742	0	8.38596	18.8757
801287	6.4875	0	0	0
801289	2.42915	0	0	0
801290	421.993	0	284.255	151.969
801291	9.93399	0	22.1143	13.617
801292	0.379488	93.1501	0	3.5864
801294	11.7437	0	111.689	84.7745
801296	3.93339	0	0	1.42887
801298	2.82833	0	0	0
801302	4.44569	678.766	57.3355	46.7814
801303	0.222596	0	0	0
801304	239.714	278.936	247.046	248.88
801305	39.5756	0	33.1714	22.4621
801306	51.898	339.383	49.9433	11.7835
801307	16.8595	0	2.09649	15.928
801313	0.136077	0	0	0
801315	0.688603	0	0	0
801316	1.70684	0	0	0
801317	2.42242	0	0	0
801319	4.70058	0	0	8.92571
801321	75.1289	0	17.766	58.9173
801322	51.1682	0	19.4431	52.2013
801323	101.199	0	48.6388	44.5717
801327	50.8374	319.234	440.855	425.031
801328	171.399	0	260.525	301.299
801330	83.2477	92.9788	26.8352	75.392
801331	0.272154	0	22.1143	12.8883
801332	6.63581	0	8.38596	10.0306
801333	24.4308	0	77.7726	25.4004
801334	159.041	92.9788	204.245	254.924
801335	52.5861	0	31.8667	16.4747
801336	317.98	93.1501	0	49.3435
801337	0.605306	0	0	3.22207
801339	37.9896	0	0	6.76818
801340	35.9836	0	46.9306	39.2608
801341	172.552	93.1501	0	24.4955
801342	3.36605	0	0	1.7932
801343	29.8362	0	6.70881	14.8174
801344	23.6717	0	11.7404	1.42887
801345	12.7146	0	13.4176	6.07982
801346	2.47726	0	0	4.28662
801347	15.0468	0	4.19298	1.7932
801348	66.4986	0	4.19298	30.5635
801349	1.92636	0	0	9.62593
801351	25.6934	0	61.1867	55.1949
801353	25.124	0	6.70881	23.3907
801355	2.75308	0	3.35441	0
801356	0.173038	0	0	0
801360	1.39713	0	0	0
801362	3.33642	46.5751	0	3.5864
801364	27.3665	0	30.1895	18.9563
801366	50.317	0	0	27.9057
801367	33.2224	0	0	31.1159
801368	98.7292	0	11.0571	49.3198
801370	37.7352	0	54.975	45.3241
801374	24.312	93.1501	35.2212	16.0985
801375	24.8685	0	0	12.5121
801376	32.7344	0	25.1579	21.7334
801377	67.7059	0	13.4176	28.2582
801380	4.4247	0	0	5.33931
801381	298.875	30.9929	89.3108	124.88
801382	0	0	0	2.85775
801384	40.3976	0	6.70881	11.431
801385	0.233003	0	0	0
801386	65.9518	0	72.4303	87.9847
801387	33.2669	0	5.52857	16.2866
801388	5.00614	0	8.38596	0
801389	0.086519	0	0	0
801391	11.3368	0	65.0381	19.3324
801392	17.2753	0	46.2784	117.563
801394	54.8569	0	8.38596	13.9126
801395	20.3337	0	0	34.7023
801396	6.31417	0	35.2212	25.696
801398	0.386191	0	0	0
801399	69.9616	0	17.766	13.9126
801402	0.587712	0	0	0
801407	6.24876	0	0	0
801408	9.77569	0	6.70881	0
801410	0.32993	0	0	0
801411	76.9996	0	99.2653	27.9057
801412	40.7439	0	23.4807	31.4684
801413	0.189744	0	0	1.42887
801414	29.5857	46.4894	108.79	148.64
801415	6.17221	0	0	13.617
801417	6.00675	0	0	26.813
801420	140.824	185.958	247.107	354.321
801421	88.5208	0	50.9374	92.058
801426	92.1844	558.558	237.106	263.542
801427	3.01888	0	0	0
801429	17.6194	0	15.0948	3.5864
801430	0.867643	0	0	0
801431	0.259557	0	0	0
801434	13.0843	0	6.70881	15.0174
801436	26.4606	0	11.0571	18.9563
801437	31.504	0	20.1264	16.4747
801438	245.921	0	26.8352	85.4794
801439	5.83727	0	13.4176	5.7155
801440	54.7518	92.9788	31.1836	51.177
801441	474.537	618.491	598.263	523.294
801443	35.2174	0	6.70881	28.5538
801449	4.45442	0	0	3.5864
801450	8.8419	0	3.35441	4.65095
801451	34.3694	0	3.35441	37.9528
801453	235.669	0	60.0374	60.2387
801457	0.222596	0	0	0
801460	144.244	0	66.3738	35.8862
801461	6.04021	0	8.88298	25.9125
801470	0.958422	0	0	0
801471	24.8071	186.3	54.6643	15.746
801472	30.9081	0	0	36.1027
801473	8.74687	0	129.393	97.2866
801475	143.189	0	59.168	111.483
801476	0.086519	0	0	0
801477	504.086	0	315.562	326.287
801478	143.775	0	80.1329	128.265
801479	48.1481	0	21.8036	24.2956
801480	151.177	185.958	123.057	55.0021
801481	69.4146	0	53.981	48.9673
801482	6.31074	0	20.1264	13.5364
801483	39.8271	0	0	2.85775
801484	69.6449	0	122.995	52.9299
801485	139.881	186.3	114.05	79.6502
801486	10.9794	93.1501	6.70881	34.9979
801487	138.373	0	25.1579	68.891
801488	36.2933	92.9788	120.758	112.029
801489	93.7173	0	3.35441	27.5011
801494	1.6907	0	0	0
801495	121.477	432.533	43.9179	36.8314
801496	49.315	0	24.4748	31.059
801497	28.1641	186.3	100.259	80.8356
801503	2.32658	0	0	0
801504	2.34562	0	0	10.7592
801507	21.2583	93.0645	31.0281	56.04
801509	0.616455	0	0	1.42887
801511	0.231393	0	0	5.01528
801513	0.674231	0	15.2501	58.1214
801514	28.5838	0	8.38596	23.7953
801515	3.16456	0	10.9018	13.9528
801516	5.84261	0	4.19298	8.56138
801517	10.3082	46.5751	0	1.42887
801519	76.6815	46.4894	55.1304	16.9868
801520	2.45869	0	0	0
801521	2.09087	0	0	5.3796
801522	1.02879	0	4.19298	0
801525	3.99172	0	0	0
801526	9.2842	0	3.35441	1.42887
801527	0.301929	0	0	0
801528	37.4814	0	25.3133	25.1839
801529	1.04364	0	0	0
801530	0.344301	0	0	0
801531	0	0	28.8231	19.6043
801532	3.9108	0	25.1579	0
801533	7.3175	0	6.70881	83.6128
801534	1.19772	0	0	0
801536	2.84989	46.5751	14.4115	5.5274
801537	15.1927	0	0	10.6786
801538	1.91767	0	0	1.19547
801539	2758.28	1364.1	823.257	407.197
801540	2142.97	1111.91	510.159	285.157
801541	161.902	211.015	78.3778	51.453
801542	0.344301	0	0	0
801545	30.2181	0	15.0948	67.843
801546	67.5536	92.9788	8.38596	27.5295
801547	0.445192	0	0	0
801549	212.912	978.194	225.615	133.228
801550	45.6375	0	0	32.4926
801551	102.254	279.45	141.661	97.5822
801553	40.9865	0	3.35441	14.4531
801554	43.1069	0	3.35441	28.7987
801555	133.28	339.383	88.8915	122.254
801556	31.0928	0	8.38596	3.5864
801557	1.80625	0	0	0
801558	28.978	0	0	10.0306
801559	50.2062	92.9788	0	5.7155
801560	67.2536	0	0	38.8562
801562	2.07196	0	6.70881	2.85775
801563	46.4359	0	0	7.1728
801564	50.9476	186.3	52.9872	27.5295
801566	90.0472	0	59.0126	49.2629
801567	58.1296	0	41.93	97.0716
801568	6.36437	0	0	11.0548
801570	81.2563	0	34.5379	60.3983
801574	62.6245	0	48.2662	101.545
801575	133.355	0	144.86	159.277
801577	26.5751	0	31.8667	20.0611
801578	2.3864	0	8.38596	23.2713
801579	70.1336	0	25.1579	8.57324
801580	8.38345	0	8.38596	8.92571
801581	25.9063	92.9788	6.70881	18.6038
801587	265.085	452.511	125.045	81.1075
801588	0.65986	0	0	0
801589	0.80209	0	0	0
801594	105.055	0	11.0571	42.8756
801595	106.809	0	8.38596	36.8883
801596	15.0216	92.9788	0	0
801597	7.87685	0	0	0
801598	2.34459	0	0	0
801599	2.34882	0	0	5.01528
801600	1.72943	0	8.38596	0
801601	83.0442	0	46.9615	2.85775
801602	8.57933	339.383	0	0
801603	104.14	0	46.9615	45.4331
801605	2.63064	0	0	7.1728
801606	101.833	372.601	129.522	106.711
801607	9.15828	0	0	20.1686
801608	0.624674	0	8.38596	24.215
801609	85.9036	310.5	32.8607	28.2582
801611	32.7407	0	36.215	41.4421
801612	621.158	92.9788	176.355	317.881
801613	41.6908	0	58.7019	76.4731
801614	4.41619	0	0	0
801615	28.2364	0	23.4807	28.5538
801617	18.0053	0	0	2.85775
801621	171.667	1196.68	1722.55	1732.42
801623	35.2993	0	117.714	58.1886
801624	101.736	0	52.3038	45.0853
801625	25.5943	0	6.70881	0
801627	6.03409	0	0	18.6038
801628	10.4141	0	0	2.85775
801629	2.99315	0	0	0
801630	0.222596	0	0	0
801631	0.791268	0	0	0
801633	0.173038	0	0	0
801634	55.5039	0	28.5124	39.6892
801635	87.0789	278.936	13.4176	31.8446
801636	55.7373	0	291.149	240.485
801639	133.908	651.023	1698.88	1542.07
801640	0.49475	0	0	0
801644	0.32993	0	0	0
801646	31.9644	0	11.0571	40.3372
801647	222.586	93.1501	39.5695	126.831
801649	20.6751	93.1501	11.0571	40.7134
801650	0.309115	0	0	0
801652	43.1709	0	8.38596	45.6528
801653	53.7652	46.5751	40.2527	40.3775
801654	28.8197	0	113.677	92.1386
801655	0.480378	93.1501	226.236	155.795
801656	0.173038	0	0	10.6786
801657	4.0674	0	0	0
801658	4.89928	0	31.0282	29.6989
801660	88.1191	0	28.5124	37.8557
801661	25.0436	0	0	0
801663	11.299	0	41.5574	5.33931
801665	0.395634	0	0	0
801667	13.5144	0	0	10.6786
801668	14.3126	0	31.8667	29.6586
801669	0.43082	0	0	0
801670	0.121705	0	0	0
801671	612.789	185.958	286.739	318.694
801672	4.36102	0	0	0
801673	3.14179	0	0	0
801675	0.674231	0	6.70881	10.6786
801677	109.197	226.255	144.488	96.1012
801678	68.5565	299.085	76.4679	70.9425
801679	22.4011	0	0	13.9126
801680	1.93506	0	0	2.85775
801681	2.80285	0	6.70881	0
801682	1.07602	93.1501	8.38596	0
801685	1.24906	0	0	0
801688	28.3468	0	33.5438	39.961
801692	7.43666	0	7.54739	91.907
801693	0.989499	0	0	0
801694	0.309115	0	0	12.1596
801695	0.890384	0	61.6838	45.6528
801696	0.294744	0	11.0571	3.5864
801697	0.086519	0	0	2.85775
801698	61.7822	0	74.4181	59.0785
801700	108.32	278.936	57.3355	122.798
801703	69.3225	565.639	8.38596	0
801704	40.2774	0	0	11.0548
801705	21.1191	0	0	19.3324
801706	118.844	299.171	400.914	167.835
801707	52.0024	186.043	238.349	100.292
801710	3.4824	0	0	2.85775
801713	1.0621	0	0	0
801714	846.444	0	0	29.2824
801715	122.579	0	8.38596	27.0727
801716	170.756	0	6.70881	42.8994
801718	27.0283	0	0	16.4747
801719	1.13379	0	0	0
801720	0.581414	0	0	0
801721	33.5607	0	8.38596	13.5364
801722	1.43936	0	0	2.85775
801723	19.2833	0	70.4422	30.0917
801726	0.086519	0	0	0
801727	14.7874	1617.01	1595.45	1100.26
801728	0.136077	0	0	0
801729	39.3462	0	66.7155	79.3309
801730	1.74232	0	0	0
801731	1.27454	0	0	0
801735	3.41427	0	0	0
801738	57.7952	0	6.70881	47.9431
801739	5.08576	0	0	0
801740	112.699	0	60.0067	59.9984
801741	65.6538	0	0	0
801743	42.4986	0	46.9617	0
801745	1.12558	0	0	0
801746	0.49475	0	0	0
801750	27.0419	0	0	47.5669
801753	9.40472	186.3	0	21.0854
801754	0.249811	0	0	0
801755	23.7237	0	33.1714	2.85775
801756	2.37959	0	0	14.3456
801757	973.02	372.258	576.522	702.546
801758	100.973	0	67.7093	56.5732
801759	6.11789	0	0	0
801761	0.259557	0	0	0
801766	54.9247	0	8.38596	19.2519
801770	0.960757	0	0	0
801773	0.173038	0	0	0
801774	0.529936	0	0	0
801775	44.7756	0	6.70881	12.1596
801776	55.7789	0	16.7719	5.33931
801777	18.9397	0	33.1714	0
801778	130.761	0	6.70881	2.85775
801779	7.04117	0	1.39766	13.8151
801780	19.7218	0	0	12.6718
801783	3.71582	0	0	3.5864
801785	46.1674	0	8.38596	13.617
801786	44.7734	0	73.7969	32.5732
801787	56.4833	0	50.316	37.8557
801788	65.181	0	23.4807	34.7023
801789	13.5997	0	41.5574	22.5427
801791	3.9108	0	0	0
801793	2.33852	0	32.8607	50.6918
801794	132.424	92.9788	37.2091	114.544
801795	66.706	0	23.4807	13.617
801796	2.46463	0	0	0
801798	34.1048	0	43.7624	43.7758
801799	50.765	0	0	35.3741
801800	5.90801	0	0	5.33931
801801	14.5286	0	0	3.5864
801802	10.482	0	22.1143	3.5864
801803	1.45947	0	0	0
801806	68.9215	0	26.8352	22.1096
801807	48.9876	0	33.5438	12.5121
801808	34.8442	0	6.70881	50.5052
801809	180.06	186.129	138.09	234.887
801810	5.53035	0	87.0385	30.2467
801811	2.32359	0	0	0
801815	135.838	0	45.595	49.696
801816	20.11	0	6.70881	2.85775
801820	0.136077	0	0	0
801821	0.358673	0	0	0
801822	0.379488	0	0	0
801823	26.4534	0	13.4176	35.755
801828	0.0907179	0	0	0
801832	3.8393	0	70.3805	23.5669
801834	11.4512	0	48.6388	18.6038
801835	10.1008	0	0	22.5427
801837	20.0976	0	0	10.7592
801838	2.45967	0	77.4	5.33931
801840	2.609	0	0	12.1596
801842	1.39391	0	6.70881	0
801845	114.84	0	80.1329	89.872
801847	111.644	0	78.7664	80.8119
801850	29.4703	0	28.5124	26.4247
801851	20.3517	186.129	61.0005	60.6702
801853	18.3463	0	16.7719	16.0179
801854	21.9865	0	46.2784	17.1465
801856	2.36055	0	0	0
801857	60.6805	0	0	11.7835
801858	2.42803	0	0	17.499
801860	2.44595	864.895	503.222	89.4089
801861	53.158	279.45	94.3892	57.3075
801862	5.10468	0	0	0
801863	0.086519	0	0	0
801874	0.111298	0	0	0
801875	93.0333	0	59.0126	87.471
801876	79.6015	279.45	458	344.76
801877	506.975	279.279	252.512	351.013
801878	8.76924	0	33.1714	64.1325
801880	0.086519	0	21.8036	34.8936
801881	6.04296	0	8.38596	3.5864
801883	3.13455	0	0	0
801884	8.70925	0	0	0
801885	3.79264	0	0	0
801887	2.59574	0	0	0
801890	0.0680384	0	0	0
801892	8.95929	46.4894	20.6233	31.0638
801895	0.251484	0	0	2.66965
801896	3.31193	0	0	2.85775
801897	6.66006	0	0	18.0395
801898	112.877	46.4894	496.792	546.515
801899	48.5067	0	37.737	19.7924
801901	0.265312	0	0	0
801905	45.0559	92.9788	20.1264	189.936
801906	0.82468	0	0	0
801907	116.389	113.128	36.8984	55.4921
801908	21.0462	0	0	0
801910	18.6733	0	11.0571	27.177
801912	72.3718	0	0	37.8319
801913	27.2168	0	8.38596	16.7703
801914	560.976	0	137.53	297.865
801915	56.7709	226.255	69.3865	59.6697
801917	21.4626	0	13.4176	31.764
801918	72.1908	0	28.8231	63.9041
801919	14.7248	0	11.0571	14.3456
801921	50.4196	0	79.4498	63.5042
801922	13.1826	0	0	0
801923	83.041	92.9788	22.1143	14.265
801924	190.358	186.3	812.387	1018.86
801925	110.473	0	25.1579	60.4552
801926	18.9546	0	35.5319	2.85775
801927	14.8207	0	8.38596	5.33931
801928	79.1033	0	32.8607	47.8862
801931	12.336	0	0	13.9126
801934	83.0685	0	36.8984	71.8862
801935	390.001	93.1501	167.658	211.045
801937	2.91663	0	0	0
801938	22.0879	0	25.1579	17.2034
801940	112.308	93.1501	121.069	225.471
801941	60.7097	93.1501	98.582	78.1691
801942	36.0017	0	0	18.2276
801943	83.7779	93.1501	28.8231	18.2276
801949	38.8923	0	41.5574	19.6849
801950	41.471	0	16.7719	66.5232
801951	62.1453	0	13.4176	72.3968
801952	65.6945	0	0	22.9189
801953	24.3158	0	40.2527	59.3503
801954	21.2678	0	0	2.85775
801955	0.939941	0	0	0
801960	0.0405685	0	0	0
801962	82.2431	93.1501	65.4108	60.8314
801963	15.9365	0	8.38596	21.0854
801968	149.541	0	116.037	71.8293
801969	4.69095	0	0	2.85775
801970	61.8203	0	31.1836	55.6834
801971	9.01617	0	21.8036	0
801972	30.0332	0	0	8.92571
801975	14.7081	93.1501	65.0381	31.764
801978	3.69464	0	0	0
801979	2.0224	0	0	2.85775
801980	4.80101	0	0	0
801981	21.873	0	30.5002	38.48
801987	10.6953	0	0	18.5516
801988	6.7912	46.4894	4.19298	9.62593
801989	145.567	46.4894	158.372	113.924
801990	16.6219	0	27.8291	17.2034
801991	8.55929	0	0	1.42887
801992	86.6852	0	16.7719	48.5627
801993	5.33933	113.128	218.161	91.4905
801994	944.228	392.407	340.409	571.426
801995	248.234	0	15.0948	121.445
801996	39.9855	0	84.4812	19.9805
801998	8.56004	0	0	2.85775
801999	0.395634	0	0	10.6786
802002	0.737881	0	9.05376	0
802003	18.3266	0	0	0
802004	32.5851	0	0	7.1728
802005	8.77656	0	0	16.4747
802006	94.4883	279.45	6.70881	81.1881
802007	7.70757	0	6.70881	30.0917
802008	96.4068	185.958	103.552	70.2677
802010	22.6838	0	8.38596	2.85775
802011	17.8328	0	26.8352	8.57324
802014	70.9675	93.1501	35.2212	22.1096
802015	5.73124	0	0	0
802016	8.2009	0	8.38596	8.92571
802017	27.5565	0	0	30.0111
802018	17.1456	0	67.0879	19.3324
802019	0.840826	0	0	0
802020	4.3991	0	0	0
802022	28.1345	0	56.6522	20.7898
802023	34.407	0	25.1579	5.7155
802027	26.2945	0	0	12.1596
802028	93.2846	1323.22	2395.11	1589.07
802031	12.8967	0	0	42.8756
802032	82.4368	0	38.5755	217.683
802033	5.62651	0	0	37.4676
802034	80.7657	0	66.7153	41.0659
802035	106.35	0	6.70881	49.9916
802036	55.2015	0	6.70881	8.19706
802037	588.827	185.958	144.177	276.161
802038	665.992	92.9788	97.2155	188.448
802039	59.1391	0	36.8984	21.0854
802040	86.6912	0	8.38596	33.5975
802041	73.8934	92.9788	0	33.5975
802042	131.928	1569.63	2361.31	1315.1
802045	135.85	93.1501	38.5755	86.6886
802046	79.6386	185.958	95.2277	72.991
802047	83.6773	186.3	44.601	28.9062
802051	89.8404	113.128	187.412	171.278
802052	108.07	0	67.7093	85.6778
802057	74.4914	0	16.7719	22.1096
802058	7.83195	0	0	25.4004
802059	17.2617	0	75.4739	41.7945
802061	83.761	0	0	41.1465
802062	51.0958	0	88.4571	39.3936
802064	90.0168	93.1501	69.2311	72.4727
802065	112.162	0	33.1714	59.3172
802070	214.913	0	0	69.324
802071	0.680384	0	0	0
802073	6.808	0	0	5.7155
802074	4.47881	0	119.703	106.189
802075	0.136077	0	0	0
802076	39.3734	0	35.5319	28.2582
802077	47.1186	0	86.8417	72.1012
802079	31.8181	0	52.6145	115.89
802080	0.173038	0	0	0
802083	23.6368	92.9788	73.7967	28.2582
802084	1.62417	0	6.70881	97.9109
802085	17.1682	0	21.8036	41.7945
802086	0.222596	0	38.8862	20.3567
802087	21.2189	0	0	31.764
802088	4.06769	0	8.38596	0
802089	91.3414	0	28.8231	47.1576
802090	19.0046	0	0	20.0611
802091	6.08299	0	0	0
802092	20.7425	113.128	0	24.3762
802093	621.344	0	77.7724	162.158
802094	150.422	0	6.70881	8.57324
802095	0.49475	0	0	0
802096	0.086519	0	0	0
802097	20.4629	0	0	7.1728
802098	13.9934	0	0	18.5754
802099	41.4136	0	11.0571	41.118
802100	21.0384	186.129	248.785	134.118
802102	191.42	0	167.286	125.521
802103	3.23544	0	8.38596	2.85775
802104	24.5939	0	0	17.499
802105	29.9739	0	0	16.3941
802106	24.6397	0	22.1143	20.3567
802107	11.4933	0	27.8291	41.7945
802108	14.7665	92.9788	44.6012	17.1228
802109	0.173038	0	0	0
802111	0.476414	0	0	0
802112	2.50858	0	2.23627	0
802113	143.177	232.447	200.86	9.66622
802115	22.9234	0	70.7531	36.1596
802116	53.6904	0	200.146	80.7313
802117	68.2411	0	35.5319	104.298
802120	1.49602	0	0	1.42887
802121	0.136077	0	0	0
802122	15.1856	0	57.6462	10.6786
802127	0.136077	0	0	0
802130	10.7464	0	0	5.01528
802131	5.30311	0	0	0
802132	99.4567	103.139	206.047	24.8077
802133	3.3836	0	0	0
802136	4.0879	0	0	6.91096
802137	8.23952	0	0	8.92571
802139	6.85939	0	0	0
802140	30.8736	0	13.4176	8.57324
802141	112.81	0	73.1136	122.388
802144	4.69366	0	0	0
802145	31.4675	0	25.1579	2.85775
802148	79.8383	0	28.8231	34.3261
802149	116.473	0	89.2022	36.1865
802150	9.26888	0	0	2.85775
802151	17.3186	0	0	84.5864
802152	111.707	0	0	8.57324
802153	33.7736	0	0	17.1228
802154	8.46513	0	0	14.2887
802155	0.467782	0	0	0
802156	45.6527	0	10.9018	82.2123
802157	42.127	0	10.9018	41.0659
802158	8.84125	92.9788	61.0005	19.2519
802161	13.9323	0	8.38596	0
802163	0.773347	0	0	0
802164	21.9116	185.958	8.38596	11.7835
802165	23.5464	0	11.0571	15.0174
802166	42.3536	0	6.70881	2.85775
802168	80.9565	0	42.2407	30.7397
802169	2.59752	0	39.5695	103.113
802172	27.1255	93.1501	0	14.3456
802173	1.95203	0	0	0
802174	18.8999	0	21.8036	22.4621
802175	62.3752	0	23.6361	7.14437
802176	121.069	0	11.0571	3.5864
802177	292.198	0	48.6386	157.067
802178	155.221	0	241.331	118.963
802179	275.091	0	69.3865	40.7134
802180	46.2066	0	95.5386	9.3019
802181	186.319	771.745	459.833	330.701
802182	5.8015	0	28.5124	30.3873
802183	69.1757	0	177.038	91.8667
802184	39.019	93.1501	37.5506	22.1096
802185	15.2045	0	20.7787	2.85775
802188	51.4996	186.3	237.728	164.072
802189	3.27175	0	6.70881	5.7155
802190	0.173038	0	0	0
802191	13.1058	0	0	0
802192	1.11886	0	0	0
802193	0.486822	0	0	0
802195	65.1039	0	51.434	97.5016
802196	60.5941	0	133.803	59.4309
802197	358.281	731.79	140.512	168.955
802198	1.58543	0	0	0
802199	43.013	93.1501	0	0
802200	53.5669	0	0	0
802201	95.1856	0	31.1836	55.7071
802202	101.638	0	143.866	127.647
802203	4.90739	0	66.7153	46.1096
802205	188.621	0	63.1434	83.6412
802206	2.54854	0	2.76429	1.42887
802207	1.39335	0	8.38596	5.7155
802210	36.0566	0	0	3.5864
802211	119.37	0	109.329	128.836
802212	134.568	279.45	270.339	200.252
802214	2.19396	0	0	0
802215	1.96314	0	0	54.3304
802216	2.77027	92.9788	15.0948	46.3246
802217	1.56928	0	0	0
802218	79.9388	0	173.622	39.0174
802220	0.934348	0	0	2.85775
802221	0.608527	0	0	0
802223	80.436	0	8.38596	17.499
802228	11.4701	0	0	2.85775
802229	0.358673	0	0	0
802230	27.4077	0	0	9.3019
802231	22.269	0	79.8222	122.845
802233	95.5158	0	23.4807	44.7329
802234	29.2748	92.9788	38.5755	55.7308
802235	8.17708	319.406	81.4376	25.0479
802236	18.0827	0	13.4176	5.7155
802238	24.525	0	0	0
802239	36.1805	0	83.8598	87.1517
802240	21.6341	92.9788	0	21.4615
802241	12.3819	0	6.70881	16.4747
802242	10.2686	0	6.70881	2.85775
802243	105.821	226.255	128.027	60.7745
802244	17.3443	0	0	0
802245	51.7362	0	28.5124	34.3498
802248	119.526	0	0	39.313
802249	524.615	0	39.8802	100.688
802250	83.4288	0	37.2091	13.617
802255	0.605399	0	0	0
802256	0.238589	0	0	0
802257	3.23124	0	0	11.431
802258	0.482153	0	0	0
802261	11.0485	0	0	10.0306
802262	25.3721	92.9788	8.38596	10.0306
802267	8.35255	0	0	8.19706
802268	0.0762428	0	0	0
802271	0.121705	0	0	0
802273	12.972	0	0	0
802276	2.42803	0	0	5.7155
802278	0.086519	0	0	0
802279	0.906883	0	0	0
802280	0.111298	0	0	0
802281	2.64255	0	0	3.5864
802284	0.717346	0	0	0
802285	6.21233	0	0	3.22207
802286	14.3602	0	4.19298	1.42887
802287	2.61529	0	0	5.01528
802288	0.377153	0	0	0
802289	34.9769	0	0	12.8883
802290	50.1126	0	18.4492	10.0021
802291	0.111298	0	0	0
802293	31.4671	113.128	159.21	63.8369
802294	12.6804	0	12.5789	15.5221
802295	79.5495	0	14.2562	13.7648
802297	0.363856	0	0	0
802300	30.4039	0	19.4431	20.7329
802302	0.709418	0	0	5.33931
802303	41.973	0	50.9374	21.4615
802304	145.022	0	0	38.2887
802305	2.34796	0	0	0
802306	56.9737	0	48.2662	71.4531
802307	1130.8	525.512	205.178	158.652
802308	23.0141	0	0	0
802309	2.0324	0	52.6145	3.5864
802310	38.4867	206.278	41.2467	49.6154
802312	6.94268	0	0	0
802314	6.77366	0	0	0
802315	18.6142	0	0	39.6086
802316	61.1459	0	46.9615	37.4557
802318	73.4164	0	22.1143	27.4489
802319	35.8267	93.1501	46.589	41.7945
802322	6.00901	0	0	0
802326	0.76075	0	0	0
802327	0.259557	0	0	0
802328	0.222596	0	0	0
802329	29.1656	0	95.2279	55.0021
802330	44.1811	206.107	58.0186	90.8424
802331	60.5777	0	17.766	53.578
802332	20.6132	0	8.38596	29.6586
802333	0.573341	0	0	0
802339	20.152	0	0	6.44415
802340	1.61595	0	15.0948	0
802342	93.9117	0	17.766	22.4858
802344	52.3901	0	116.286	42.6038
802345	105.132	92.9788	52.6145	67.9236
802351	11.2958	0	0	0
802352	20.8577	0	43.6072	81.6211
802354	22.6091	0	19.4431	10.0306
802355	0.173038	0	0	0
802357	0.136077	0	0	0
802358	3.80524	0	0	0
802359	152.457	0	13.4176	147.55
802360	44.5374	0	8.38596	29.9305
802361	4.73873	0	0	0
802362	87.4258	0	0	35.9984
802363	155.368	3259.63	2959.33	2657.05
802364	3.31945	0	3.35441	0
802365	89.7336	0	22.1143	70.0242
802366	123.882	0	20.1264	78.2497
802367	3.76398	0	60.0374	44.0042
802368	94.1801	1775.39	2471.91	1716.71
802369	366.04	206.107	1243.18	1085.7
802370	158.79	185.958	226.049	240.593
802371	5.30799	0	0	3.5864
802372	28.199	0	0	0
802373	44.123	0	0	2.85775
802375	16.6063	0	8.38596	2.85775
802376	50.2771	0	9.50413	40.2582
802377	11.794	0	15.2605	8.61877
802378	1.71074	0	0	0
802380	1.20949	0	0	0
802381	31.1105	0	87.2143	72.3968
802382	26.1391	0	15.0948	14.265
802384	14.3609	0	0	2.85775
802385	0.605633	0	0	0
802386	8.99672	0	0	3.5864
802387	4.93726	0	0	0
802388	3.06241	0	0	0
802389	3.55922	0	0	0
802390	30.9727	0	0	5.7155
802391	107.344	0	37.8924	49.1823
802392	0.702974	0	0	0
802393	26.1291	186.3	284.627	174.455
802394	264.282	92.9788	38.5755	142.019
802395	561.414	319.234	212.57	440.915
802396	221.492	0	8.38596	41.7945
802397	7.11572	0	0	0
802399	0.704749	0	8.38596	7.1728
802400	7.09987	0	66.0322	94.157
802403	10.3221	0	39.5695	13.9126
802404	1.50861	0	0	0
802405	38.5087	0	174.988	143.635
802407	30.1717	113.128	13.4176	2.85775
802408	0.480378	0	0	0
802409	23.3571	0	0	0
802412	4.61362	0	0	8.19706
802415	0.176645	0	0	0
802416	4.97682	0	13.4176	0
802417	12.3617	0	8.38596	9.3019
802418	6.9984	0	0	8.92571
802419	0.848571	0	13.4176	0
802420	387.65	804.62	1973.26	1340.51
802421	0.654447	0	6.70881	0.714437
802424	25.9392	186.3	11.0571	5.33931
802428	66.5012	92.9788	102.309	122.647
802431	142.01	0	146.165	88.2566
802436	836.338	206.107	26.1519	55.7308
802437	0.327595	0	0	0
802438	38.5495	0	163.31	153.37
802442	25.7967	0	20.1264	9.47813
802445	68.1788	0	35.2212	51.3129
802446	0.820156	0	0	0
802447	148.543	0	369.543	279.425
802448	10.8207	0	0	0
802449	323.721	545.661	837.172	644.058
802450	30.7244	0	46.589	9.3019
802452	10.8025	0	128.088	122.039
802456	23.5183	0	6.70881	24.5912
802457	597.109	0	90.8796	119.444
802458	64.1513	0	78.5644	65.3023
802459	10.5797	0	0	20.5614
802462	80.1607	92.9788	47.9555	86.823
802465	77.7574	0	91.8734	74.0153
802466	0.962531	0	0	0
802467	9.67854	0	13.4176	50.744
802468	0.884231	0	0	0
802470	9.63392	0	20.1264	5.7155
802471	1.69276	0	0	2.85775
802472	41.1207	0	112.621	48.6149
802473	170.592	0	41.5574	111.985
802475	399.97	0	0	68.6522
802476	39.6043	525.683	239.343	131.147
802477	50.0073	0	42.2407	35.0548
802478	39.5138	0	59.3233	39.2561
802479	71.3184	339.383	242.821	319.057
802480	1.48425	0	0	5.7155
802481	6.28543	185.958	60.3791	55.7639
802484	1.99898	0	0	0
802485	0.725564	0	0	5.33931
802486	4.34889	0	0	0
802487	0.309115	0	20.1264	66.49
802488	17.1918	0	0	0
802490	0.0216298	0	0	0
802491	13.2778	0	0	0
802492	4.25782	0	0	0
802493	165.522	1010.55	442.284	397.693
802494	38.8518	0	134.425	72.991
802495	78.4718	0	41.5574	47.077
802496	132.808	0	180.02	205.581
802498	29.7848	0	274.315	211.639
802501	0.840826	0	0	0
802502	14.0395	0	0	6.92186
802503	157.115	185.958	262.39	160.19
802504	26.6133	0	28.5124	18.9563
802505	38.942	93.1501	20.1264	81.7318
802506	11.5584	0	0	9.3019
802510	21.8347	0	11.0571	17.499
802511	20.2649	0	33.5438	3.90267
802512	7.11217	0	0	0
802513	1.09198	0	0	0
802514	6.50151	92.9788	17.766	64.6565
802515	29.6597	0	35.2212	26.4247
802517	1.52943	0	0	10.7592
802518	219.462	3371.56	1967.79	1109.13
802520	52.1292	0	37.8924	56.4926
802522	7.74358	0	0	14.3456
802523	10.454	0	28.5124	2.85775
802524	104.246	0	48.2662	90.3857
802527	0.208225	0	6.70881	0
802528	6.67195	0	0	0
802529	12.5746	0	0	0
802531	0.111298	0	0	0
802532	34.4216	92.9788	15.0948	18.8757
802533	112.324	0	73.7967	70.2677
802535	1.75042	0	0	11.5954
802538	371.553	92.9788	58.3293	143.715
802540	39.182	0	0	0.816499
802542	35.5868	0	25.1579	27.5295
802543	55.2039	0	36.8984	18.8757
802544	111.656	0	136.474	200.181
802545	47.2187	278.936	56.6522	56.8119
802546	24.22	0	47.9555	40.6897
802549	34.7143	0	94.917	96.1012
802550	100.263	0	32.8607	33.1644
802553	94.5008	92.9788	224.31	101.007
802554	53.0247	0	6.70881	47.8625
802555	110.889	92.9788	71.0638	47.1338
802556	1.63658	0	0	2.85775
802558	47.3506	226.255	33.5438	49.7197
802559	34.9764	186.129	182.069	153.37
802560	33.6956	0	38.5755	8.57324
802561	33.4753	0	74.1074	35.9984
802563	142.337	1070.83	1593.53	1373
802564	4.69088	0	0	0
802565	2.59752	0	0	0
802566	46.4906	0	41.9298	96.2623
802567	70.2088	0	0	46.1333
802568	23.7343	0	8.38596	16.7703
802569	7.79771	0	0	0
802571	1.45057	186.3	36.8983	5.7155
802573	32.6138	0	216.918	117.13
802574	16.7751	0	0	0
802575	94.0945	93.1501	78.8282	47.51
802578	112.874	299.085	236.827	216.375
802579	13.1439	0	0	16.7703
802580	21.9406	93.1501	44.2286	71.2381
802581	9.83741	0	25.3133	13.0242
802582	33.0733	186.215	85.1645	71.1575
802586	3.34064	0	13.4176	64.9047
802587	112.085	0	40.2527	120.397
802588	75.0626	0	79.1391	10.7592
802590	49.7655	0	70.7529	68.1386
802592	129.82	186.3	233.752	179.818
802594	44.5323	92.9788	104.98	161.919
802595	2.78931	185.958	15.0948	2.85775
802596	67.5486	824.597	256.611	255.67
802597	80.4919	0	104.918	51.0964
802598	20.4339	0	0	13.617
802599	59.9568	92.9788	15.0948	41.3377
802600	114.55	565.639	138.835	115.165
802602	7.28259	0	0	8.00896
802605	339.047	0	30.1895	195.812
802606	38.1028	0	0	56.7313
802608	61.097	0	65.0381	80.4594
802609	258.61	0	152.191	87.1186
802610	10.4103	0	125.728	45.7571
802611	18.1515	0	48.6386	103.378
802615	59.6665	0	31.8667	80.8356
802616	37.336	0	51.9931	15.0174
802617	0.63727	0	0	0
802618	10.8244	0	0	2.85775
802620	0.531711	0	0	0
802621	0.272154	0	0	0
802623	0.086519	0	0	13.5364
802624	0.480668	0	0	0
802627	25.216	0	0	7.1728
802629	0.482153	0	0	0
802630	0.136077	0	0	0
802631	1.78077	0	0	16.3941
802633	76.9381	93.1501	65.5351	75.1485
802634	7.20416	0	8.88298	24.9958
802635	37.1614	0	16.7719	18.9563
802636	63.9091	0	79.8222	40.7703
802637	79.238	525.512	534.717	260.415
802638	43.325	0	72.0576	22.9189
802639	190.693	0	95.6003	215.256
802640	54.9435	93.1501	57.0248	39.6086
802641	18.6627	0	0	35.7834
802642	13.9113	0	16.7719	14.4531
802644	33.7008	0	22.1143	10.6786
802645	176.728	92.9788	127.094	61.4463
802647	6.49088	0	22.1143	13.617
802648	47.7518	93.1501	94.5446	102.112
802649	18.7284	0	0	6.44415
802650	24.5798	0	15.0948	10.6786
802651	40.7621	226.255	140.512	112.223
802652	2.70373	0	0	0
802653	3.44153	0	0	2.85775
802654	30.9462	0	5.52857	5.5274
802655	4.55268	0	5.52857	2.66965
802656	89.1254	226.255	16.7719	88.8478
802657	414.161	185.958	84.4812	160.895
802658	41.0422	0	28.8231	13.5364
802662	37.954	0	8.38596	49.3435
802663	30.7338	0	16.7719	21.0854
802665	46.077	0	49.9433	42.5469
802666	179.685	0	81.81	99.8694
802667	24.1577	113.128	6.70881	6.44415
802673	200.267	365.724	460.578	366.191
802674	93.6214	232.79	481.636	282.835
802680	79.3592	0	73.1134	49.7197
802681	59.6335	0	68.7651	21.7334
802684	0.0326441	0	0	0
802686	0.086519	0	0	7.1728
802691	52.0581	0	36.8984	46.3246
802692	104.906	465.237	831.208	911.941
802693	2.22255	0	0	0
802694	21.8616	0	16.7719	11.0548
802695	72.7418	0	183.996	67.8904
802696	50.4645	0	50.6267	100.336
802697	20.1869	0	86.5312	106.404
802699	562.057	113.128	152.563	161.6
802700	77.3794	186.129	122.435	160.653
802701	21.1668	0	72.4303	32.9494
802702	1.47082	0	0	0
802703	3.44272	93.1501	15.0948	241.378
802704	5.5569	0	0	3.5864
802705	158.074	279.45	51.3098	98.3108
802706	72.6177	0	34.5379	20.0042
802707	2.1107	0	232.696	165.667
802709	19.5474	0	312.208	200.286
802710	0.086519	0	0	0
802711	1.4781	0	0	0
802717	967.624	185.958	204.805	275.648
802718	0.136077	0	0	0
802720	420.014	92.9788	249.779	315.4
802722	96.2657	186.3	392.713	322.301
802724	19.7644	0	68.7653	61.1507
802726	30.9088	93.1501	104.142	79.5308
802727	11.7934	0	82.3381	38.7605
802728	21.1073	0	0	9.3019
802729	0.690377	0	0	0
802730	13.5429	0	30.6865	4.28662
802731	0.173038	0	0	0
802733	81.11	0	16.7719	36.8314
802734	8.64532	339.383	0	0
802735	93.6374	0	0	0
802737	55.1009	185.958	192.071	71.4294
802738	12.0817	598.171	177.038	140.595
802740	41.025	0	67.3986	100.688
802741	50.0983	279.108	93.9232	151.16
802742	0.086519	0	0	2.85775
802743	2.34343	206.107	0	0
802744	0.19693	0	0	0
802745	0.222596	0	0	0
802748	0.408231	0	0	0
802749	61.2272	0	147.47	99.6876
802750	105.196	0	87.8357	46.029
802751	1.94121	0	13.4176	0
802756	140.273	0	55.3476	92.491
802757	69.6179	0	61.9945	31.1159
802762	32.4171	0	13.4176	15.0174
802763	34.2468	0	111.317	11.431
802764	14.7456	92.9788	33.1714	22.1096
802767	92.3462	186.3	221.639	104.946
802768	6.70535	0	41.5574	0
802772	38.5176	0	0	5.7155
802773	7.8241	0	0	0
802774	7.19626	0	0	2.85775
802775	25.3481	0	0	0
802779	4.05976	0	0	0
802780	82.2765	0	43.6072	55.059
802783	47.754	93.1501	78.4557	64.4178
802784	2.49565	0	0	1.7932
802785	63.6299	0	0	24.3359
802787	0.702974	0	65.0381	39.3936
802789	1.40772	0	0	5.7155
802793	2.69157	0	0	0
802795	1.36517	0	0	0.762758
802799	30.5607	0	35.2212	46.7576
802800	59.2013	92.9788	113.366	30.3873
802801	19.0736	0	41.2467	44.5717
802803	26.2556	226.255	78.4557	25.696
802804	57.3186	92.9788	145.171	78.2735
802805	108.128	226.255	128.71	72.2624
802806	9.50278	0	46.9615	0
802807	8.00545	0	0	10.7592
802808	1.40157	0	0	0
802810	3.60416	0	0	0
802813	1.53729	0	0	0
802814	149.012	0	22.1143	29.5543
802815	197.281	0	0	18.2276
802816	149.178	0	8.38596	17.2034
802817	1.82884	0	0	0
802819	140.865	0	47.9555	69.9958
802820	77.122	0	8.38596	30.0917
802823	867.793	505.363	616.9	211.072
802825	56.8058	0	44.2286	16.4747
802827	126.777	565.639	36.215	50.6396
802828	128.181	0	19.4431	72.5342
802829	12.7852	93.1501	37.8924	49.6391
802830	60.8888	0	81.8103	128.298
802831	16.0773	0	26.1519	5.7155
802832	105.176	0	105.291	63.2561
802835	70.1201	0	21.8036	14.2887
802836	14.9929	0	8.38596	19.6043
802837	3.54018	0	0	0
802838	0.086519	0	0	0
802840	9.46777	0	89.5129	41.1465
802843	19.8699	92.9788	48.2662	52.1207
802844	31.262	0	66.7153	13.9126
802845	10.9636	0	75.4121	65.3211
802846	10.1501	113.128	0	13.617
802847	84.9245	0	25.1579	0
802851	13.8	0	0	16.4747
802852	14.2617	0	63.7336	30.7397
802853	11.9937	0	31.5251	28.6912
802854	13.8973	0	6.70881	21.7334
802856	4.66398	0	0	0
802857	44.0724	0	0	34.3261
802858	126.578	93.1501	8.38596	52.8493
802859	2.05611	0	0	0
802860	18.4641	0	0	0
802861	7.55939	0	0	0
802862	11.6974	0	8.38596	11.431
802863	5.58656	0	0	7.68493
802864	0.620564	0	0	0
802867	1.20142	0	0	7.1728
802868	82.5053	0	15.0948	11.0548
802869	29.8244	0	6.70881	0
802870	13.22	0	0	0
802871	52.6097	0	45.2843	61.127
802872	29.5465	0	46.589	0
802873	75.256	0	49.6327	28.2582
802874	48.1287	0	42.9238	32.5732
802875	15.1577	0	33.5441	2.85775
802876	108.135	0	20.1264	27.5295
802878	27.6271	0	13.8525	26.8577
802879	71.4797	0	41.2985	29.6776
802880	1.41858	0	0	0
802884	0.567489	0	0	0
802885	4.99805	0	0	0.952583
802886	0.258374	0	0	0
802887	1.14579	0	0	0
802891	55.102	0	119.33	77.4405
802894	125.28	186.3	179.398	102.193
802895	36.2194	0	23.4807	364.226
802897	3.05886	0	110.322	642.996
802898	6.34936	0	54.6643	9.3019
802899	14.1673	0	55.3474	9.3019
802901	4.22251	0	0	0
802902	0.344301	0	0	5.33931
802904	124.902	186.3	127.095	183.842
802906	74.2386	0	63.6717	32.8688
802907	1.28424	0	16.7719	22.1096
802908	71.6432	1649.19	1694.1	1673.61
802910	2.56523	0	0	3.5864
802911	36.6655	0	23.4807	90.0332
802912	3.68968	0	0	0
802913	7.70266	92.9788	7.54739	10.7592
802917	0.365116	0	81.4376	0
802918	22.513	0	15.0948	13.5364
802920	2.25029	0	0	8.57324
802921	51.784	0	0	41.1465
802922	21.8551	93.1501	13.4176	22.4621
802923	11.4666	0	13.4176	10.7592
802924	118.904	678.766	215.986	114
802926	456.416	92.9788	0	42.2513
802928	24.7298	93.1501	0	2.85775
802929	305.182	93.1501	15.0948	26.0722
802933	0.086519	0	0	0
802934	2.19722	0	0	14.3456
802935	1.55846	186.3	283.384	396.773
802936	8.35442	0	0	5.33931
802937	0.717346	0	43.6072	72.8061
802938	1.73262	0	0	0
802939	161.87	0	52.9872	58.617
802940	0.309115	0	0	0
802941	2.45239	0	0	0
802942	1.18335	0	20.1264	16.0985
802943	89.4407	92.9788	16.7719	35.8072
802944	39.4549	279.279	1103.78	967.579
802946	11.6024	0	6.70881	4.09853
802947	6.22137	0	0	10.907
802948	3.67108	0	0	2.66965
802950	1.12237	0	0	0
802951	0.61823	0	21.8036	11.7835
802952	5.05364	93.1501	74.7288	88.5522
802954	19.731	169.692	11.7404	48.1315
802955	1.91069	0	22.1143	21.3572
802956	45.5992	169.692	131.754	120.978
802957	10.2488	0	29.6617	6.07982
802958	16.5585	0	29.6617	31.1846
802959	29.5878	0	0	14.2887
802961	63.6655	0	0	12.8883
802962	0.702974	0	0	0
802967	0.294744	0	0	0
802968	133.174	0	0	30.0111
802969	15.6364	196.032	25.6549	11.6072
802972	7.98398	139.468	15.9333	2.85775
802973	14.2105	0	172.006	317.475
802975	16.0564	0	30.5002	8.19706
802976	110.307	93.1501	75.4741	60.7745
802981	77.2544	46.5751	11.7404	9.99026
802982	24.4019	46.5751	11.7404	1.7932
802984	0.822345	0	0	0
802993	0.552526	0	0	0
[truncated: 9,694 more rows]

## Sheet: uniquely mapped read data
Dataset S3-2. The expression patterns of Hpa Waco9 genes with uniquely mapped read data.
Gene IDa	Waco9 csb	Waco9 1 dpib	Waco9 3 dpib	Waco9 5 dpib
800009	57.7249	0	57.8523	68.9428
800013	18.5521	0	0	4.00477
800014	841.965	0	656.106	468.434
800018	123.171	1680.5	2429.22	1940.94
800019	5.78084	441.076	273.283	145.791
800020	301.008	3088.94	2385.5	1913.25
800024	55.9781	0	135.508	138.292
800025	64.3781	0	0	15.5159
800026	277.4	1190.8	375.336	314.089
800027	49.5745	111.148	0	50.3248
800028	54.8359	0	0	8.00955
800029	15.4061	0	0	15.1093
800030	102.733	0	31.7632	46.4167
800031	4.07706	0	0	0
800032	89.0347	0	24.2757	34.6299
800033	0.407043	0	0	0
800034	24.4165	0	0	23.1188
800035	88.0374	107.631	125.104	136.245
800038	11.1295	0	0	12.0143
800039	13.3888	111.148	7.48744	0
800040	0.944763	0	0	0
800041	28.7456	0	24.2757	74.4019
800043	5.3957	0	18.6017	8.00955
800045	46.982	437.558	1178	1094.13
800046	27.6456	2079.59	1438.76	937.688
800047	7.56082	0	38.4047	30.7147
800048	0.356098	0	0	0
800049	10.8906	0	21.6164	4.00477
800050	8.35292	111.148	24.6311	0
800053	17.7883	0	69.2004	52.1929
800054	41.4008	0	0	0
800055	12.7282	107.631	33.5766	18.7004
800059	26.7333	0	76.5528	27.5302
800060	7.52089	0	9.30085	3.18449
800061	12.7531	0	24.2757	10.3738
800062	80.909	0	14.9749	39.5445
800063	87.8883	0	94.4436	40.3648
800064	6.97705	0	41.064	6.36898
800065	9.0911	0	31.7632	69.3564
800066	120.92	107.631	0	42.6394
800067	0.152577	0	0	0
800069	1.98389	0	9.30085	5.96239
800070	184.252	111.148	377.725	302.97
800072	128.699	131.857	33.5766	80.8675
800074	11.1912	0	0	0
800075	17.2875	0	0	18.7004
800076	0.203521	0	0	0
800078	0.53772	0	0	0
800080	1.99116	0	29.9498	5.96239
800082	3.93499	0	0	0
800083	212.577	243.005	99.2718	77.2694
800084	1.58412	0	0	9.14688
800086	264.946	0	143.351	139.112
800087	33.1844	0	0	9.55347
800088	60.8861	0	12.3156	51.8759
800089	19.7828	0	0	9.14688
800090	121.796	111.148	31.7632	25.483
800091	354.58	0	9.30085	74.4915
800094	33.3084	111.148	56.0389	109.308
800095	0.101761	0	0	3.18449
800096	6.60845	0	0	5.96239
800097	10.3005	0	12.3156	15.1988
800098	3.61134	652.82	382.823	278.094
800101	0.457731	0	0	24.3457
800104	47.4588	0	361.819	311.434
800107	122.568	0	30.9173	50.2353
800108	5.31596	0	0	0
800109	3.32081	0	0	0
800110	26.2189	0	0	8.00955
800111	0.407043	0	0	0
800112	3.45535	0	0	0
800113	30.1115	0	0	18.2938
800114	12.102	0	9.30085	0
800115	58.4468	0	0	8.00955
800116	98.255	111.148	65.106	104.882
800117	44.6828	0	158.681	195.82
800118	121.312	239.488	465.05	669.955
800119	21.4294	0	9.30085	36.2634
800120	13.0185	0	0	40.1857
800121	2.0202	0	0	0
800123	16.7612	0	9.30085	3.18449
800124	5.12294	0	0	11.194
800125	99.8759	0	14.9749	67.1642
800127	0.650367	0	0	0
800128	878.625	111.148	418.681	487.313
800129	94.9161	0	14.9749	3.18449
800130	0.81383	0	0	0
800131	12.4695	0	0	0
800133	1.6786	0	0	0
800136	0.792058	0	0	0
800137	260.941	329.927	316.295	378.592
800138	35.5823	0	26.0891	32.0382
800139	43.9306	0	36.9467	19.9343
800140	0.305154	0	0	0
800141	88.8159	0	39.2506	55.295
800142	2.46003	0	0	5.96239
800143	157.803	111.148	89.6155	185.481
800144	207.875	0	134.662	207.228
800145	58.7276	111.148	117.383	106.929
800146	161.859	0	59.8995	23.5254
800147	2.45978	0	0	0
800148	173.115	0	46.2476	26.3033
800149	152.889	0	14.9749	36.1809
800150	144.712	0	16.7883	9.96716
800151	86.5827	0	0	27.4406
800152	105.097	0	7.48744	42.0054
800154	0.356098	0	16.7883	100.884
800157	4.77773	0	0	5.96239
800160	92.8643	0	7.48744	10.3738
800164	9.86866	0	7.48744	5.96239
800165	141.299	0	44.6909	131.289
800166	197.51	503.201	56.0389	147.267
800167	4.37822	0	9.30085	19.9343
800168	0.853888	0	0	0
800170	6.06809	0	0	0
800171	88.1675	0	31.7632	27.8472
800172	57.9119	0	9.30085	9.14688
800173	58.092	107.631	97.8138	177.754
800174	90.5516	347.119	162.331	154.814
800175	20.9645	0	0	6.36898
800176	6.76502	0	29.9498	8.00955
800177	5.12996	0	0	0
800178	1.56621	0	7.48744	0
800179	34.5464	395.57	27.2905	108.398
800180	64.2894	107.631	217.501	272.759
800181	12.5783	107.631	36.9467	37.1803
800182	62.8356	0	31.7632	27.8472
800183	5.00005	0	0	0
800184	9.03608	0	0	3.18449
800185	37.8853	0	18.6017	6.36898
800186	9.4506	0	408.692	667.984
800187	46.4295	0	0	33.8992
800189	6.04245	0	16.7883	5.96239
800190	89.0983	0	45.8922	48.6018
800191	42.2497	0	31.7632	41.006
800193	78.3308	0	16.7883	43.3702
800194	55.4966	0	0	19.2036
800196	6.66675	0	0	5.96239
800197	84.171	0	0	31.535
800198	1.973	0	0	0
800200	1.16619	0	0	0
800201	24.94	0	7.48744	6.36898
800202	228.352	111.148	35.39	138.616
800204	136.661	0	68.3545	80.0402
800205	1.02462	0	0	0
800206	36.2252	0	86.209	53.7439
800208	41.0535	0	9.30085	18.2938
800209	40.221	0	16.7883	40.6818
800210	5.50099	0	9.30085	10.3738
800211	0.283382	0	0	0
800212	65.6678	0	26.0891	54.3367
800213	19.0651	218.779	9.30085	5.96239
800214	0.141691	0	0	3.18449
800217	9.88333	131.857	41.064	10.3738
800218	59.5325	354.153	89.6155	39.5445
800219	7.17644	0	33.932	0
800220	59.0517	0	26.0891	89.4699
800221	125.358	111.148	18.6017	66.1649
800222	0.101761	0	0	0
800223	53.3806	0	14.9749	3.18449
800224	2.41636	0	0	0
800225	8.28459	0	0	0
800226	30.8032	0	22.4623	6.36898
800228	74.397	111.148	29.1039	19.5206
800244	2.2017	0	0	5.96239
800248	14.1913	0	0	5.96239
800250	2.49597	0	0	3.18449
800251	12.881	0	0	0
800252	70.8591	0	0	26.2962
800253	58.1736	0	32.1186	23.1188
800254	1.22087	0	0	0
800255	67.2806	0	12.3156	6.36898
800256	27.8797	0	9.30085	11.9248
800257	44.4192	0	117.972	46.2305
800258	5.51536	527.426	9.30085	21.5678
800259	62.8708	788.194	342.114	156.992
800260	291.099	107.631	531.712	258.063
800261	102.638	881.579	2150.35	1560.85
800262	16.6009	0	33.5766	8.00955
800264	34.248	0	56.0389	21.5678
800265	121.387	0	579.198	490.319
800266	12.5101	107.631	14.9749	9.14688
800267	149.038	0	84.2969	117.958
800268	6.95102	0	0	0
800270	1.21713	0	53.735	55.0604
800271	1.42452	0	0	50.0149
800272	15.1543	0	18.6017	80.6329
800273	22.785	0	0	17.1564
800274	63.4665	0	29.9498	30.6251
800281	56.0106	0	0	6.36898
800285	0.101761	0	0	0
800289	0.305154	0	0	0
800291	0.152577	0	0	0
800293	12.2595	111.148	0	17.563
800294	87.9785	0	78.5012	82.5905
800295	38.6371	0	14.9749	24.2561
800298	16.4914	0	27.9026	29.5773
800299	62.9627	0	9.30085	17.1564
800300	6.92139	0	0	0
800301	1.52229	0	36.9467	45.0932
800302	4.06932	0	0	12.3314
800303	30.5346	0	124.749	95.3356
800305	3.4227	0	0	0
800307	1.5771	0	0	11.9248
800309	22.4988	0	0	6.36898
800310	0.915846	0	0	0
800311	1.76574	0	0	0
800312	3.48814	0	0	0
800314	47.6888	0	7.48744	86.1887
800315	125.971	107.631	19.803	50.9731
800316	10.9917	0	0	0
800317	34.8022	0	72.8272	55.0604
800319	16.4511	0	0	9.55347
800321	3.7529	0	9.30085	0
800322	29.4587	111.148	0	17.8872
800323	17.36	0	79.4688	147.618
800326	65.3831	0	226.545	269.112
800327	63.7884	0	41.064	32.6723
800328	166.815	0	27.9026	54.6467
800329	63.6468	0	0	22.2914
800331	47.7094	0	0	0
800334	0.407043	0	0	0
800338	17.3077	0	0	0
800339	63.1541	215.262	22.4623	24.0286
800343	69.4169	222.296	24.2757	39.455
800345	1.75859	0	31.7632	107.991
800346	4.75222	0	0	0
800347	6.13635	0	33.5766	56.6114
800348	183.759	0	67.5086	167.642
800349	42.3089	0	0	0
800350	0.610308	0	0	0
800351	2.73954	0	0	0
800354	0.559492	0	0	0
800356	0.294268	0	0	0
800357	843.957	218.779	102.777	298.841
800358	7.73173	0	0	0
800359	25.9716	0	12.3156	35.0436
800362	0.864902	0	0	0
800363	0.203521	0	0	0
800364	4.39599	0	12.3156	0
800367	3.48079	0	0	12.0143
800368	58.4416	0	46.2476	82.2806
800369	136.354	111.148	37.2034	20.3409
800370	306.076	659.283	341.782	226.514
800376	0.719342	0	0	0
800377	35.8943	0	16.7883	12.3314
800383	0.294268	0	0	0
800391	23.1075	0	35.39	10.3738
800392	0.152577	0	0	0
800393	22.8782	0	0	9.55347
800394	3.14982	0	0	0
800395	35.3783	0	12.3156	7.18926
800396	556.921	0	0	103.965
800397	190.784	0	74.6406	29.4807
800399	15.0573	0	0	0
800400	3.64837	0	0	0
800403	9.2356	0	9.30085	5.96239
800411	0.508675	0	0	0
800415	0	0	0	3.18449
800417	0.203521	0	0	0
800427	0.152577	0	0	0
800436	56.0237	0	18.6017	13.5582
800437	3.54997	0	85.8536	47.1475
800439	23.4954	0	58.2077	49.3255
800440	3.946	0	24.6311	0
800441	0.101761	0	0	0
800442	3.06286	0	0	0
800444	0.101761	0	0	0
800445	0.152577	0	0	0
800446	1.88187	0	0	0
800448	10.8599	0	0	3.18449
800449	176.667	0	337.286	368.459
800452	12.9494	0	21.6164	6.36898
800453	35.0239	0	22.4623	6.36898
800454	18.3896	0	0	6.36898
800455	1.95097	0	0	0
800456	26.3674	0	73.538	15.5159
800459	101.158	0	96.257	64.938
800461	28.054	0	0	17.563
800462	17.873	0	7.48744	27.8472
800463	286.744	0	322.68	280.507
800464	33.5154	0	0	13.1517
800465	16.4825	107.631	9.30085	6.36898
800467	5.42049	0	0	3.18449
800468	1.07544	0	16.7883	0
800469	3.99269	0	0	0
800470	6.18376	0	0	12.0143
800471	31.6645	0	22.4623	28.3505
800472	76.7685	107.631	18.6017	78.7308
800473	0.152577	0	0	0
800477	67.8278	0	9.30085	22.7051
800478	33.5838	107.631	36.9467	6.36898
800483	39.4474	0	24.2757	35.0365
800484	57.4369	0	18.6017	27.8543
800485	74.7162	0	14.9749	74.6776
800486	74.7645	0	92.6302	48.6914
800492	0.141691	0	0	0
800493	0.203521	0	0	0
800495	70.8249	0	14.9749	49.1946
800496	36.399	0	7.48744	22.7051
800497	1.22802	0	0	0
800500	30.3063	0	56.3943	39.0413
800501	116.182	107.631	220.65	220.379
800503	1530.38	1448.05	4427.67	3696.94
800505	10.9976	0	81.6376	25.483
800507	74.134	659.283	132.727	255.547
800508	58.4961	0	72.5934	78.0896
800509	14.5368	0	0	21.5678
800510	107.879	0	45.8922	27.1165
800511	59.7623	111.148	0	31.0317
800514	0.152577	0	0	0
800520	80.9808	0	0	30.2185
800523	0.85376	0	0	0
800525	493.087	871.6	544.289	487.473
800528	68.7104	107.631	31.7632	83.0938
800529	9.38099	0	14.9749	5.96239
800531	47.1354	0	24.2757	36.6771
800532	327.692	0	0	20.3409
800533	0.101761	0	0	0
800534	202.201	107.631	0	19.1069
800535	0.152577	0	0	0
800536	3.78968	0	0	0
800537	744.281	215.262	0	51.7863
800538	62.7066	0	7.48744	4.00477
800539	23.5554	0	9.30085	42.3224
800548	11.5576	0	0	3.18449
800550	5.86767	0	0	0
800552	310.109	0	0	22.7051
800553	5.05346	0	0	0
800554	4.44341	0	0	0
800556	2.65203	0	0	0
800558	0.254338	0	0	5.96239
800559	0.152577	0	0	0
800560	30.491	0	27.9026	63.704
800561	2.80137	0	48.9069	33.5821
800564	3.85512	0	87.8021	61.7535
800565	76.3585	0	0	30.6251
800566	86.6719	0	16.7883	45.4173
800567	2.41636	0	0	0
800568	30.9219	0	31.7632	54.3367
800569	8.35692	0	61.2225	36.6771
800570	29.8645	0	0	27.2131
800571	20.7434	107.631	26.0891	21.5678
800572	44.5618	527.426	24.6311	13.1517
800574	186.478	0	56.7497	92.2407
800576	56.82	111.148	261.089	144.441
800578	14.6421	0	41.4194	28.3505
800579	65.9306	0	14.9749	46.2305
800580	144.905	0	131.39	93.0609
800581	0.730228	0	0	0
800582	28.6627	0	0	4.00477
800584	0.203521	0	0	0
800586	15.7762	107.631	14.9749	26.3928
800588	0.559492	0	0	0
800589	6.40216	0	0	0
800592	0.944763	0	0	3.18449
800596	2.81213	0	0	0
800597	0.101761	0	0	4.00477
800599	17.2109	0	7.48744	9.14688
800600	31.4874	215.262	31.7632	48.2848
800604	0.712324	0	0	0
800605	9.92977	0	0	0
800606	2.51072	0	0	0
800607	49.3377	0	7.48744	15.1988
800608	155.991	0	93.5977	74.8085
800609	49.0891	0	16.7883	106.854
800611	0.984565	0	0	0
800612	25.0512	0	0	9.55347
800613	10.1438	0	16.7883	30.3976
800614	2.32523	0	0	0
800615	4.33829	0	0	0
800616	0.203521	0	0	0
800617	21.6639	0	0	0
800618	6.29589	0	0	0
800619	17.48	0	9.30085	31.9486
800620	6.74376	0	36.9467	0
800622	8.82528	0	0	17.563
800624	17.6071	0	0	4.00477
800625	60.8324	0	9.30085	13.9719
800626	0.762885	0	0	0
800627	738.584	0	7.48744	62.3463
800628	101.183	107.631	262.313	171.564
800629	432.23	0	652.564	369.549
800630	21.6223	0	24.6311	4.00477
800631	17.8658	0	9.30085	11.194
800634	249.964	218.779	192.257	153.67
800635	324.441	0	0	3.18449
800638	32.6716	111.148	79.8242	32.9964
800639	11.0738	0	7.48744	13.1517
800640	40.9115	0	0	3.18449
800641	7.33183	0	21.6164	38.2281
800642	37.4741	0	31.7632	112.899
800643	34.1615	0	86.3441	139.843
800644	262.708	0	85.8536	319.086
800645	0.864774	0	0	0
800646	40.8478	0	31.7632	59.7888
800648	26.3999	0	52.1783	43.4597
800649	99.4131	0	154.208	274.082
800650	0.770286	0	0	3.18449
800651	0.152577	0	0	0
800653	263.376	107.631	142.86	201.5
800654	95.1013	659.283	0	69.4389
800657	0.690425	0	0	0
800659	10.7726	0	14.9749	9.14688
800660	110.4	0	0	3.18449
800663	0.294268	0	0	0
800664	3.96016	0	0	9.14688
800665	44.5911	0	18.6017	21.5678
800666	11.2942	0	24.6311	6.36898
800667	1.63493	0	0	3.18449
800668	66.9966	0	18.6017	43.8663
800671	16.0954	0	9.30085	12.3314
800672	19.7753	0	0	28.2609
800673	1.06817	0	381.5	490.147
800680	15.1029	0	0	69.4318
800681	45.3476	0	0	12.0143
800682	115.858	0	29.1039	33.0789
800683	147.42	0	0	53.3374
800684	420.169	0	90.8168	199.77
800685	120.622	111.148	109.54	83.2317
800686	106.253	0	16.7883	15.9225
800687	10.4388	111.148	113.045	84.1487
800688	1.2389	0	0	12.0143
800689	0.101761	0	0	0
800691	0.871919	0	0	0
800693	6.02744	107.631	0	0
800694	3.17538	0	0	0
800696	1396.87	107.631	58.2077	323.635
800697	5.07587	0	0	0
800698	2.85934	0	0	0
800699	72.3715	0	47.0935	26.3033
800700	29.995	0	18.6017	0
800703	3.80469	0	0	3.18449
800704	118.351	0	83.3294	96.1559
800707	23.1553	0	86.209	11.9248
800708	0.283382	0	0	0
800709	93.4466	0	7.48744	49.9183
800710	174.99	0	19.803	62.6633
800711	1.64595	0	69.5558	53.0132
800714	4.73411	0	183.924	151.354
800720	0.283382	0	0	0
800721	0.305154	0	0	0
800724	0.973807	0	0	0
800726	1.22087	0	0	0
800727	23.1675	0	0	22.3881
800729	166.343	527.426	78.3662	67.7088
800730	58.9158	1200.96	502.388	299.476
800731	1.595	1863.75	1046.52	274.172
800732	10.3723	0	22.4623	14.3785
800735	88.4715	322.893	74.6406	86.1887
800738	10.5724	0	0	21.5678
800742	31.4782	0	0	21.0717
800743	86.0771	0	24.6311	44.1763
800746	69.7445	0	26.0891	35.5397
800750	72.5642	0	97.8138	81.8669
800752	3.10653	0	0	11.9248
800753	0.406915	0	0	0
800754	0.763013	0	0	0
800755	1.08633	0	0	0
800757	194.777	0	14.9749	61.843
800758	198.441	878.062	420.494	193.125
800764	0.712069	0	0	0
800765	17.3715	0	76.6878	27.034
800766	6.75839	0	0	6.36898
800767	4.67687	0	9.30085	10.3738
800768	11.2197	0	0	4.00477
800769	208.776	0	243.468	126.367
800770	6.31116	0	37.4372	31.1284
800771	114.432	215.262	80.6701	88.87
800772	82.5973	0	0	57.4317
800775	18.6003	0	0	39.1379
800777	57.0486	0	26.0891	31.1284
800778	146.745	898.77	489.915	291.231
800779	106.26	222.296	74.0285	73.1337
800782	2.87022	0	9.30085	0
800784	30.7596	0	22.4623	28.3505
800785	9.99121	0	9.30085	3.18449
800786	482.926	239.488	89.9709	97.6927
800790	16.8443	0	14.9749	12.738
800791	94.4499	0	16.7883	81.6878
800792	72.9604	0	138.743	49.0084
800793	21.267	0	9.30085	33.0789
800794	15.0858	215.262	22.4623	49.8287
800795	104.502	107.631	84.909	79.4956
800796	71.9149	0	44.4342	26.3928
800797	92.5428	0	63.0359	34.6299
800799	0.457859	0	0	0
800800	0.508675	0	0	0
800802	47.6555	0	9.30085	5.96239
800805	0.141691	0	0	0
800806	2.0128	0	0	8.00955
800807	0.203521	0	0	3.18449
800808	3.08084	0	9.30085	0
800810	0.915718	0	0	0
800812	19.0143	0	31.7632	12.738
800813	1.26795	0	53.735	107.253
800814	160.809	0	144.809	137.058
800815	796.377	1076.31	1182.54	989.668
800816	137.034	0	61.8346	70.2592
800818	3.31366	111.148	37.4372	6.36898
800820	43.2117	0	227.315	94.8253
800821	42.258	0	165.934	117.724
800822	32.3875	0	7.48744	35.4502
800823	23.1477	666.889	250.488	141.649
800824	0.203521	0	9.30085	0
800825	8.9961	0	14.9749	4.00477
800826	0.864902	0	0	0
800827	0.203521	0	0	0
800828	61.9804	0	0	13.5582
800829	31.2363	0	0	31.1284
800830	113.519	0	16.7883	32.3552
800832	72.671	107.631	111.097	31.0388
800833	0.101761	0	0	0
800837	1.4278	0	0	5.96239
800838	0	0	0	9.14688
800839	23.7433	218.779	223.408	290.336
800840	169.932	0	47.7056	76.5386
800841	6.2566	0	0	18.7004
800842	182.358	0	0	48.6018
800843	1.12638	0	0	0
800845	6.90033	0	0	0
800846	5.87609	0	0	0
800848	0.792058	0	0	0
800850	70.6987	486.009	130.446	170.02
800851	10.283	0	0	31.1213
800852	7.0524	0	0	0
800854	149.891	111.148	48.5515	95.4251
800855	94.6803	0	26.0891	52.9237
800856	126.9	0	52.5337	78.9099
800859	0.933749	0	9.30085	0
800860	0.305154	0	0	0
800863	82.2752	0	37.4372	83.8245
800864	1427.91	0	19.803	99.2366
800866	18.6542	395.57	357.8	112.485
800867	0.101761	0	0	0
800868	5.39523	0	0	3.18449
800871	0.203521	0	0	0
800872	107.322	0	71.1354	65.0204
800873	142.645	0	70.8787	83.9554
800875	75.5638	0	7.48744	21.4782
800876	16.0197	0	26.0891	26.3033
800877	16.9232	0	0	11.9248
800878	23.8817	0	172.418	62.4842
800879	71.5263	0	65.3398	77.2623
800880	213.981	1156.02	640.457	565.294
800881	71.2925	0	14.9749	27.9368
800882	44.3974	506.718	262.192	196.936
800883	1034.01	527.426	368.437	808.047
800884	1.82383	0	0	0
800885	67.3471	107.631	110.485	206.415
800886	2.01293	0	0	0
800888	183.123	111.148	56.7497	75.4013
800889	6.66301	0	0	4.00477
800890	37.1879	0	74.3839	32.7618
800891	29.4337	215.262	22.4623	27.9368
800893	48.8816	0	58.2077	34.3129
800895	9.95218	0	12.3156	7.18926
800896	224.787	0	70.5233	61.0228
800897	177.838	0	18.6017	46.6442
800898	33.6626	0	0	12.3314
800901	0.407043	0	0	0
800903	80.5367	659.283	91.5276	60.6162
800904	21.8847	0	22.4623	18.2938
800905	60.9905	0	18.6017	29.0741
800906	31.0033	0	27.9026	9.55347
800909	13.397	0	0	0
800910	66.4793	0	88.1575	34.3058
800911	170.136	107.631	106.759	140.56
800912	26.735	0	18.6017	18.3833
800914	0.203521	0	0	0
800915	67.5606	0	83.1943	57.8383
800916	15.089	0	24.6311	16.0191
800917	0.406915	0	0	0
800918	85.2191	0	284.005	223.523
800920	181.93	111.148	183.802	348.339
800921	28.4707	0	58.5632	19.5206
800924	136.279	0	7.48744	33.4926
800925	24.8548	0	24.2757	26.7099
800928	115.82	111.148	36.9467	68.9428
800935	215.522	0	18.6017	47.8711
800938	118.235	0	40.2181	44.6866
800939	0.152577	0	0	0
800945	72.5839	107.631	0	22.7051
800947	101.871	0	148.791	113.443
800948	27.6774	3396.18	680.48	259.372
800950	11.0354	0	0	0
800951	2.6633	0	0	0
800952	28.6569	0	0	12.738
800953	52.0318	0	61.5779	65.6687
800954	6.03858	0	0	0
800955	1.57672	0	0	0
800956	294.588	0	0	23.932
800958	30.7274	0	26.0891	27.1236
800967	57.141	0	0	17.8872
800968	43.9833	0	107.47	57.0251
800970	31.0491	0	12.3156	27.1236
800971	11.9685	0	95.4112	113.857
800972	185.844	111.148	96.8692	96.5554
800973	481.626	0	0	27.1165
800974	5.9984	0	0	0
800978	783.296	107.631	0	127.27
800979	33.9011	0	103.744	36.2634
800983	2.96837	0	0	0
800985	0.254338	0	0	0
800989	0.101761	0	0	0
800990	109.054	215.262	0	9.55347
800992	107.88	107.631	65.3398	52.6066
800994	42.237	0	21.6164	19.2036
800995	79.8004	0	0	40.1786
800996	0.203521	0	0	0
800998	2.56154	0	14.9749	34.6299
800999	9.65676	111.148	143.215	40.2752
801003	14.0324	0	14.9749	11.194
801004	3261.72	1746.14	1517.72	712.573
801006	2.15815	0	19.803	7.18926
801022	0.526834	0	0	0
801036	93.257	0	153.007	124.327
801038	0.486904	0	0	3.18449
801039	40.1731	374.861	1082.53	656.451
801041	50.5123	503.201	12.3156	57.0251
801042	4.22913	0	0	0
801043	36.6382	0	44.4342	44.2729
801044	70.8006	0	29.9498	15.5159
801045	225.627	0	0	43.4597
801046	0.141691	0	7.48744	6.36898
801051	53.7368	0	44.0787	46.7338
801052	18.6537	0	18.6017	54.2472
801053	33.729	0	31.7632	24.0286
801054	91.8257	0	60.0212	89.4628
801056	54.9937	0	24.6311	19.2036
801057	33.5093	107.631	16.7883	19.2036
801058	147.678	0	0	13.1517
801060	17.4913	0	16.7883	31.9415
801062	2.00919	0	0	5.96239
801064	78.1583	0	63.8818	20.0239
801065	3.76064	0	0	33.9063
801066	0.101761	0	0	0
801067	163.138	0	250.344	133.963
801068	161.078	0	205.774	161.493
801069	55.8376	0	27.9026	41.0884
801070	1467.34	0	102.286	525.176
801072	145.922	0	65.3398	63.3045
801073	255.714	808.903	123.426	185.488
801074	37.085	0	9.30085	20.0239
801076	191.186	111.148	7.48744	35.9463
801079	436.448	0	7.48744	74.9947
801080	34.1279	218.779	19.803	71.4931
801081	0.152577	0	0	0
801082	121.363	0	9.30085	58.2449
801084	206.862	1718.22	2226.12	1676.59
801086	69.1191	0	206.998	136.334
801087	15.042	0	0	18.3833
801088	47.6455	0	0	60.6162
801089	2.92852	0	0	12.0143
801090	1.9983	0	0	5.96239
801092	0.49779	0	0	0
801096	46.9506	0	29.9498	56.1153
801097	10.8053	0	57.0064	15.5159
801098	67.9943	0	46.2476	25.5726
801099	18.5947	0	0	3.18449
801100	7.31801	0	0	12.0143
801103	95.3511	0	9.30085	5.96239
801104	39.5327	111.148	27.9026	21.8848
801105	49.0047	0	73.538	58.0658
801108	30.2634	111.148	22.4623	43.5493
801110	1.32978	0	0	8.00955
801111	85.4079	0	26.0891	292.3
801112	51.0017	0	26.0891	67.0747
801113	18.3816	0	56.7497	39.1379
801114	9.08408	0	0	0
801115	12.222	0	0	6.36898
801116	25.7905	0	61.5779	7.18926
801117	20.1804	0	0	3.18449
801119	25.7306	0	0	0
801120	923.121	107.631	7.48744	28.0334
801121	0.203521	0	0	0
801122	119.25	0	24.2757	23.2084
801123	25.439	0	29.9498	21.5678
801124	52.9456	0	0	6.36898
801127	7.27047	0	0	35.9463
801134	4.10598	0	0	0
801136	2.69936	0	0	0
801137	2.03096	0	0	0
801139	289.626	0	31.7632	185.44
801140	136.19	0	47.0935	41.8263
801141	59.8394	215.262	36.5913	31.852
801146	18.8388	0	14.9749	8.00955
801147	5.77297	0	0	0
801149	447.734	111.148	126.918	210.695
801151	93.7072	0	24.6311	14.3785
801152	12.0126	0	0	11.9248
801153	52.7833	0	0	33.4926
801154	595.673	0	43.2329	142.069
801156	138.249	0	34.7779	28.7571
801157	11.8308	0	33.5766	0
801158	3.9713	0	0	10.3738
801159	770.499	434.041	76.8094	193.711
801160	41.3869	0	35.39	53.751
801162	0.305154	0	0	0
801163	816.783	0	82.4835	94.1016
801166	2.15437	0	0	0
801167	31.5341	0	0	3.18449
801168	79.9392	0	12.3156	35.0365
801171	56.4478	0	0	15.1988
801172	52.8718	0	31.7632	28.6675
801174	14.3404	0	0	0
801176	46.0653	0	0	6.36898
801177	4.75286	0	0	0
801182	12.7566	0	0	3.18449
801183	66.5997	0	0	9.96716
801184	10.4677	0	9.30085	3.18449
801185	14.2186	0	9.30085	19.2036
801186	2.08577	0	0	0
801187	0.813957	0	0	3.18449
801188	3.23367	0	0	3.18449
801189	1.57697	0	0	0
801190	60.3936	0	38.4047	33.8992
801193	21.6089	0	0	19.9343
801194	57.4964	263.713	69.2004	193.352
801196	169.728	0	29.9498	101.712
801197	1.44242	0	0	0
801198	0.101761	0	0	0
801200	15.3411	0	0	3.18449
801202	4.99908	0	31.7632	62.2496
801204	1.53317	0	0	0
801205	3.68392	0	0	0
801206	29.4911	0	9.30085	0
801209	27.8244	0	7.48744	5.96239
801210	27.6507	0	58.2077	23.1188
801211	796.989	1076.13	1934.19	1358.58
801212	118.538	458.267	1202.83	724.704
801214	38.3329	107.631	65.3398	15.1093
801215	0	0	7.48744	0
801217	0.254338	0	0	0
801220	4.59262	0	0	0
801221	0.91559	0	0	0
801224	27.9928	0	44.4342	24.2561
801225	93.0204	111.148	24.2757	60.2025
801226	167.233	0	0	83.3213
801227	3.64799	0	0	0
801228	46.0811	0	39.2506	56.1977
801229	41.9519	0	24.6311	40.6747
801231	0.141691	0	0	0
801232	62.9924	0	41.064	6.36898
801233	7.62257	0	14.9749	4.00477
801234	18.6903	0	32.1186	10.3738
801236	0.385143	0	0	0
801237	117.33	0	89.6155	70.9899
801239	162.14	395.57	153.362	143.11
801240	207.637	0	16.7883	125.637
801241	8.49546	0	0	4.00477
801242	21.9485	0	33.5766	13.1517
801243	38.3966	0	12.3156	58.569
801244	162.004	107.631	148.179	135.197
801246	1.50425	0	0	3.18449
801247	94.3095	0	44.6909	50.2424
801248	75.181	0	7.48744	21.9815
801250	40.6154	0	14.9749	26.3928
801251	50.2164	0	14.9749	4.00477
801252	1.60602	0	0	0
801253	4.62881	0	18.6017	49.8287
801255	28.9864	0	0	29.0741
801259	2.15475	0	0	0
801260	44.4305	0	14.9749	27.1236
801261	83.7637	107.631	44.6909	44.6866
801262	31.855	131.857	141.893	80.9571
801263	262.375	215.262	138.644	158.723
801264	41.8894	0	26.0891	34.2162
801267	46.7829	0	33.5766	54.9708
801268	33.0553	0	98.3042	68.9499
801269	85.1807	0	55.193	89.6903
801270	139.14	243.005	239.117	247.365
801271	13.4868	0	0	3.18449
801272	2.28929	0	0	3.18449
801273	2.57229	0	0	0
801275	1.35155	0	0	4.00477
801276	25.172	0	0	19.9343
801277	65.3519	0	39.2506	30.3081
801278	122.764	329.927	301.64	297.89
801279	45.6839	0	19.803	6.36898
801280	1.06455	0	0	0
801281	63.3388	0	44.4342	82.6872
801282	44.1698	0	0	13.5582
801283	141.145	111.148	203.372	352.564
801284	34.2753	0	9.30085	40.2752
801285	7.12852	0	9.30085	21.0717
801287	7.46659	0	0	0
801289	2.79023	0	0	0
801290	484.537	0	316.381	169.6
801291	11.4959	0	24.6311	15.1988
801292	0.435959	111.148	0	4.00477
801294	13.619	0	124.393	94.6049
801296	4.44732	0	0	0
801298	3.27012	0	0	0
801302	5.15204	791.139	63.8818	52.1929
801303	0.254338	0	0	0
801304	277.013	322.893	275.195	277.77
801305	45.5253	0	36.9467	25.0764
801306	59.655	395.57	55.5484	13.1517
801307	7.38278	0	0	13.1517
801313	0.152577	0	0	0
801315	0.792058	0	0	0
801316	1.93281	0	0	0
801317	2.73563	0	0	0
801319	5.45017	0	0	9.96716
801321	86.7184	0	19.803	65.7583
801322	59.1156	0	21.6164	58.2449
801323	116.748	0	54.2255	49.7392
801327	58.4773	371.344	490.181	474.3
801328	192.315	0	290.071	327.33
801330	95.7798	107.631	29.9498	84.1416
801331	0.305154	0	24.6311	14.3785
801332	7.62959	0	9.30085	11.194
801333	28.2314	0	86.6995	28.3505
801334	183.163	107.631	227.058	284.56
801335	60.3742	0	35.39	18.3833
801336	365.069	111.148	0	55.0604
801356	0.203521	0	0	0
801364	31.4247	0	33.5766	21.1612
801366	57.7344	0	0	31.1213
801367	38.2003	0	0	34.7194
801368	113.721	0	12.3156	55.0675
801370	42.5448	0	61.2225	50.5524
801374	28.0858	111.148	39.2506	17.9767
801375	28.6898	0	0	13.9719
801376	37.903	0	27.9026	24.2561
801377	78.1671	0	14.9749	31.535
801380	4.26906	0	0	5.96239
801381	332.094	0	97.1029	134.142
801382	0	0	0	3.18449
801384	46.3035	0	7.48744	12.738
801386	76.043	0	80.6701	98.203
801387	26.1592	0	0	0
801388	5.78424	0	9.30085	0
801389	0.101761	0	0	0
801391	13.0692	0	72.3367	21.5678
801392	19.8713	0	51.5662	131.192
801394	63.3296	0	9.30085	15.5159
801395	23.3324	0	0	38.7242
801396	7.22662	0	39.2506	28.6675
801399	81.0354	0	19.803	15.5159
801402	0.679411	0	0	0
801407	7.19035	0	0	0
801408	11.2927	0	7.48744	0
801410	0.385143	0	0	0
801411	88.7592	0	110.386	31.1213
801412	46.8871	0	26.0891	35.1331
801414	0.141691	0	0	3.18449
801415	6.97216	0	0	15.1988
801417	6.21654	0	0	25.8967
801420	162.06	215.262	274.863	395.279
801421	102.157	0	56.7497	102.759
801426	106.053	659.855	263.65	294.051
801427	1.27909	0	0	0
801429	18.1536	0	16.7883	4.00477
801431	0.101761	0	0	0
801434	14.1881	0	7.48744	16.7427
801436	28.5171	0	12.3156	21.1612
801437	36.3037	0	22.4623	18.3833
801438	283.949	0	29.9498	95.4322
801439	6.74704	0	14.9749	6.36898
801440	63.2961	107.631	34.7779	57.1075
801441	543.478	721.98	665.565	584.028
801443	40.698	0	7.48744	31.852
801449	4.48751	0	0	0
801450	5.53365	0	0	0
801451	34.6091	0	0	37.1803
801453	209.001	0	44.6909	56.2943
801457	0.254338	0	0	0
801460	103.247	0	51.9216	29.0741
801461	1.27156	0	0	0
801470	1.01735	0	0	0
801471	28.618	222.296	60.867	17.563
801472	35.5743	0	0	40.2681
801473	10.0389	0	144.061	108.577
801475	114.809	0	53.735	93.695
801476	0.101761	0	0	0
801477	581.65	0	351.195	364.082
801478	165.393	0	89.125	143.11
801479	55.6269	0	24.2757	27.1236
801480	175.351	215.262	137.064	61.3327
801481	80.0002	0	60.0212	54.6538
801482	7.31826	0	22.4623	15.1093
801483	45.7242	0	0	3.18449
801484	80.3715	0	136.929	59.0651
801485	161.417	222.296	127.053	88.87
801486	12.7141	111.148	7.48744	39.0413
801487	160.397	0	27.9026	76.8557
801488	41.9322	107.631	134.306	124.947
801489	70.6809	0	0	25.8896
801494	1.91091	0	0	0
801495	139.737	506.718	48.9069	41.0884
801496	56.7292	0	27.2905	34.6228
801497	32.1979	222.296	111.587	90.1864
801503	2.62362	0	0	0
801504	2.53989	0	0	12.0143
801514	7.46995	0	0	6.36898
801516	0.446845	0	0	0
801519	0.385143	0	0	0
801520	0.813957	0	0	0
801528	19.6088	0	0	13.9719
801530	0.396029	0	0	0
801531	0	0	32.1186	21.8919
801532	4.50902	0	27.9026	0
801533	8.44426	0	7.48744	93.2813
801534	1.36244	0	0	0
801536	0.152577	0	0	0
801537	2.09279	0	0	0
801539	627.339	597.158	191.056	120.826
801540	951.85	617.866	184.77	117.407
801541	57.8544	0	27.9026	26.7099
801542	0.396029	0	0	0
801545	34.7775	0	16.7883	75.7254
801546	77.9423	107.631	9.30085	30.7147
801547	0.508675	0	0	0
801549	247.198	1145.29	250.942	148.666
801550	52.5741	0	0	36.2705
801551	117.397	333.444	153.007	108.894
801553	10.8305	0	0	0
801554	13.3011	0	0	16.0191
801555	153.561	395.57	98.9164	136.424
801556	35.7154	0	9.30085	4.00477
801557	2.07089	0	0	0
801558	33.7129	0	0	11.194
801559	58.1105	107.631	0	6.36898
801560	77.2158	0	0	43.3702
801562	2.35789	0	7.48744	3.18449
801563	53.7248	0	0	8.00955
801564	58.939	222.296	59.0536	30.7147
801566	103.535	0	65.6952	54.9708
801567	66.7914	0	46.7381	108.349
801568	7.17224	0	0	12.3314
801570	93.0326	0	38.4047	67.3917
801574	72.3731	0	53.735	113.305
801575	154.05	0	161.106	177.747
801577	30.5559	0	35.39	22.3881
801578	2.74703	0	9.30085	25.9863
801579	80.872	0	27.9026	9.55347
801580	9.67182	0	9.30085	9.96716
801581	29.7608	107.631	7.48744	20.7475
801587	304.848	527.426	139.233	90.5105
801588	0.770286	0	0	0
801589	0.904577	0	0	0
801594	121.25	0	12.3156	47.8782
801595	122.939	0	9.30085	41.1851
801596	16.2887	107.631	0	0
801597	8.60739	0	0	0
801598	1.45331	0	0	0
801599	1.64595	0	0	4.00477
801600	1.4642	0	9.30085	0
801601	95.848	0	52.1783	3.18449
801602	9.79118	395.57	0	0
801603	117.532	0	52.1783	49.098
801605	2.97908	0	0	8.00955
801606	105.047	444.593	130.446	94.9219
801607	9.89409	0	0	19.5206
801608	0.730355	0	9.30085	27.034
801609	98.6948	333.444	36.5913	31.535
801611	37.7908	0	40.2181	46.2305
801612	718.369	107.631	196.24	354.77
801613	47.8218	0	65.3398	85.3755
801614	5.1346	0	0	0
801615	32.5933	0	26.0891	31.852
801617	20.6851	0	0	3.18449
801621	197.186	1395.51	1917.04	1933.51
801623	40.6017	0	130.801	64.938
801624	117.616	0	58.2077	50.3319
801625	29.4253	0	7.48744	0
801627	6.92874	0	0	20.7475
801628	12.0081	0	0	3.18449
801629	3.44447	0	0	0
801630	0.254338	0	0	0
801631	0.915718	0	0	0
801633	0.203521	0	0	0
801634	63.9998	0	31.7632	44.2729
801635	100.148	322.893	14.9749	35.5397
801636	64.2262	0	324.04	268.292
801639	153.821	756.934	1890.55	1720.84
801640	0.559492	0	0	0
801644	0.385143	0	0	0
801646	36.9118	0	12.3156	45.0037
801647	256.337	111.148	44.0787	141.462
801649	23.8762	111.148	12.3156	45.4102
801650	0.356098	0	0	0
801652	49.4524	0	9.30085	50.9731
801653	41.1727	0	35.39	29.4878
801654	33.1581	0	126.562	102.849
801655	0.548606	111.148	251.887	173.825
801656	0.203521	0	0	11.9248
801657	4.6542	0	0	0
801658	0.741241	0	29.9498	6.36898
801660	101.317	0	31.7632	42.2258
801661	28.7969	0	0	0
801663	13.0696	0	46.2476	5.96239
801665	0.457859	0	0	0
801667	15.5142	0	0	11.9248
801668	16.5067	0	35.39	33.0789
801669	0.49779	0	0	0
801671	704.298	215.262	319.31	355.729
801672	5.01429	0	0	0
801673	1.92933	0	0	0
801675	0.781172	0	7.48744	11.9248
801677	125.548	263.713	160.85	107.26
801678	79.2343	347.119	85.1428	79.1785
801679	25.9407	0	0	15.5159
801680	2.25664	0	0	3.18449
801681	3.23393	0	7.48744	0
801682	1.22074	111.148	9.30085	0
801685	1.42427	0	0	0
801688	32.6598	0	37.2034	44.5971
801692	1.12626	0	0	3.18449
801693	1.11898	0	0	0
801694	0.356098	0	0	13.5582
801695	1.01735	0	68.7099	50.9731
801696	0.345212	0	12.3156	4.00477
801697	0.101761	0	0	3.18449
801698	71.4152	0	82.8389	65.9374
801700	124.963	322.893	63.8818	137.072
801703	79.0617	659.283	9.30085	0
801704	46.081	0	0	12.3314
801705	24.1479	0	0	21.5678
801706	57.0341	0	181.008	61.8359
801707	0.305282	0	0	0
801710	4.04814	0	0	3.18449
801713	0.203521	0	0	0
801714	972.988	0	0	32.6723
801715	141.314	0	9.30085	30.2185
801716	197.355	0	7.48744	47.8711
801718	31.0103	0	0	18.3833
801719	1.30073	0	0	0
801720	0.628595	0	0	0
801721	23.1037	0	9.30085	15.1093
801722	1.6348	0	0	3.18449
801723	22.2145	0	78.2674	33.5821
801726	0.101761	0	0	0
801727	17.1464	1895.01	1774.57	1227.87
801728	0.152577	0	0	0
801729	45.2674	0	74.3839	88.56
801730	2.00919	0	0	0
801731	1.46046	0	0	0
801735	3.93852	0	0	0
801738	66.8549	0	7.48744	53.5164
801739	5.90862	0	0	0
801740	129.847	0	66.8965	66.9922
801741	75.5515	0	0	0
801743	48.9733	0	52.4121	0
801745	1.27156	0	0	0
801746	0.559492	0	0	0
801750	31.2332	0	0	53.1098
801753	10.6639	222.296	0	23.5254
801754	0.152577	0	0	0
801755	27.2865	0	36.9467	3.18449
801756	2.73942	0	0	16.0191
801757	1124.61	437.558	641.424	783.977
801758	115.748	0	75.3514	63.1666
801759	6.85539	0	0	0
801761	0.305282	0	0	0
801766	63.2588	0	9.30085	21.4782
801770	1.09721	0	0	0
801773	0.203521	0	0	0
801774	0.599422	0	0	0
801775	51.5421	0	7.48744	13.5582
801776	64.6362	0	18.6017	5.96239
801777	21.8444	0	36.9467	0
801778	151.059	0	7.48744	3.18449
801779	4.37435	0	0	12.0143
801780	19.0471	0	0	6.36898
801783	4.29134	0	0	4.00477
801785	53.2038	0	9.30085	15.1988
801786	51.7806	0	82.3618	36.36
801787	64.9817	0	56.0389	42.2258
801788	75.3107	0	26.0891	38.7242
801789	15.6635	0	46.2476	25.166
801791	4.50902	0	0	0
801793	2.45591	0	36.5913	54.9708
801794	152.845	107.631	41.4194	127.829
801795	76.942	0	26.0891	15.1988
801796	2.86661	0	0	0
801798	28.7766	0	27.9026	17.1564
801799	58.6377	0	0	39.4479
801800	6.81635	0	0	5.96239
801801	16.6762	0	0	4.00477
801802	11.3833	0	24.6311	4.00477
801803	1.01722	0	0	0
801806	79.533	0	29.9498	24.6627
801807	56.5584	0	37.2034	13.9719
801808	40.1968	0	7.48744	56.3839
801809	207.032	218.779	153.718	262.164
801810	1.32251	0	7.48744	3.18449
801811	2.67044	0	0	0
801815	156.356	0	50.7203	55.4741
801816	23.2369	0	7.48744	3.18449
801821	0.406915	0	0	0
801822	0.435959	0	0	0
801823	23.7619	0	14.9749	38.3176
801832	4.44404	0	78.3662	26.3033
801834	13.2441	0	54.2255	20.7475
801835	11.557	0	0	25.166
801837	23.1295	0	0	12.0143
801838	2.82302	0	86.209	5.96239
801840	3.00136	0	0	13.5582
801842	1.36971	0	7.48744	0
801845	130.117	0	89.125	100.299
801847	128.501	0	87.667	90.1935
801850	33.8201	0	31.7632	29.4878
801851	23.479	218.779	67.864	67.7159
801853	21.0955	0	18.6017	17.8872
801854	25.2739	0	51.5662	19.1069
801857	67.2239	0	0	13.1517
801858	2.80512	0	0	19.5206
801860	2.83803	1009.92	559.737	99.7399
801861	47.1556	333.444	100.473	44.9966
801862	5.81299	0	0	0
801863	0.101761	0	0	0
801875	105.983	0	65.6952	97.6103
801876	92.1784	333.444	509.741	384.706
801877	583.907	329.927	281.261	391.661
801878	1.79878	0	0	48.1881
801880	0.101761	0	24.2757	38.9588
801881	6.98381	0	9.30085	4.00477
801883	3.63009	0	0	0
801884	9.96204	0	0	0
801885	4.38936	0	0	0
801887	1.53317	0	0	0
801892	0.101761	0	0	0
801905	51.9067	107.631	22.4623	211.97
801906	0.944635	0	0	0
801907	133.804	131.857	41.064	61.9326
801908	24.2163	0	0	0
801910	21.5315	0	12.3156	30.301
801912	83.4896	0	0	42.2329
801913	31.4008	0	9.30085	18.7004
801914	645.869	0	153.142	332.32
801915	65.5015	263.713	77.1649	66.5714
801917	24.7032	0	14.9749	35.4502
801918	83.0689	0	32.1186	71.307
801919	16.9759	0	12.3156	16.0191
801921	57.9896	0	88.5129	70.9075
801922	15.1037	0	0	0
801923	95.9593	107.631	24.6311	15.9296
801924	216.615	222.296	904.033	1135.41
801925	127.451	0	27.9026	67.4884
801926	21.8734	0	39.606	3.18449
801927	17.2526	0	9.30085	5.96239
801928	91.3926	0	36.5913	53.4198
801931	14.1919	0	0	15.5159
801934	96.1537	0	41.064	80.2263
801935	451.305	111.148	186.583	235.489
801937	3.38289	0	0	0
801938	25.4595	0	27.9026	19.2036
801940	129.262	111.148	134.896	251.597
801941	70.0088	111.148	109.54	87.2365
801942	41.3318	0	0	20.3409
801943	96.6065	111.148	32.1186	20.3409
801949	45.1178	0	46.2476	21.9815
801950	47.9454	0	18.6017	74.271
801951	71.7626	0	14.9749	80.7709
801952	75.6911	0	0	25.5726
801953	27.776	0	44.6909	66.2615
801954	24.3915	0	0	3.18449
801955	1.06817	0	0	0
801962	95.0226	111.148	72.8272	67.895
801963	18.3597	0	9.30085	23.5254
801968	172.677	0	129.222	80.1297
801969	5.39944	0	0	3.18449
801970	71.0527	0	34.7779	62.1672
801971	10.5086	0	24.2757	0
801972	34.7137	0	0	9.96716
801975	17.0417	111.148	72.3367	35.4502
801978	4.27284	0	0	0
801979	2.30707	0	0	3.18449
801980	5.6036	0	0	0
801981	25.1614	0	33.932	42.9636
801987	12.0892	0	0	19.114
801988	0.101761	0	0	0
801989	159.893	0	171.707	116.407
801990	19.1192	0	30.9173	19.2036
801991	6.55499	0	0	0
801992	96.7253	0	18.6017	52.6066
801993	6.15497	131.857	242.941	102.118
801994	1087.2	461.784	378.976	637.731
801995	286.31	0	16.7883	135.514
801996	46.041	0	93.9532	22.2985
801998	9.89737	0	0	3.18449
801999	0.457859	0	0	11.9248
802003	21.0858	0	0	0
802004	37.517	0	0	8.00955
802005	10.123	0	0	18.3833
802006	108.47	333.444	7.48744	90.6001
802007	8.9933	0	7.48744	33.5821
802008	111.437	215.262	115.313	78.4067
802010	26.215	0	9.30085	3.18449
802011	20.5544	0	29.9498	9.55347
802014	81.7005	111.148	39.2506	24.6627
802015	6.66802	0	0	0
802016	9.53123	0	9.30085	9.96716
802017	31.6155	0	0	33.4926
802018	19.7839	0	74.6406	21.5678
802019	0.966534	0	0	0
802020	5.05036	0	0	0
802022	32.4183	0	63.0359	23.2084
802023	40.0022	0	27.9026	6.36898
802027	30.3458	0	0	13.5582
802028	107.211	1559.2	2665.79	1773.34
802031	14.8606	0	0	47.8782
802032	95.112	0	42.8774	242.961
802033	6.29338	0	0	35.0436
802034	93.0803	0	74.1501	45.8239
802035	122.255	0	7.48744	55.7911
802036	63.762	0	7.48744	9.14688
802037	678.533	215.262	160.494	308.153
802038	769.521	107.631	108.082	210.274
802039	68.2151	0	41.064	23.5254
802040	100.005	0	9.30085	37.4973
802041	85.3053	107.631	0	37.4973
802042	151.839	1847.14	2628.46	1467.48
802045	156.732	111.148	42.8774	96.7416
802046	91.6735	215.262	105.913	81.4532
802047	96.691	222.296	49.519	32.2657
802051	103.313	131.857	208.555	191.174
802052	124.578	0	75.3514	93.6055
802057	86.1251	0	18.6017	24.6627
802058	9.04768	0	0	28.3505
802059	19.8561	0	83.9415	46.6442
802061	97.0207	0	0	45.9135
802062	59.1322	0	98.5246	43.9559
802064	98.9313	111.148	72.3367	73.2504
802065	129.093	0	36.9467	66.1578
802070	248.044	0	0	77.3589
802071	0.762885	0	0	0
802073	7.23003	0	0	6.36898
802074	4.83935	0	122.09	114.546
802075	0.152577	0	0	0
802076	45.5182	0	39.606	31.535
802077	54.2033	0	96.6125	80.4538
802079	36.0814	0	58.5632	129.324
802080	0.203521	0	0	0
802083	27.2423	107.631	82.1281	31.535
802084	1.88953	0	7.48744	109.315
802085	19.6633	0	24.2757	46.6442
802086	0.254338	0	43.2329	22.7051
802087	24.4002	0	0	35.4502
802088	4.69064	0	9.30085	0
802089	105.23	0	32.1186	52.5995
802090	21.9382	0	0	22.3881
802091	6.95366	0	0	0
802092	23.816	131.857	0	27.2131
802093	714.253	0	86.4657	180.924
802094	172.599	0	7.48744	9.55347
802095	0.559492	0	0	0
802096	0.101761	0	0	0
802097	23.4774	0	0	8.00955
802098	8.44375	0	0	15.9225
802099	40.1748	0	12.3156	41.0884
802100	24.307	218.779	276.91	149.665
802102	220.7	0	186.327	140.119
802103	3.74273	0	9.30085	3.18449
802104	28.1871	0	0	19.5206
802105	34.4984	0	0	18.2938
802106	28.3352	0	24.6311	22.7051
802107	13.2614	0	30.9173	46.6442
802108	17.1946	107.631	49.7528	19.114
802109	0.101761	0	0	0
802112	0.305154	0	0	0
802113	19.0884	0	7.48744	0
802115	26.393	0	78.8566	40.3648
802116	62.0258	0	222.918	90.104
802117	78.6389	0	39.606	116.407
802120	0.864902	0	0	0
802122	17.4033	0	64.2372	11.9248
802127	0.152577	0	0	0
802130	2.04551	0	0	0
802132	43.0772	0	95.4112	7.18926
802133	3.60406	0	0	0
802136	4.11274	0	0	6.36898
802137	9.47952	0	0	9.96716
802139	3.48453	0	0	0
802140	31.1153	0	14.9749	9.55347
802141	130.388	0	81.5159	136.562
802144	5.33	0	0	0
802145	36.255	0	27.9026	3.18449
802148	91.9023	0	32.1186	38.3176
802149	133.747	0	99.2718	37.4078
802150	10.6456	0	0	3.18449
802151	19.5938	0	0	91.4204
802152	129.313	0	0	9.55347
802153	39.1563	0	0	19.114
802154	9.84366	0	0	15.9225
802155	0.548734	0	0	0
802156	5.65357	0	0	45.9135
802157	1.61703	0	0	0
802158	5.9255	0	21.6164	11.9248
802161	16.122	0	9.30085	0
802163	0.882805	0	0	0
802164	25.2704	215.262	9.30085	13.1517
802165	27.0821	0	12.3156	16.7427
802166	48.7489	0	7.48744	3.18449
802168	93.3939	0	47.0935	34.3129
802169	2.98661	0	44.0787	115.091
802172	31.0343	111.148	0	16.0191
802173	2.22721	0	0	0
802174	21.7671	0	24.2757	25.0764
802175	29.8317	0	9.30085	6.36898
802176	139.311	0	12.3156	4.00477
802177	337.071	0	53.9917	175.293
802178	178.953	0	268.675	132.736
802179	316.78	0	77.1649	45.4102
802180	53.2082	0	106.503	10.3738
802181	185.33	898.77	459.02	327.647
802182	6.63422	0	31.7632	33.8992
802183	79.4664	0	196.852	102.525
802184	32.9187	111.148	18.6017	24.6627
802185	5.48249	0	0	3.18449
802188	59.5559	222.296	264.828	183.061
802189	3.76778	0	7.48744	6.36898
802190	0.203521	0	0	0
802191	15.0527	0	0	0
802192	1.221	0	0	0
802193	0.566765	0	0	0
802195	71.1927	0	50.3649	108.804
802196	69.9404	0	148.791	66.351
802197	416.439	857.354	156.044	188.527
802198	1.82757	0	0	0
802199	49.4161	111.148	0	0
802200	61.3609	0	0	0
802201	109.909	0	34.7779	62.1601
802202	117.968	0	159.905	142.435
802203	5.67206	0	74.1501	51.4693
802205	214.694	0	67.1532	91.7374
802207	1.60602	0	9.30085	6.36898
802210	41.4157	0	0	4.00477
802211	137.838	0	117.873	143.799
802212	155.874	333.444	300.731	223.371
802214	2.53602	0	0	0
802215	2.25251	0	0	60.6091
802216	3.15369	107.631	16.7883	51.6968
802217	1.80567	0	0	0
802218	92.2627	0	193.324	43.5493
802220	1.00272	0	0	3.18449
802221	0.708456	0	0	0
802223	93.2274	0	9.30085	19.5206
802228	13.2923	0	0	3.18449
802229	0.406915	0	0	0
802230	31.7009	0	0	10.3738
802231	25.9133	0	88.7696	137.058
802233	110.009	0	26.0891	49.9183
802234	33.754	107.631	42.8774	62.153
802235	9.39238	374.861	90.6817	27.9368
802236	20.856	0	14.9749	6.36898
802238	27.8909	0	0	0
802239	41.5578	0	93.2423	97.3003
802240	25.1063	107.631	0	23.932
802241	14.4116	0	7.48744	18.3833
802242	11.6805	0	7.48744	3.18449
802243	121.982	263.713	142.603	67.7983
802244	19.9934	0	0	0
802245	59.5905	0	31.7632	38.3105
802248	137.454	0	0	43.8663
802249	605.187	0	44.4342	112.41
802250	96.2168	0	41.4194	15.1988
802256	0.141691	0	0	0
802257	3.69481	0	0	12.738
802258	0.55962	0	0	0
802261	12.6952	0	0	11.194
802262	29.1605	107.631	9.30085	11.194
802267	9.63281	0	0	9.14688
802273	14.984	0	0	0
802276	2.80512	0	0	6.36898
802278	0.101761	0	0	0
802281	2.44902	0	0	0
802290	34.0183	0	9.30085	6.36898
802300	34.6991	0	21.6164	23.1117
802302	0.821102	0	0	5.96239
802303	48.3279	0	56.7497	23.932
802304	167.158	0	0	42.729
802305	2.72151	0	0	0
802306	65.4098	0	53.735	79.7231
802307	1301.69	614.349	228.358	177.009
802308	26.2381	0	0	0
802309	2.34726	0	58.5632	4.00477
802310	44.1076	243.005	45.8922	55.3845
802312	8.01545	0	0	0
802314	7.79318	0	0	0
802315	21.3997	0	0	44.1834
802316	70.6668	0	52.1783	41.8263
802318	84.2781	0	24.6311	30.6251
802319	41.2415	111.148	51.9216	46.6442
802322	7.04266	0	0	0
802326	0.882933	0	0	0
802327	0.305282	0	0	0
802328	0.254338	0	0	0
802329	33.4347	0	106.147	61.3327
802330	50.6474	239.488	64.4939	101.388
802331	69.6507	0	19.803	59.7959
802332	23.8787	0	9.30085	33.0789
802333	0.668525	0	0	0
802339	23.3012	0	0	7.18926
802340	1.86035	0	16.7883	0
802342	108.03	0	19.803	25.0693
802344	60.4457	0	129.442	47.554
802345	121.224	107.631	58.5632	75.815
802351	13.037	0	0	0
802352	23.9866	0	48.5515	91.1033
802354	26.1175	0	21.6164	11.194
802355	0.203521	0	0	0
802357	0.152577	0	0	0
802358	4.38923	0	0	0
802359	175.714	0	14.9749	164.692
802360	50.9704	0	9.30085	33.403
802361	5.43924	0	0	0
802362	100.423	0	0	40.1857
802363	178.535	3829.07	3293.01	2965.33
802364	1.73682	0	0	0
802365	69.4526	0	24.6311	60.2025
802366	142.79	0	22.4623	87.3261
802367	0.59955	0	0	0
802368	104.665	2079.59	2684.25	1866.63
802369	420.778	239.488	1383.33	1211.53
802370	182.4	215.262	251.802	268.422
802371	6.17351	0	0	4.00477
802372	32.4728	0	0	0
802373	50.8825	0	0	3.18449
802375	19.0095	0	9.30085	3.18449
802376	48.1571	0	7.48744	39.3654
802377	10.0285	0	14.9749	3.18449
802378	1.91831	0	0	0
802380	1.41364	0	0	0
802381	35.6649	0	97.1029	80.7709
802382	30.1388	0	16.7883	15.9296
802384	16.6496	0	0	3.18449
802385	0.712324	0	0	0
802386	10.3404	0	0	4.00477
802387	5.67895	0	0	0
802388	3.53921	0	0	0
802389	4.14616	0	0	0
802390	35.8058	0	0	6.36898
802391	123.594	0	42.2653	54.8813
802392	0.802944	0	0	0
802393	30.0986	222.296	316.637	194.669
802394	303.447	107.631	42.8774	158.495
802395	646.205	371.344	236.692	492.049
802396	254.538	0	9.30085	46.6442
802397	8.21897	0	0	0
802399	0.813957	0	9.30085	8.00955
802400	8.23352	0	73.538	105.068
802403	11.9505	0	44.0787	15.5159
802404	1.72955	0	0	0
802405	44.4263	0	194.782	160.266
802407	34.2419	131.857	14.9749	3.18449
802408	0.548606	0	0	0
802409	26.8869	0	0	0
802412	4.68337	0	0	9.14688
802415	0.152577	0	0	0
802416	5.68958	0	14.9749	0
802417	14.2646	0	9.30085	10.3738
802418	7.94622	0	0	9.96716
802419	0.893691	0	14.9749	0
802420	449.407	940.759	2195.75	1495.96
802421	0.305154	0	7.48744	0
802424	30.0382	222.296	12.3156	5.96239
802428	75.0874	107.631	113.891	134.88
802431	163.247	0	162.663	98.5272
802436	962.036	239.488	29.1039	62.153
802438	43.4179	0	181.755	171.143
802442	23.1479	0	22.4623	0
802445	72.0261	0	39.2506	48.6914
802446	0.904832	0	0	0
802447	171.844	0	410.748	311.8
802448	12.5215	0	0	0
802449	372.662	638.574	931.913	718.708
802450	35.5124	0	51.9216	10.3738
802452	12.4521	0	142.505	136.197
802456	27.2771	0	7.48744	27.4406
802457	688.77	0	101.319	133.225
802458	27.54	0	65.3398	51.4693
802459	2.68873	0	0	5.96239
802462	87.8925	107.631	53.3796	96.8795
802465	89.8034	0	102.286	82.5905
802466	1.10823	0	0	0
802467	11.2688	0	14.9749	56.6043
802468	1.03564	0	0	0
802470	11.1176	0	22.4623	6.36898
802471	1.95837	0	0	3.18449
802472	47.1859	0	125.46	54.2401
802473	195.802	0	46.2476	125.01
802475	459.88	0	0	76.6353
802476	45.5773	617.866	266.506	146.287
802477	57.7375	0	47.0935	39.1379
802478	45.511	0	66.0506	43.7697
802479	81.3646	395.57	270.403	355.976
802480	1.67848	0	0	6.36898
802481	7.20485	215.262	67.1532	62.2567
802484	2.31834	0	0	0
802485	0.843002	0	0	5.96239
802486	4.97364	0	0	0
802487	0.356098	0	22.4623	74.1673
802488	19.7355	0	0	0
802491	15.1939	0	0	0
802492	4.97841	0	0	0
802493	190.315	1176.73	492.475	443.82
802494	44.5326	0	149.502	81.4532
802495	90.4343	0	46.2476	52.51
802496	152.977	0	200.456	229.499
802498	34.0654	0	305.303	236.171
802501	0.966534	0	0	0
802502	11.612	0	0	6.36898
802503	181.217	215.262	292.204	178.739
802504	30.7057	0	31.7632	21.1612
802505	45.1217	111.148	22.4623	91.2484
802506	13.2612	0	0	10.3738
802510	25.2193	0	12.3156	19.5206
802511	10.3075	0	37.2034	0
802512	7.90956	0	0	0
802513	1.17707	0	0	0
802514	7.48802	107.631	19.803	72.1201
802515	34.176	0	39.2506	29.4878
802517	1.75859	0	0	12.0143
802518	251.381	3936.31	2184.04	1237.69
802520	59.7673	0	42.2653	63.077
802522	8.9819	0	0	16.0191
802523	12.0081	0	31.7632	3.18449
802524	120.205	0	53.735	100.891
802527	0.243452	0	7.48744	0
802528	3.74937	0	0	0
802529	14.3585	0	0	0
802532	39.8721	107.631	16.7883	21.0717
802533	130.01	0	82.1281	78.4067
802538	427.711	107.631	64.8493	160.356
802540	7.33196	0	0	0
802542	40.7725	0	27.9026	30.7147
802543	63.6383	0	41.064	21.0717
802544	128.454	0	151.805	223.392
802545	54.384	322.893	63.0359	63.387
802546	28.1721	0	53.3796	45.4173
802549	39.9789	0	105.558	107.26
802550	115.759	0	36.5913	36.9941
802553	108.58	107.631	249.619	112.72
802554	60.8949	0	7.48744	53.4269
802555	127.898	107.631	79.2121	52.6066
802556	1.53317	0	0	3.18449
802558	54.4967	263.713	37.2034	55.467
802559	40.4348	218.779	202.526	171.143
802560	38.8957	0	42.8774	9.55347
802561	38.404	0	82.4835	40.1857
802563	163.634	1245.89	1773.39	1532.17
802564	5.44643	0	0	0
802565	2.98661	0	0	0
802566	53.166	0	46.5043	107.439
802567	80.912	0	0	51.4622
802568	27.3996	0	9.30085	18.7004
802569	9.07009	0	0	0
802571	1.10835	222.296	37.2034	6.36898
802573	37.5388	0	241.52	130.689
802574	19.5167	0	0	0
802575	108.795	111.148	87.5683	53.0132
802578	102.318	131.857	184.635	174.514
802579	15.0418	0	0	18.7004
802580	25.2149	111.148	49.2623	79.4956
802581	1.47147	0	12.3156	0
802582	17.799	0	43.2329	30.7147
802586	3.87307	0	14.9749	72.4514
802587	128.915	0	44.6909	134.384
802588	86.81	0	88.1575	12.0143
802590	57.0301	0	78.6229	76.0425
802592	148.985	222.296	260.023	200.624
802594	51.3556	107.631	116.906	180.704
802595	3.17172	215.262	16.7883	3.18449
802596	77.5304	961.467	285.635	285.276
802597	92.5262	0	116.771	57.018
802598	23.707	0	0	15.1988
802599	69.1656	107.631	16.7883	46.1481
802600	126.123	659.283	154.465	125.554
802602	2.51059	0	0	5.96239
802605	390.913	0	33.5766	218.518
802606	44.0525	0	0	63.2974
802608	70.3238	0	72.3367	89.7798
802609	297.786	0	169.305	97.1966
802610	11.9026	0	139.845	51.0556
802611	20.644	0	53.9917	115.352
802615	68.6043	0	35.39	90.1864
802616	42.9499	0	57.8523	16.7427
802617	0.730228	0	0	0
802618	12.5132	0	0	3.18449
802620	0.610436	0	0	0
802621	0.305154	0	0	0
802623	0.101761	0	0	15.1093
802624	0.141691	0	0	0
802627	28.7668	0	0	8.00955
802629	0.55962	0	0	0
802630	0.152577	0	0	0
802631	2.0347	0	0	18.2938
802633	79.9677	111.148	63.0359	55.9702
802635	42.8188	0	18.6017	21.1612
802636	73.4584	0	88.7696	45.5069
802637	91.1888	614.349	594.87	290.59
802638	49.9592	0	80.1796	25.5726
802639	220.308	0	106.404	240.231
802640	63.1259	111.148	63.5263	44.1834
802641	21.4184	0	0	39.9582
802642	15.3322	0	18.6017	13.1517
802644	38.6544	0	24.6311	11.9248
802645	202.787	107.631	141.303	68.522
802647	7.56584	0	24.6311	15.1988
802648	54.8083	111.148	105.301	113.946
802649	21.5381	0	0	7.18926
802650	28.5642	0	16.7883	11.9248
802651	46.9564	263.713	156.512	125.23
802652	3.1323	0	0	0
802653	3.98572	0	0	3.18449
802654	30.7407	0	0	3.18449
802655	0.406915	0	0	0
802656	102.566	263.713	18.6017	99.1613
802657	475.289	215.262	93.9532	179.567
802658	47.5589	0	32.1186	15.1093
802662	43.7696	0	9.30085	55.0604
802663	35.4327	0	18.6017	23.5254
802665	51.2836	0	30.9173	44.2729
802666	204.259	0	90.9384	108.204
802667	27.8807	131.857	7.48744	7.18926
802680	91.4015	0	81.2822	55.467
802681	68.7382	0	76.454	24.2561
802686	0.101761	0	0	8.00955
802691	59.8692	0	41.064	51.6968
802692	120.108	545.189	924.939	1017.62
802693	2.48869	0	0	0
802694	25.2603	0	18.6017	12.3314
802695	83.7976	0	204.793	75.7112
802696	58.1094	0	56.3943	111.996
802697	23.1149	0	96.4908	118.779
802699	647.677	131.857	169.795	180.394
802700	89.2148	218.779	135.886	179.298
802701	24.3259	0	80.6701	36.7666
802702	1.72993	0	0	0
802703	3.92384	111.148	16.7883	269.339
802704	6.41271	0	0	4.00477
802705	182.056	333.444	57.0064	109.714
802706	83.5384	0	38.4047	22.2914
802707	2.41984	0	258.686	184.888
802709	22.4133	0	347.334	223.474
802710	0.101761	0	0	0
802711	1.69676	0	0	0
802717	1120.25	215.262	227.868	307.56
802718	0.152577	0	0	0
802720	483.813	107.631	277.877	351.993
802722	110.84	222.296	437.184	359.678
802724	22.7588	0	76.6878	68.2049
802726	21.9774	111.148	24.2757	45.5069
802728	24.3956	0	0	10.3738
802729	0.650494	0	0	0
802730	2.10393	0	0	0
802731	0.203521	0	0	0
802733	92.9808	0	18.6017	41.0884
802734	9.90034	395.57	0	0
802735	107.496	0	0	0
802737	63.1098	215.262	213.739	79.7302
802738	13.9197	694.237	197.086	156.958
802740	47.3777	0	74.996	112.41
802741	57.5529	326.41	104.59	168.69
802742	0.101761	0	0	3.18449
802743	2.43826	239.488	0	0
802744	0.152577	0	0	0
802745	0.254338	0	0	0
802748	0.457731	0	0	0
802749	70.5949	0	164.22	111.265
802750	121.175	0	97.8138	51.3797
802751	2.23835	0	14.9749	0
802756	161.56	0	61.7129	103.263
802757	80.2168	0	69.0653	34.7194
802762	37.454	0	14.9749	16.7427
802763	39.5304	0	124.137	12.738
802764	16.9056	107.631	36.9467	24.6627
802767	106.63	222.296	246.605	117.138
802768	7.76077	0	46.2476	0
802772	44.3518	0	0	6.36898
802773	8.89774	0	0	0
802774	8.26179	0	0	3.18449
802775	28.7473	0	0	0
802779	4.69792	0	0	0
802780	95.0347	0	48.5515	61.4293
802783	54.9862	111.148	87.3116	71.8997
802784	0.425074	0	0	0
802785	71.0607	0	0	25.166
802787	0.802944	0	72.3367	43.9559
802789	1.6169	0	0	6.36898
802793	0.53772	0	0	0
802795	1.50051	0	0	0
802799	35.1155	0	39.2506	52.2
802800	68.2021	107.631	125.973	33.8992
802801	21.9965	0	45.8922	49.7392
802803	30.4248	263.713	87.3116	28.6675
802804	66.0226	107.631	161.462	87.319
802805	124.456	263.713	143.215	80.6329
802806	10.9919	0	52.1783	0
802807	9.21043	0	0	12.0143
802808	1.63519	0	0	0
802810	2.17278	0	0	0
802813	1.5731	0	0	0
802814	167.238	0	24.6311	32.9964
802815	227.294	0	0	20.3409
802816	171.916	0	9.30085	19.2036
802817	2.11095	0	0	0
802819	163.03	0	53.3796	78.0825
802820	89.0875	0	9.30085	33.5821
802823	1009.01	590.123	686.766	235.53
802825	65.5421	0	49.2623	18.3833
802827	145.86	659.283	40.2181	56.5218
802828	148.28	0	21.6164	80.9571
802829	14.6819	111.148	42.2653	55.3774
802830	70.0972	0	91.1722	143.214
802831	18.5195	0	29.1039	6.36898
802832	118.197	0	117.261	70.5762
802835	81.2885	0	24.2757	15.9225
802836	17.3468	0	9.30085	21.8919
802837	4.12813	0	0	0
802838	0.101761	0	0	0
802840	10.8747	0	99.6272	45.9135
802843	22.9726	107.631	53.735	58.1553
802844	36.0211	0	74.1501	15.5159
802845	12.5388	0	84.0402	70.9004
802846	11.7321	131.857	0	15.1988
802847	97.9906	0	27.9026	0
802851	15.9143	0	0	18.3833
802852	16.4343	0	71.0138	34.3129
802853	7.80453	0	9.30085	28.0334
802854	16.0049	0	7.48744	24.2561
802856	5.38868	0	0	0
802857	50.8634	0	0	38.3176
802858	145.528	111.148	9.30085	58.9756
802859	2.37243	0	0	0
802860	21.2727	0	0	0
802861	8.59241	0	0	0
802862	1.6567	0	0	0
802863	2.14374	0	0	0
802864	0.243452	0	0	0
802867	0.203521	0	0	8.00955
802868	95.0172	0	16.7883	12.3314
802869	34.4141	0	7.48744	0
802870	15.3048	0	0	0
802871	60.5902	0	50.3649	68.212
802872	34.0529	0	51.9216	0
802873	86.6982	0	55.193	31.535
802874	55.3014	0	47.7056	36.36
802875	17.5211	0	37.4372	3.18449
802876	124.535	0	22.4623	30.7147
802878	28.5762	0	12.3156	16.0191
802879	2.38719	0	0	3.18449
802880	0.101761	0	0	0
802891	63.6709	0	132.947	86.4162
802894	144.402	222.296	199.511	114.036
802895	41.7032	0	26.0891	406.446
802897	3.51718	0	122.702	717.695
802898	7.26655	0	60.867	10.3738
802899	16.3096	0	61.4792	10.3738
802901	4.82481	0	0	0
802902	0.396029	0	0	5.96239
802904	137.383	222.296	141.537	203.595
802906	82.7668	0	70.8787	36.6771
802907	1.4642	0	18.6017	24.6627
802908	82.1725	1922.93	1884.63	1867.84
802910	0.741114	0	0	0
802911	42.1136	0	26.0891	100.478
802912	4.22925	0	0	0
802913	7.07048	107.631	0	12.0143
802917	0.425074	0	90.6817	0
802918	25.965	0	16.7883	15.1093
802920	1.78402	0	0	9.55347
802921	59.6135	0	0	45.9135
802922	25.1285	111.148	14.9749	25.0764
802923	13.1264	0	14.9749	12.0143
802924	137.722	791.139	240.453	127.181
802926	525.315	107.631	0	47.1404
802928	28.4336	111.148	0	3.18449
802929	349.477	111.148	16.7883	29.0741
802933	0.101761	0	0	0
802934	2.52161	0	0	16.0191
802935	1.81681	222.296	315.216	442.765
802936	9.6136	0	0	5.96239
802937	0.81383	0	48.5515	81.2812
802938	2.00545	0	0	0
802939	175.534	0	59.0536	60.6091
802940	0.356098	0	0	0
802941	2.85619	0	0	0
802942	1.35155	0	22.4623	17.9767
802943	103.289	107.631	18.6017	39.9511
802944	45.6066	329.927	1228.29	1079.53
802946	3.73138	0	0	0
802947	4.44732	0	0	0
802948	0.457859	0	0	0
802950	0.781172	0	0	0
802951	0.712197	0	24.2757	13.1517
802952	5.7876	111.148	83.1943	98.8442
802954	1.94009	0	0	9.55347
802955	2.20557	0	24.6311	23.8496
802956	35.3256	0	133.559	100.071
802957	1.15904	0	0	0
802958	8.46196	0	0	28.0334
802959	33.9776	0	0	15.9225
802961	71.0906	0	0	14.3785
802962	0.802944	0	0	0
802967	0.345212	0	0	0
802968	153.377	0	0	33.4926
802969	0.741241	0	0	3.18449
802972	0.81383	0	0	0
802973	16.2952	0	191.645	354.308
802975	18.4904	0	33.932	9.14688
802976	127.208	111.148	84.1753	67.7983
802981	60.2885	0	0	9.14688
802984	0.864774	0	0	0
802993	0.639481	0	0	0
802994	8.94848	0	21.6164	17.9767
802995	59.4561	131.857	0	58.6585
802996	4.42916	0	0	7.18926
802997	0.152577	0	0	0
802998	0.152577	0	0	0
803000	71.9081	107.631	9.30085	42.2329
803002	48.0624	0	41.064	12.3314
803005	3.46637	0	0	0
803007	0.152577	0	0	3.18449
803010	12.3712	0	0	0
803015	5.46854	0	0	0
803018	11.4991	0	27.9026	24.0286
803023	0.457731	2169.46	9.30085	12.3314
803025	0.610308	0	0	4.00477
803026	2.13987	0	0	0
803027	41.1351	107.631	71.7246	3.18449
803028	24.1618	0	7.48744	9.55347
803030	9.44397	0	0	0
803031	85.8265	0	133.816	140.332
803032	121.457	0	120.042	81.4603
803033	0.741241	0	0	0
803034	0.406915	0	0	3.18449
803035	61.0329	0	0	29.8944
803036	5.4574	0	120.888	40.6818
803037	23.1256	0	46.7381	51.3726
803050	6.10139	0	0	0
803052	3.10312	0	0	0
803053	15.9427	0	7.48744	57.5212
803056	23.2056	0	0	62.9804
803057	40.0282	0	0	20.0239
803058	174.275	0	7.48744	60.2025
803059	23.5771	0	134.662	70.7624
803060	8.35738	0	7.48744	17.8872
803061	211.958	0	476.519	584.565
803063	42.1295	0	47.7056	39.9511
803064	24.3051	111.148	30.9173	13.9719
803065	99.9069	0	9.30085	58.0658
803066	191.931	326.41	714.093	543.884
803067	171.221	666.889	731.908	943.684
803068	15.354	0	46.2476	73.9469
803069	5.17028	0	0	0
803070	160.818	857.354	443.591	518.304
803072	27.9869	0	94.799	94.1983
803073	42.1071	659.283	14.9749	20.7475
803074	13.6503	902.287	633.054	582.257
803081	18.2717	0	18.6017	15.5159
803082	200.448	0	0	3.18449
803115	1.48235	0	0	4.00477
803154	3.88056	0	0	22.3881
803169	9.53033	0	0	0
803170	41.8437	0	9.30085	0
803173	623.412	1076.13	1062.99	765.318
803174	58.528	0	64.8493	17.9767
803175	26.3789	0	33.932	16.0191
803176	18.9682	0	27.9026	61.2089
803177	292.449	374.861	7.48744	121.453
803178	140.166	0	9.30085	5.96239
803179	13.3449	0	66.0506	25.5726
803181	0.141691	0	0	0
803182	0.101761	0	0	0
803183	2.9682	0	0	4.00477
803184	52.1447	0	0	100.657
803185	6.64902	0	0	8.00955
803186	60.2023	0	59.0536	28.2538
803189	0	0	0	3.18449
803190	6.51171	0	0	16.0191
803191	1.61316	0	0	0
803192	8.58982	0	9.30085	16.3361
803199	0.712069	0	0	0
803201	0.792058	0	0	0
803202	68.477	0	9.30085	16.0191
803204	36.3331	0	44.6909	39.1379
803205	10.1294	0	7.48744	27.8472
803206	1.22802	111.148	9.30085	41.8263
803207	31.0678	0	9.30085	17.1564
803208	148.775	218.779	424.855	337.145
803209	87.0307	0	9.30085	23.1188
803215	2.51774	0	0	0
803217	102.03	107.631	14.9749	31.0388
803220	13.494	0	0	31.535
803221	0.446845	0	0	0
803225	23.7484	0	29.1039	53.0203
803226	62.9877	0	41.064	13.1517
803227	3.00149	0	0	12.0143
803229	4.71569	0	0	0
803230	0.152577	0	0	0
803231	183.697	0	72.8272	78.5858
803232	54.0953	0	95.2895	99.5679
803233	0.882805	0	0	21.1612
803234	12.9325	0	0	9.14688
803235	6.35437	0	0	0
803236	8.28769	0	0	27.034
803237	35.1663	0	26.0891	52.7857
803240	0.661253	0	0	0
803241	158.272	0	0	84.9548
803242	105.876	478.975	94.4436	246.138
803243	82.6224	0	7.48744	33.8096
803248	0.763013	0	0	5.96239
803256	0.243452	0	0	0
803258	18.3113	0	0	3.18449
803259	2.9975	0	0	9.14688
803260	13.1607	0	0	0
803261	38.8295	0	9.30085	23.5254
803262	2.40161	0	12.3156	11.194
803263	272.466	3342.49	2784.82	1311.34
803264	60.9808	218.779	29.9498	64.938
803265	4.58199	0	0	0
803266	52.4161	0	9.30085	29.5773
803267	25.2021	0	0	3.18449
803268	29.322	0	0	12.3314
803269	2.17678	0	0	0
803270	0.508675	0	0	0
803273	88.0658	0	91.7843	30.7147
803274	75.1936	333.444	659.966	407.135
803275	57.4314	0	7.48744	23.9391
803279	79.3992	0	75.3514	57.4317
803280	5.45051	0	0	3.18449
803282	25.5905	0	24.2757	11.194
803283	26.9024	0	45.8922	55.0604
803284	30.5053	0	9.30085	12.738
803285	0.991838	0	0	0
803286	11.1684	0	0	0
803287	55.5083	0	0	10.3738
803290	73.2819	0	21.6164	74.9051
803293	14.2029	0	35.39	20.3409
803294	29.831	0	0	22.2985
803296	38.8896	0	14.9749	29.4878
803297	8.79258	0	0	33.8096
803299	31.85	0	7.48744	4.00477
803300	2.23448	0	0	4.00477
803301	2.00919	0	0	5.96239
803303	11.983	0	9.30085	12.0143
803304	1.595	0	0	0
803306	4.63949	0	0	0
803307	10.148	0	0	0
803308	6.54785	0	14.9749	0
803310	24.5632	0	9.30085	15.1988
803311	4.41815	0	0	5.96239
803313	13.3125	0	0	12.0143
803314	215.685	218.779	32.1186	45.0932
803315	3.59717	0	0	0
803317	1191.03	881.579	221.973	441.049
803319	54.0606	0	46.2476	55.3703
803320	2.29606	0	0	3.18449
803321	106.129	111.148	21.6164	49.0155
803322	4.62881	0	9.30085	48.6914
803324	2.86333	0	0	0
803325	110.417	107.631	0	67.6263
803327	7.03752	0	0	12.0143
803328	69.7785	0	88.7696	115.359
803331	37.5078	0	0	12.738
803333	0.305282	0	0	25.0764
803334	24.2573	0	0	17.563
803335	10.7293	0	0	7.18926
803336	0	0	0	3.18449
803337	0.91559	0	0	0
803338	54.7867	111.148	21.6164	48.926
803339	11.8191	0	0	3.18449
803340	39.5707	0	47.0935	3.18449
803341	31.1201	0	76.5528	6.36898
803342	126.507	0	63.5263	80.0402
803343	1.63506	0	0	0
803344	0.457859	0	0	0
803346	37.3059	0	127.885	148.032
803350	11.2699	0	18.6017	4.00477
803351	9.55538	0	56.3943	39.0413
803354	218.427	371.344	364.6	337.435
803356	38.7375	0	0	0
803357	54.1249	0	196.829	54.2401
803358	1.17018	0	0	5.96239
803359	6.75124	0	18.6017	71.4931
803360	0.966534	0	0	0
803361	71.4545	0	37.2034	92.0545
803363	94.7271	0	87.3116	39.772
803364	77.7337	0	90.6817	31.535
803365	110.814	0	72.3367	62.3392
803366	3.29929	0	0	0
803367	9.26949	0	0	4.00477
803368	0.446973	0	0	0
803369	1.68575	0	0	0
803370	34.7941	0	0	9.14688
803371	74.7296	0	7.48744	15.5159
803372	9.06559	0	9.30085	3.18449
803374	11.5107	107.631	0	35.9534
803375	7.57222	0	12.3156	0
803376	62.0579	107.631	0	21.5678
803377	0.781172	0	0	0
803378	83.8672	0	12.3156	27.8472
803379	75.3401	0	0	19.114
[truncated: 8,245 more rows]
