# Supplementary material for: Expression Profiling during Arabidopsis/Downy Mildew Interaction Reveals a Highly-Expressed Effector That Attenuates Responses to Salicylic Acid
Source: PLoS Pathog. 2014 Oct 16;10(10):e1004443. doi: 10.1371/journal.ppat.1004443 (PMC4199768; doi:10.1371/journal.ppat.1004443)
Supplement: Table S1 — Summary of transcriptome data in Arabidopsis inoculated with Hpa (comparison of uniquely mapped vs up to 10 matching read data). (XLSX) [file ppat.1004443.s008.xlsx]

## Sheet: Sheet1
Table S1. Summary of transcriptome data in Arabidopsis inoculated with Hpa (comparison of uniquely mapped vs up to 10 matching read data).
		Mock					Emoy2 (incompatible)					Waco9 (compatible)
		0 dpi	1 dpi	3 dpi	5 dpi		cs	1 dpi	3 dpi	5 dpi		cs	1 dpi	3 dpi	5 dpi
Up to 10 matches	Total assembled reads	2.14074e+07	1.22054e+07	1.82908e+07	1.97589e+07		6.65945e+06	3.89826e+07	3.12836e+07	3.42978e+07		9.49048e+06	3.7603e+07	1.78023e+07	1.8735e+07
	Arabidopsis reads	2.14068e+07	1.22048e+07	1.82903e+07	1.97583e+07		549559	3.89493e+07	3.12753e+07	3.42903e+07		449313	3.75929e+07	1.76827e+07	1.8463e+07
	Expressed Arabidopsis transcripts	23371	23072	23363	23630		16609	24802	24170	24497		20898	24477	23516	23917
	Hpa reads	626.223	566.262	444.357	570.158		6.10989e+06	33346.9	8303.94	7518.28		9.04117e+06	10110	119581	272016
	Expressed Hpa transcripts	108	117	79	139		11369	5415	2101	2052		11626	2293	6858	8794
	Expressed transcripts of predicted effectors	2	2	3	3		355	130	51	46		359	70	202	252
	Hpa reads (%)	0.00292527	0.00463944	0.00242941	0.00288558		91.7477	0.085543	0.0265441	0.0219206		95.2656	0.0268862	0.67172	1.45191
Uniquely mapped	Total assembled reads	19874393	11536247	17326812	18611003		5540677	37038165	29880430	32769229		8152051	35977431	16964531	17974884
	Arabidopsis reads	19874038	11535870	17326566	18610637		354239	37009634	29873292	32762768		339168	35968807	16857107	17731070
	Expressed Arabidopsis transcripts	22527	22264	22585	22799		15791	23829	23304	23595		19496	23561	22713	23054
	Hpa reads	355	377	246	366		5186438	28531	7138	6461		7812883	8624	107424	243814
	Expressed Hpa transcripts	88	88	56	112		9895	4500	1693	1659		10182	1875	5767	7421
	Expressed transcripts of predicted effectors	2	1	3	3		251	82	30	34		263	44	138	179
	Hpa reads (%)	0.00178622	0.00326796	0.00141976	0.00196658		93.6066	0.0770314	0.0238885	0.0197167		95.8395	0.0239706	0.633227	1.35641
	cs, conidiospores.
