# Supplementary material for: Expression Profiling during Arabidopsis/Downy Mildew Interaction Reveals a Highly-Expressed Effector That Attenuates Responses to Salicylic Acid
Source: PLoS Pathog. 2014 Oct 16;10(10):e1004443. doi: 10.1371/journal.ppat.1004443 (PMC4199768; doi:10.1371/journal.ppat.1004443)
Supplement: Table S2 — The sequences and expression levels of Hpa predicted effectors. (XLSX) [file ppat.1004443.s009.xlsx]

## Sheet: Sheet1
Table S2. The sequences and expression levels of Hpa predicted effectors.
Standardized name	Target gene sequencea	Target gene translationb	WY motifc	Emoy2 cse	Emoy2 1 dpie	Waco9 cse	Waco9 1 dpie	Waco9 3 dpie	Waco9 5 dpie	Accession numberf
ATR1	ATGCGCGTCTGCTACTTCGTTCTCGTGCCCTCTGTCGCTCTGGCCGTCATAGCCACCGAGTCGTCGGAAACGTCCGGCACGATCGTCCACGTGTTCCCCCTCCGTGACGTCGCCGACCATCGCAACGACGCTCTAATCAATCGGGCGTTGAGGGCGCAGACAGCTCTCGATGACGATGAAGAGAGATGGCCGTTCGGGCCTTCGGCCGTCGAAGCGTTGATTGAAACCATCGACAGACATGGGCGAGTCAGCTTGAATGATGAGGCTAAGATGAAGAAGGTCGTACGAACCTGGAAAAAACTAATCGAACGGGATGATTTGATTGGCGAGATAGGAAAACATTATTTTGAAGCGCCGGGGCCACTCCATGATACCTATGATGAAGCTCTCGCCACTAGG…	MRVCYFVLVPSVALAVIATESSETSGTIVHVFPLRDVADHRNDALINRALRAQTALDDDEERWPFGPSAVEALIETIDRHGRVSLNDEAKMKKVVRTWKKLIERDDLIGEIGKHYFEAPGPLHDTYDEALATRLVTTYSDRGVARAILHTRPSDPLSKKAGQAHRLEEAVASLWKGRGYTSDNVVSSIATGHDVDFFAPTAFTFLVKCVESEDDANNAIFEYFGSNPSRYFSAVLHAMEKPDADSRVLESSKKWMFQCYAQKQFPTPVFERTLAAYQSEDYAIRGARNHYEKLSLSQIEELVEEYSRIYSV	1	36.6851	0	0	0	0	0	AY842877	Rehmany et al. 2005
ATR5_HaRxLL424	ATGCGCCTCATCTCGCCCGCCCTCGTGGTTTCCACCGCGATTCAAGCTCGTCACGTGAACTCCTCGGCTCCCGTTGACTCCGCGATGACGGAAGCTAATCCCCTGGCAAGCGCCCATCCTCCAGACGTTGGCTACGATGGCGTTCCCGCTGGGCGGGTGCGGAACCCAGACGACCCTACGACTGAAGAGAGAACGCCTGGGGAATCGTTTATGGAAGCGATCAACTTTAAGATATTTAAACTGGTGCAGGAAGCGCAGGGGCGTATTCTGGGCCTGCCTGAGCAACCCAGAGGTGATATGGAGTGGTTGGAAAGGTACGGTCAGGATGCTATCCTGCACTATCTCGAGACGGGTGACAAGGACCCTTCGCAGCTGGAAAAAAAATACGACCAACTTCTC…	MRLISPALVVSTAIQARHVNSSAPVDSAMTEANPLASAHPPDVGYDGVPAGRVRNPDDPTTEERTPGESFMEAINFKIFKLVQEAQGRILGLPEQPRGDMEWLERYGQDAILHYLETGDKDPSQLEKKYDQLLDELKNAPNLEVEILESIHALFLAYMEEVAKPAVQTTPKLNEQPDKFAWAMINKARRNAKPGIRNPYKSLNIPLVENYIKKYNAFIELRQRELTLLDTFSCAFNHNTVKLAKFLAMVDTFSPKRTFVLAMRIELSEIWIEEKRTIAEVASILGISTITGYAKNRLSAGTFVRFIYQLAKTNEQLGPDIVKDLVKTFGPDRTTELLTRMKTVSPRMFTILKDHMDVRLKETGVTPN*	-	82.2313	54.9799	88.4856	62.1000989276754d	64.7792	32.8822	FN598669	Bailey et al. 2011
ATR13	ATGCGCCTTGTTCACGCGGTACTGCTACCTGGCATTATTGTCTTCGTATCCAACGGGAATCTGCTCCACGCCCATGCGCTCCATGAGGACGAGACGGGTGTCACTGCTGGTCGCCAGCTCCGAGCAGCCGCCAGCGAAGTATTTGGACTCTCACGAGCTAGTTTCGGGCTTGGTAAGGCTCAAGATCCGCTCGACAAGTTCTTTAGGAAGATAATAAACTCGCGGAAGCCCATCGAAACCAGTTATTCGGCTAAAGGCATCCACGAGAAGATTATAAAGGCATACGATCGTCATGTCTTCGAATCTAAGAAGGCACACGATCGTCATGTCTCCAAATCTAAGAAGGCACACGGTCGTCATGTCTCCAAATCTAAGATGGCACACGATCGTCATGTCTCC…	MRLVHAVLLPGIIVFVSNGNLLHAHALHEDETGVTAGRQLRAAASEVFGLSRASFGLGKAQDPLDKFFRKIINSRKPIETSYSAKGIHEKIIKAYDRHVFESKKAHDRHVSKSKKAHGRHVSKSKMAHDRHVSKSEKAPIQYASVADYLKKIYPGTDIERIVSTLKRHDEVGAKDLGAKLQTAVASQ*	-	4.11843	44.2199940492522d	2.93922	93.1501483915131d	248.163	36.0222	AY785302	Allen et al. 2004
ATR39_HaRxL48	ATGGTCAAGTGCACTCCTCTCCTCGCGCTCACAGTCATTGTGTCTGCTGGCAGTGACGCTCTTTCGGACCCAACAGTCAAAAGACTGGCGAAGCTGGCGACGATAAATCAGGCCCCAGCCACTCAGTCGAATTCGGACAGTAAACGTGTGCTTCGAGCGTCCGATGTCCCCAATGAAGTCGCTGCTGGTGAGTCAAGGTCACCGAAATCACTGTGGCCATGGGAGGTAGAGGACAAGCTAGCCCCTTTAAAGGAAAAGCTAATTTCCACGTCGGCCGATGACCTCGAGGCTGGAGGATCAGCAAAAAAAAATGCTCTCCCCATGACATGGCGCTGGCTTTGGCAGAACCAGATCGAAACCAAGAAGACGCCAATAGATGAGATTTCGAAGGAGGTACAG…	MVKCTPLLALTVIVSAGSDALSDPTVKRLAKLATINQAPATQSNSDSKRVLRASDVPNEVAAGESRSPKSLWPWEVEDKLAPLKEKLISTSADDLEAGGSAKKNALPMTWRWLWQNQIETKKTPIDEISKEVQTAMDLISSKATHEELNKAGVSVSDYVKALKLTLPEVDVDVVNRGMEYNIHLGNK*	-	6.09514	0	22.516	0	59.3233	0	JQ045572	Goritschnig et al. 2012
HaRxL1	ATGCGACCCTTCTACCACTTTGTGTTGATCAGCAATGCGCTACTCATCATTGCTGGGCTGTCCTCGTGCCTCGAAAGGCTCGAGGCCCCGGTACCTGGTGCAGACCAAGCCGAGTACAAGACTGCCAAGAAACAGCTAAAAAATCATTCCACCAATGGAAAAGATAGAGAGGAACGGGCGTTTTTCATCAACCGTATTGGTGGCGTGCTGGAGAATATACTCAAGTCAGTCAGAGCCAAGATAGATGGCACCCTCACACATTCGTCGGAGCCGGTCACGACCGAGAATTACGAGAGTTATGACGTACTCGCACAGATCATTGTCGACTACCAGAAAGCTCCACCCATTAGACGTCCGGACTACTCTAGCGTGCCTCAAACGAGATTGGCGAAAGCTCTG…	MRPFYHFVLISNALLIIAGLSSCLERLEAPVPGADQAEYKTAKKQLKNHSTNGKDREERAFFINRIGGVLENILKSVRAKIDGTLTHSSEPVTTENYESYDVLAQIIVDYQKAPPIRRPDYSSVPQTRLAKALFTSPGFKQVADHLELTTKSDPFAATFLSLEHHHNRLELALWIMLNKRIPDKKEYAEGLEMAQFDRWVMNKQTSEDLLGIGMERAGNMRHDFAEYLIDSYEKHILGILKALAE	1	0.676995624460281d	0	0.960757	0	0	38.9605	in process	this study
HaRxL1b	ATGCGATCCTTTTACCTCTTCACGCTCTTGACCAGCAGTGCGCTGCTCATCATTGCTGGACTGTCCTCAGGACTCGGACGCCCGGTGCCTGGCGCAGACTCAGTCGAGTACAAGACTGCCAAGGAACAGCTAAGCAATCATTCCACCAACGACAAAGATAAAGAAGAACGGGCATTTTTCATCGAAAGTATCGTTGGCGTGCTGCAGAATATACTCAAGTCGGTCCAAACCAAGATTTACGGCATCCTCACACACTCGTTGGATCCGGACACGATCAAGTATCGCGAGTGGAAAAAGAAAGCCAATCCGATGATATCTGCCTACGTTCAAAAGTATCCAGGCAGATGCGCTCGCGAGATCATCGTGCGCAATATGAAGCTGGTGAACACTTTGTATGCA…	MRSFYLFTLLTSSALLIIAGLSSGLGRPVPGADSVEYKTAKEQLSNHSTNDKDKEERAFFIESIVGVLQNILKSVQTKIYGILTHSLDPDTIKYREWKKKANPMISAYVQKYPGRCAREIIVRNMKLVNTLYANPHFMSVITNHELHMKNYPFAKQFLSLQDKYNKVNAALLIFLNSYFLEDKSWQHLKLAQYDYWILNLQNPEDVLVGAVEHSGRIGLVAKDMALDYEKYILRLLEDL*	-	61.0884	47.7743	134.865	92.978805149299d	35.2212	41.3615	in process	this study
HaRxL2	ATGAAGCTCTACCACCCTCTTCTCTTCGTGATTGCCGCGTCACTTGGTACTGCTCGTTCTACTTTGGCCTCTGGGGGAATGGAGACGCCAGCATCTGGCGCTCAAGAACCTGAGTCCAGCTCTGCCACGAAATTTCTGAAGACCCGTTCGACTAACGACCATGATGAGGATCGAAAATTCGCATCAACACAGTTCAATCGTGTCATCAAGTTTCTAAAAGACAATTTCACGCCAGCGAACCCGCGCGACCAACTCGAACCGCGTGACACCCCCAAAGAGGCTTTTAAAATATTAAAGCTCGACAAAAAAAAGATTTACCACGATGCCCGGATCAGAAAAAAAGACGTAGTCAAATTTTTCTCGAGTCGAAAGTTCAGGGCGTGGTTCGAGCATGTCAAG…	MKLYHPLLFVIAASLGTARSTLASGGMETPASGAQEPESSSATKFLKTRSTNDHDEDRKFASTQFNRVIKFLKDNFTPANPRDQLEPRDTPKEAFKILKLDKKKIYHDARIRKKDVVKFFSSRKFRAWFEHVKQYRGPDAYEDMFKCLDVIFGKENIKTMIEKMQKAKKTRELGKKFEAERLKRDENIKKWFDLVKAIAETEKP*	1	0.112832604076714d	0	0.49475	0	0	0	HE574708	Caillaud et al. 2012
HaRxL3	ATGCGTATCTATGCCGCGGTAGTCCTGCCTTGCACTGCGTATCTATGCCGCGGTAGTCCTGCCTTGCACTGCGTACCTAACGTGCACACCGTATCCTCAAGAACCTCCGCTTCCATGACGATGATGAGCGTCTCCTTGGCTGAAGAATCAACATCGGTCGATGACGAGAAGAACAAGCGCTTGTTGAGGTCAGCTAAAACCTCGAGCACTGAAGAGAGGACGTCTGACGTGATCAAGTCGGAGGAAGGAATTAAAGAGAGGGAGCTTGGTGTGATCAAGTCGGAGGAAGGAATTGAAGAGAGGACGCTAGATGTGAGCAAGCTGGCGGAAGAAGCTGAATCGCTTTTAGCAAAGCCCATCAGCTTCTTCAGAGCAAGATCTTGGCAGCAGCAGCAACTG…	MRIYAAVVLPCTAYLCRGSPALHCVPNVHTVSSRTSASMTMMSVSLAEESTSVDDEKNKRLLRSAKTSSTEERTSDVIKSEEGIKERELGVIKSEEGIEERTLDVSKLAEEAESLLAKPISFFRARSWQQQQLTSEEVLAKTSRIPLNKSPVISTTVDENVVAHAREFWNGLSKPDMLALIKLFVERTKKNPDKNLSLFDMLSAIYGDINVTKMFAAAKSLDDFRGRAAKKLLDEKLNAIMRRPCSVDRFVDVYNIKGDDLFTSSLWKVMLLKDFIRKSNAYLRRHITLADTLVTAYGGEKGLMRVLLKLDNDAEARHVLDEIAKRWYRKNLSVDGTMQLLELSEVDKVFDNRRVHYVEGLLKQCRKKEGNQDWEDDFINADFKISDHTREEYIDEFMA…	1	7.55282	0	6.63617	0	0	2.85774763041521d	in process	this study
HaRxL6	ATGCGCCACTTGGGCGTCCTACTGCTGTATGAACTCGCAGTGCTCGTCGCTATGCTGACAAAAGCTGACGCTGTCACGGAAACGGGAACCTCCACAAAGACGATAGGTGACACTACATCGTCGGCAGCGACCCATTCCGACGTTGCTACCGGGAGGTTCCGACGACTGGATGAGACAGAAGAAAGAGCTCTTCCCGTTCCCTCTGGTGTAATATCGCAATCCGTCCCGCCAACCGGCATGGCGTTAATCGGATCCTGGTTCAAGTCGTTGGGGCCGACGATTAAGAGCAGCTTTGCTTCTTTTGCTGACTACAAGCCTGGATCGTCAATGGTCGGACACTACTTCGGGGCGTTGTCGCCAAAGATCTTGGATAGCGTTCGGACTCGATATTGGCTTTAC…	MRHLGVLLLYELAVLVAMLTKADAVTETGTSTKTIGDTTSSAATHSDVATGRFRRLDETEERALPVPSGVISQSVPPTGMALIGSWFKSLGPTIKSSFASFADYKPGSSMVGHYFGALSPKILDSVRTRYWLYQRKTMADVFKLLKLDAGLDKVAYSRRFYTWVEFVSSDR*	1	0.277459	0	0.441228	0	0	0	in process	this study
HaRxL8	ATGAGGTTGTCGTACCTCCGTGTGCTCTCCATGGGTGGTGCACTGCTTTTCGCTGCTGATCTCGCCTCGGCCGTTAGCGAATCAAAAGGCGCTCCAGCACCTGAGAACGCGCCTACAACGAGGCTGTTGAGGGGTGACGATTCAGGGGAGGAGAGGCTTTCTTTTAAAGGGATTGGTGGGTGGTTTGGGAAGTCCAAGTCGTTCAAGCAGGAAAAAGAACTGGTGTCTATTGAGAACATTCTCCAGAAGAGTGGCCTGGACCGAGTGGATCTTCCGAAAATAGTCGATATGAAGAAATTGCGGGAAGAGGCTGAATTGTTTAAGAGTCCCAAATTCGCAACATGGTCCAAGAAGACAAAGAAGACCAAGAGTACCGAGGACCAAGCCAAAGAGTACGAT…	MRLSYLRVLSMGGALLFAADLASAVSESKGAPAPENAPTTRLLRGDDSGEERLSFKGIGGWFGKSKSFKQEKELVSIENILQKSGLDRVDLPKIVDMKKLREEAELFKSPKFATWSKKTKKTKSTEDQAKEYDKILAHLRKKYTEEGAKRIIVVLGEDEKVREIQKNLLQASKRADSTS*	1	4.43487	22.1099970246261d	35.7069	92.978805149299d	101.626	59.71	in process	this study
HaRxL10	ATGAGACCTTGCTACCTCTTCGTGACCTTTCTGGGTGGGGCGCTACCTGCCGGTGTTGCTCCCGCCTCGGGACTCGCGAAACTAGGGGCTGCGACACAAGGTGCTCATGAACTCGAGGACGAGACATCAGGAAGACTTCTGAGGGTGCACACTTCTGCAAAGGAAGATCAAGAAGGTCGAATGATTCCTGGATCCGAGTTTTTTGAAAAGGCCCAGCCCGTCCTTCACAACTTGTCTATCAACATGCCGAACCTGGACGAAATCAAAGCGAATGCTGCCAGTTATTTTTACTTGTGTATGCGTGACGTGCTTCTGACAGAACAACAGCGTATCAAGGCATTTAACGATATGCGACGGAGAGCTGTGGTCGAGAGACTTCAAAGTATCCAGCCTATCGAT…	MRPCYLFVTFLGGALPAGVAPASGLAKLGAATQGAHELEDETSGRLLRVHTSAKEDQEGRMIPGSEFFEKAQPVLHNLSINMPNLDEIKANAASYFYLCMRDVLLTEQQRIKAFNDMRRRAVVERLQSIQPIDWNVGAVDWQAMLALQNLLENRDMYYLAISLALAKQPSVLIPEPIARTAKEMELSQFGLWASMEKVPEVVREQLKKLPDFVQAAGDHALVNEVVHSYKQFSSALMRKKA*	1	52.0863	36.259909477136d	11.6123	0	16.7719227949259d	23.6475	HE574719	Caillaud et al. 2012
HaRxL11	ATGAGATTGTATGTCTCTGCAGGCCTCGTTAGTGGTGCGCTGCTTGTATCTGCTGCCTTGGCCCTGGATTCTGGAGAACTGGATACTGTGGCGCTTGGCGCACTCAACGATCAGCGCCAACCCGCCGGGAGATTGCTGAGAGGTGGCACAGACGAAGGAATGACCCGAAACGAAGAACGGACTAGTCCTCTCACAAGCACGATGGAGAGCACGCTACAGGCTGCTCATGGTGCCCTTCACAAAGCTTTCACGGACTTGAGACTGCAGTTGCCAAAAATCGAGAACGGCGAAGTCGATGAAAAAGCGGCGAAAGCGTTTTGGTCGAGTCCGGCGCTTCCGAAGTGGTTTGAGAGCGCAAAGGGTCTTGCGGAACCCTCGGAGTTCGCGGCATATCACTAC…	MRLYVSAGLVSGALLVSAALALDSGELDTVALGALNDQRQPAGRLLRGGTDEGMTRNEERTSPLTSTMESTLQAAHGALHKAFTDLRLQLPKIENGEVDEKAAKAFWSSPALPKWFESAKGLAEPSEFAAYHYLMIQLTPGDLATIIHHQATKPLITFRDAVPGLKNKPKILLRELEGAQFRWWKHNQYSLEHILTKFLGLGNLEVEHPILKKYTAYVRDVMKDVWSP*	1	9.03346	0	0	0	60.6898	100.551	HE574728	Fabro et al. 2011
HaRxL12	ATGATGCGCGTGTTCTGTCCCCGTCTCTTCATTCTCACTGCTCTTTACGGAACGCACGGCGCGGCAGCCTTGCTGGACCAACAGGAACCGGTTCAGCATCGGCTTCTACGTACGCAACAGTCTGGTGCTGCCGACGCACCCCTCCATGGACCTCCACCGATCCAAGATGGTGAGACGGACGAGGAAGAGAGGAGTGAATTGGGGCGACTGATAAAATTGGGTTGCGTGGAATTCAAGGCGCTGTTTATCAGCAGGAAGTTCCCAGACGACATCGAGACTACTGCAGAGATGGATCAGTTGGAAGCAAAGAACAAGATAGAGGAAAACGCCAGGGAGGAGAAGCACGCTCAATATATGGCATCGGATCAGTATAAGAAGGACTTAATAAATGAAGTTGAG…	MMRVFCPRLFILTALYGTHGAAALLDQQEPVQHRLLRTQQSGAADAPLHGPPPIQDGETDEEERSELGRLIKLGCVEFKALFISRKFPDDIETTAEMDQLEAKNKIEENAREEKHAQYMASDQYKKDLINEVERYRRDPKLAEANLQEMARKEKVAQEQAADRNQPSRRGILLAPFKKLAARKKEKKRQEEEKLYNEMTAKLNRETSSLRAEGVTVEKLREMLRVPPMHDFKYRTVAQPFFASSRGAERYTKVRQYIEYLETHPLLPQPSDQHQVAARVHPS	-	2.9578	0	3.70872	0	8.38596139746297d	0	in process	this study
HaRxL13	ATGCAACTGCGTTTCCTCCTACTGGTGGCTGTTGCCTCGAGTACCAAGGCCATCTCGACAACAGCTGCCGCTAATGAGGGTGGCCCGAAACTTCGGGCTAAGGATTATCCGGCTCCCGTCGCCGTTGCCGTGGAGGAGATTAACCGGCGTCTGCGAGCGTCTGACTTGGACTCTCCGATTGAGGGTACCCCACACCACAGTGACTGGGTCAAAGACCCGCTGGACGGACAGGTGTTTCTGGAGCATTTACTCCATCGAGCGCTGACAAACCCGGAAAAGATGAATAGGCTGTTCAATCAATGGTACGATGAAGGGCGCTCAGCTGAGGAGATCTCTTTCGGGTTATCTCGGCATGCCAGCAGAGACCTCGAAGAAGCGTACGAGAATCTTCGTTTGAAC…	MQLRFLLLVAVASSTKAISTTAAANEGGPKLRAKDYPAPVAVAVEEINRRLRASDLDSPIEGTPHHSDWVKDPLDGQVFLEHLLHRALTNPEKMNRLFNQWYDEGRSAEEISFGLSRHASRDLEEAYENLRLNYAKFVEAKRFPQQSN	-	0.719544	0	0.552526	0	69.0758	50.744	HE574729	Fabro et al. 2011
HaRxL14b	ATGAGGTTGTCGTACCTCCGTGTGCTCTCCATGGGTGGTGCACTGCTTTTCGCTGCTGATCTCGCCTCGGCCGTTAGCGAATCAAAAGGCGCTCCAGCACCTGAGAACGCGCCTACAACGAGGCTGTTGAGGGGTGACGATTCAGAGGAGGAGAGGCTTTCTTTTAAAGGGATTGGTGGGTGGTTTGGGAAGTCCAAGTCGTTCAAGCAGGAGGAAGAACTGGTGCTTATTGAGAGCATTCTCCAGAAGAGTGGCACGAACCAAGTGGAAATCAATACGGAGAAATCGCGGGAAGTGACTGAATCGTTGTTTAAGAGTCCCGAATTCGCAACATGGTCCAAGAAGACAAAGAAGACCAAGAGTACCGAGGACCAAGCCAAAGAGTACGATAAAATCGTG…	MRLSYLRVLSMGGALLFAADLASAVSESKGAPAPENAPTTRLLRGDDSEEERLSFKGIGGWFGKSKSFKQEEELVLIESILQKSGTNQVEINTEKSREVTESLFKSPEFATWSKKTKKTKSTEDQAKEYDKIVAHLRKKYTDKGARKIIMFMGSDKEVGEIQNNLLQASLRADSTLRLKREAEEKAAVQALARAKR*	-	3.29978	0	9.45406	0	61.373	12.5524	in process	this study
HaRxL15	ATGCGTCTGGTACCTATCGCAGTAACAGCTCTCTTTGCCTCCTGCACTTGCGACAACGCGGCGCCGATCGCTGTTGACCCAAAGGCTGCTCTCAAGCGCGACAAAAATTTTGGGGATCGCGGGGCGGATGGCTACGCTAACGATGCAGACACAAAAAGACTTTTGAGGAAGCCCAAGGCGCACGACGTTTTGGAACAGGTAAAAAGAAGCACGGCTGCCTTTTTGGGCAAAGCAATGGACGCGACGATCCATGCGACGTTAGTGGCTGAAAAGGTGGTCAACAATTTCATTCGCAAGCACAAGAACTTCTTCAAGTTCCTGAAGCCCATCCAGAAGTGGTTAAAGAACAGCCCGAGATTCCAAAGGTTTATCAAATTGGTTGAGGAGCTTGACGAGAAG…	MRLVPIAVTALFASCTCDNAAPIAVDPKAALKRDKNFGDRGADGYANDADTKRLLRKPKAHDVLEQVKRSTAAFLGKAMDATIHATLVAEKVVNNFIRKHKNFFKFLKPIQKWLKNSPRFQRFIKLVEELDEKIDAIVIDGKSIGKRFQIAEEKMEYNKKAEKKIKTAVNGVGIPEKDV*	-	3.16488	72.519818954272d	6.22067	0	8.38596139746297d	10.7592	HE574731	Fabro et al. 2011
HaRxL16	ATGAGACCTTGCTACCTCTTCGTGACCTTTCTGGGTGGTGCGCTACCTGCCGGTGTTGCTCCCGCCTCGGAACTCGCGAAACTAGGGGCTGCGACACAAGGTGCTCATGAACTCGAGGACGAGACATCAGGAAGACTTCTGAGGGCGCACACTTCTGCAAAGGAAGATCAAGAAGGTCGAATGATTCCTGGATCCGAGTTTTTTGAAAAGGCCCAGCCCGTCCTTCACAACTTGTCTATCAACATGCCGAACCTGGACGAAATCAAAGCGAATGCTGCCAGTTATTTTTACTTGTGTATGCGTGACGTGCTTCTGACAGACGAACAGCGTATCGAGGCGTTTAACGATATGCGACGGAGAGCTGTGGCCGAGAGACTTCGAAGTATCCAGCGTAACGAG…	MRPCYLFVTFLGGALPAGVAPASELAKLGAATQGAHELEDETSGRLLRAHTSAKEDQEGRMIPGSEFFEKAQPVLHNLSINMPNLDEIKANAASYFYLCMRDVLLTDEQRIEAFNDMRRRAVAERLRSIQRNEWSAQSFVVQATFAFQTLIENRDLYYLAISLALAKRMSLYTQEPIASTAVVMEEVQFRWWKRKNVDSEQLREQLQKLPDYVEAAGDGALVDEIVGGYLKIL*	1	31.3544	95.5485	10.5834	0	0	11.0548	HE574732	Fabro et al. 2011
HaRxL17	ATGCAGTCTATTCTCTGGTTCGCACTCATTGCGAGTGTTGTGTTCCTTGTCCTCGTTGATCTCGCCTCGGGCCTTAACGGCCTGGAAACCCTATCATCTGGCGCCGACGTCGATGAGCTCACGACCGCCACAAGACTCTTGAGAGCTGCTCATCTCGACAGGAAACTGAGCGAAGAACGGGCATTCATTTCTGGGGAAAGTATCGGTTCATGGTGGACTAAGGTGACAGAGTGGCTCAGGGTCAAGTTCGAACTCATCATCGCATACATCAAGCAACTCAGGGTCAAGAGCAACGATGTGAAGGACGATGCTGCCACCAACGATGCTGCTCATGCCAAGGACGATGCTGCCGCCAACAAAGCTGCTCGTGCCAAGGACGATGCTTCTCGTGCCACTTAC…	MQSILWFALIASVVFLVLVDLASGLNGLETLSSGADVDELTTATRLLRAAHLDRKLSEERAFISGESIGSWWTKVTEWLRVKFELIIAYIKQLRVKSNDVKDDAATNDAAHAKDDAAANKAARAKDDASRATYEAARANYEAARAYDDATRAQDVAALEAARAIEATDIAAYTGANAEYEQSMFLNGFVKTIDLHNEKNAPIMTRLNKSLDEAKKSSTFREIADGVNESKVALVVHEKQDGYLLWILHLKWAVEAKSPKDVVERILKDLGTHDVPHLQERAEQVKKAYTIFLLYVERMSRATHPK*	-	26.521	0	37.7374	0	74.4181	19.3324	HE574733	Fabro et al. 2011
HaRxL17b	ATGCGATCATTCTACCTGTTTGCGCTCGCCGTGAGTGGTGTGCTCCTCGTCCTCGTTGGTCACGCATCGGGCCTCGAAGGACTAGAGGCCCGGGCATCCAGTGCTGATGTAGCTGAGGACACAAACGGTGTGGGACGCTTGACAGCTGCCCATGAAAAGGCAAATCATGAACGAAGAGCGCTCTTTTCGATGGAAAATCCCGTCGCAATGCTGACCAAGGCAATCAAGTGGCTCAAGGACAAGCTCTATGCCTTTTGCGCTTCATTCTCCAGGTCTCGCAAGATTAAGAATGAAGGCGTGACACACGACGCTGGCGCCATCGCCCACGAGCAACAAAATGGTGTCGATCAGATTGCTCGCCGTTTCCAAGAAGTCCCACCAAATAGACATCCTGCCGTC…	MRSFYLFALAVSGVLLVLVGHASGLEGLEARASSADVAEDTNGVGRLTAAHEKANHERRALFSMENPVAMLTKAIKWLKDKLYAFCASFSRSRKIKNEGVTHDAGAIAHEQQNGVDQIARRFQEVPPNRHPAVVNTGRMEPVDQLYDDEYYQPALNSLLEILSNRKGAVAHYQDLLKLHGHNRGSVAQEIYHRRMEDKNSATLQTLELEQFAFWIAERLKYADVLEFVKEAGGKNNARIAKLVADHYVLMISIAMDIYRNKPKL*	-	19.1892	73.438516814732d	17.0426	0	16.7719227949259d	22.9189	in process	this study
HaRxL19	ATGCGCCCCCACTCCCTCGCCGTCGTAGCTTTTGCTGTGACCCTCGTGCACACCACGCACTCTTTGGCGACATCCGACACCAGGACGGACAACATCAGCCTCCCGGCTAGTGTTCGCTCCTTCAACGGCAGCCTTGGTGATGTCCGGGCCAAGCTGTTGGTGGGTGCAGACAAAGGCGCAACTGGTGAGGCGAGGATGCTGAACATGGCGCGTGATCTAGACATCAGAAAACAAGTTCACGATACGCTGCGCCTGCTGCACGAAGAAAACAACCTTCCTGGCGTCAATGAGGTCCCGCAGTTGTTCGATCAGCAAGCTGTGGCGTCCCATCTCAGTATGAAGGATGAGACACTCAAAGAGAAGGTCCAAAGGTTGAATGATATTGCTAAATCGGCACAA…	MRPHSLAVVAFAVTLVHTTHSLATSDTRTDNISLPASVRSFNGSLGDVRAKLLVGADKGATGEARMLNMARDLDIRKQVHDTLRLLHEENNLPGVNEVPQLFDQQAVASHLSMKDETLKEKVQRLNDIAKSAQEDWNRITDRVEAARYEWIKVKEDQELRYTRMQQCDLHPVELMKMVFFDVKIRAASFYKIDASGNFIAAVLPTPFVAPQFKFLEKYIVAYNLKHNTAFTLAGTLFDLFMDARSTASFLSMVKSNTFVEASAEDVSATEDLLVDEWLQRVKMVTDSKSQEGLLKHQNMYTTIEYTLELALHIPSKRQEIVDGLVKEFGIRRAEVLLKEMVRICENWIAKGVTPKIYNLIPPFKEFAAASIKEIENQTPELLEKSDAANLSPSSPARVA…	-	27.1694	72.519818954272d	145.894	92.978805149299d	58.7019	113.863	in process	this study
HaRxL21	ATGCGCCTAATCTCGTTTGCACTTGCAACGTCCACTGCGATCCTGGCACGTGACACAAACTCTTCGAGGACACGTGGCTCCACAGTGACGAACGCCAGCCTCCCGGCCATCTTTCGTTCCTCCGTCGGCAACCATAATGATGTCGTTGTCAAACGGCTATTGAGAGCACGCGAAATCGCAGCCGATGAAGAGAGAACGCCAAGAAAACTACCTTCGTTCGACAAAGTGATTAGTGAGCTGTTTGCTACACTGCATGTGGAAGAGACATACCCGCCTGACCTCGGTAAAAAAATTATAAATAAGTTGCGAACATTCGATCGGGAGGCCATCAAGCACTACTACGAGAAACAATATGAGGATCCCATCATGGCGACTAAAAAGCTCATAGAGGCGAGTAGC…	MRLISFALATSTAILARDTNSSRTRGSTVTNASLPAIFRSSVGNHNDVVVKRLLRAREIAADEERTPRKLPSFDKVISELFATLHVEETYPPDLGKKIINKLRTFDREAIKHYYEKQYEDPIMATKKLIEASSLKHQRTHGPFDMEMYREFYHDHLHKETWISHWVQDGLHKAELHPNVVFKMMINAEKRPVLGADSRSLFATTDLEALHKYIERFNEKEKSRTPASLRQTLSYCIRDEAGLASFLSIAKQNSINAPFVWKEQHRLFMGWIGHRKTIDQVADMMKIPGQWKDAKACPFLDTLIGYVTVFAQTYPAASTDIVSCLVIKFGHLYAAMLIGEAKEVNIDVFAELEKVLFQSWTKGGTNPLNFDQADFFAEITVGADDKALIREHFAEHYRKE…	1	22.8709	0	24.4854	93.1501483915131d	46.589	43.628	HE574735	Fabro et al. 2011
HaRxL21b	ATGCGCCTAATCTCGTTTGCACTTGCAACGTCCACTGCGATCCTGGCACGTGACACAAACTCTTCGAGGACACGTGGCTCCACAGTGACGAACGCCAGCCTCCCGGCCATCTTTCGTTCCTCCGTCGGCAACCATAATGATGTCGTTGTCAAACGGCTATTGAGAGCACGCGAAATCGCAGCCGATGAAGAGAGAACGCCAAGAAAACTACCTTCGTTCGACAAAGTGATTAGTGAGCTGTTTGCTACACTGCATGTGGAAGAGACATACCCGCCTGACCTCGGTAAAAAAATTATAAATAAGTTGCGAACATTCGATCGGGAGGCCATCAAGCACTACTACGAGAAACAATATGAGGATCCCATCATGGCGACTAAAAAGCTCATAGAGGCGAGTAG	MRLISFALATSTAILARDTNSSRTRGSTVTNASLPAIFRSSVGNHNDVVVKRLLRAREIAADEERTPRKLPSFDKVISELFATLHVEETYPPDLGKKIINKLRTFDREAIKHYYEKQYEDPIMATKKLIEAS	-	0.714922	0	0.401932	0	0	0	in process	this study
HaRxL22	ATGATGGCTCCTATTCTTCTGGCAATATTGGCTGCTATTGCGGTTCCAGCGCCTGCTGATAGTTCGTATGCTTCGACCGCGACGACAAGCAGTTTATTTACGCAAGTTCGTCAGCTCACCGAGGACCACGCTGATGCTTCTACTACAAGAACTATGAGAAGTGACGAGGCAGTGGAGAGCAGCGAAGGGAGGTCGTTAAACGACGTGGCGAATTTTGCTCGGAAGAGCGCGTCTAAGCTTGCCAATTTTCCTAAAACGCGATTCTCGTCAGAGATGAAGACGTTCCGCAAGTACCAGGTCAACGAAAATGCCTTGGAAACCCTGCAAAGCCCCAACATGCAGAAGTTGATGGACTTTTACTCGCATCTTCGCGAGGTGAATCCTGATACACAAAATACT…	MMAPILLAILAAIAVPAPADSSYASTATTSSLFTQVRQLTEDHADASTTRTMRSDEAVESSEGRSLNDVANFARKSASKLANFPKTRFSSEMKTFRKYQVNENALETLQSPNMQKLMDFYSHLREVNPDTQNTLIAALTTTYGEDVMVSALAEAKRSGDMEVHEIAKWLWEQQINGWLNGVKSPDDLVKSLRLHEGHLSDKLEALEEFVTAHNEKNSGHVVLIDLLKSGPGGEGKQASLLVKGATGGNPTNAKTLKIEKLLLAKWESLNLSPEDIMDRLKLTETIEDMTSPKLATFMKYVAKGDAEDAMREKSLLHISTKKFGNKAVAVALVRATDDVFLKTYVKTLKTHILEGWLSDGISAKDVFELLDVGGQSR	3	2.24512	0	1.13379	0	0	0	HE574736	Fabro et al. 2011
HaRxL23	ATGCGCGCGACCTCCGCCTTCTGGGTAACCACTACAGCCGCTCTCCTTCTTGCTGGAAGCGGCATTCAGTCCGTCGAGTCTACGGCAACGTCTACCGATCTGATTCGTTCACTGGGCACTGCCCCAAGTGCTGACCAACTGAACGTGCAGTCTCTAAGGAGCAAGACAGCAACAACGAGAGCAGCAGGCCATCGACTGCTGCGGGCGGTCGAGACAAAGGCGTCTGACTCCAAGTCGATCGACGCCAAGGTGCTCGAGGACATTCTTCACAATCGGGATTACGCCGAGGCAACCTTTAGCAGCTGGTTGCGAAATGGCCAATCCAGACAAGACATTGAGGTGCGACTTACAGAACAAGGCCTGCTCAGTAAGTATAGTAGCGTGATCGACCAGTACGAC…	MRATSAFWVTTTAALLLAGSGIQSVESTATSTDLIRSLGTAPSADQLNVQSLRSKTATTRAAGHRLLRAVETKASDSKSIDAKVLEDILHNRDYAEATFSSWLRNGQSRQDIEVRLTEQGLLSKYSSVIDQYDSYCLKHVDA*	-	19.8304	44.2199940492522d	37.449	0	65.4108	80.6981	HE574737	Fabro et al. 2011
HaRxL24b	ATGTGCTCGTCTATCACGCTTCTCATGTGCATCAACGCCCTTTTTGCGGTTGTAAATTCGCTGGTGCCGGACTCGATCCCTGACGTCTCCACTCGGTCTGATGCGATGAATCAAGAAGACACCCCATCAAGCAGGCGCTCGGGGTCCTCCGTAAACAAGCAAGCCGAGGACCGAGCGATCAGCGTGAAAGGTGCTCTCGGCGTAATCGGACTGACAAAGCTTGTCAACAAACCAGCCATTCCTTCAAAATTGCTACGCGAAGGAATATCTGCAGATGTTGTGTTTGGGCGGCTTCACCTCGACACGAGCGGCATCGAACTATTCGAGAAACCCGACTTCCTTTCCTGGGCGGTGTATGTTGACCGATTCAACTTGAAGCATCCTACTCGGGTGAAGTCA…	MCSSITLLMCINALFAVVNSLVPDSIPDVSTRSDAMNQEDTPSSRRSGSSVNKQAEDRAISVKGALGVIGLTKLVNKPAIPSKLLREGISADVVFGRLHLDTSGIELFEKPDFLSWAVYVDRFNLKHPTRVKSMYAILTTRYTPDVLAKMIEAAKHKPETKRIAMDLQAEQMAEWKLAEIDPGLVFDMFRLNVVDQLSQPAFNIWLSSEAR*	2	0.195146	0	0.25867	0	0	0	in process	this study
HaRxL25	ATGGCCAAGTGCTCTCTCTTCTTCGTGCTCGCGCTCTTCGCGTCTAGTGGCTGTCACGCTCTTTCAGTTACCGCAGCCGGACAACTGGCTGAGCTGACAACGACGAACTCGGACCAAGAAACTCCGTTGGACACAGACGGCAAACGAATGCGTCAAGTGGGTGACGTTACCAACGAAGAAAGGTTCTTTAGTATGAGTACTGTAAAGGAGTACTGGATGAAAACCTTTGAGGAGTACTGCACGATGGTGGGCGCGATTTACACCCGTCTGTCGTCCATAATCTTGAATTGGGGTCCTGTCAAAAAGCTCATCGAAGCCGGACGAGAGTCGAAGGTCGTCGAACAGTTGCAACATTGGGTCTCTCAGGTATTGGAGAAATTCGACATTAAGCTCGGATCG…	MAKCSLFFVLALFASSGCHALSVTAAGQLAELTTTNSDQETPLDTDGKRMRQVGDVTNEERFFSMSTVKEYWMKTFEEYCTMVGAIYTRLSSIILNWGPVKKLIEAGRESKVVEQLQHWVSQVLEKFDIKLGSHPGEKKVDDKFGSPAGEAKLRSSLWKAAKTLKIKRAAKPHALKSAADAYDEKVKAADALIPRETTYVIDQQQDKALFTKLHADDIDVKHCIAALDKRLSDPYKKGYVYFALINLLERYETYRQALSK	-	0.979755	0	2.68451	0	11.0571417288631d	4.09853	in process	this study
HaRxL25b	ATGGCCAAGTGCTCTCTCTTCTTCGTGCTCGCGCTCTTCGCGTCTAGTGGCTGTCACGCTCTTTCAGTTACCGCAGCCGGACAACTGGCTGAGCTGACAACGACGAACTCGGACCAAGAAACTCCGTTGGACACAGACGGCAAACGAATGCGTCAAGTGGGTGACGTTACCAACGAAGAAAGGTTCTTTAGTATGAGTACTGTAAAGGAGTACTGGATGAAAACCTTTGAGGAGTACTGCACGATGGTGGGCGCGATTTACACCCGTCTGTCGTCCATAATCTTGAATTGGGGTCCTGTCAAAAAGCTCATCGAAGCCGGACGAGAGTCGAAGGTCGTCGAACAGTTGCAACATTGGGTCTCTCAGGTATTGGAGAAATTCGACATTAAGCTCGGATCG…	MAKCSLFFVLALFASSGCHALSVTAAGQLAELTTTNSDQETPLDTDGKRMRQVGDVTNEERFFSMSTVKEYWMKTFEEYCTMVGAIYTRLSSIILNWGPVKKLIEAGRESKVVEQLQHWVSQVLEKFDIKLGSHPGEKKVDDKFGSPAGEAKLRSSLWKAAKTLKIKRAAKPHALKSAADAYDEKVKAADALIPRETTYVIDQQQDKALFTKLHADDIDVKHCIAALDKRLSDPYKKGYVYFALINLLERYETYRQALSK*	-	1.25721	0	5.06943	0	11.0571417288631d	4.09853	in process	this study
HaRxL26	ATGCATCTACCGTTCCTCGCAGTGGAAGTTGTGGCCGCTGCTCTTTCTTCCAGCAAAGCGATCCCGACTGCTGTCAACCCGGAGCTTGACCTCGAGTCTGACGTCCCTCTCGTCCTTCACGTGACAGATGACCGCTCCAATGAAGCAGACGCGCAGAGGTTCCTGATGGCCGCTGGTGCACCAACAGTCTTGTCCCTTGTGCCAGCTGATACGGAGGAGGAGAGGGCGGATTTTGCAGGCGCAGGTGGACAGCCCTTCATTCAGATGGGCCACACCATCAACGACGTGATAATGAAGATCGCGAAGAGGGTCCAGGACGCGTGGGATAAAGGCGGTTTACCCGCAGAAGAGATCTACAAAGCGGTGGATAAATAG	MHLPFLAVEVVAAALSSSKAIPTAVNPELDLESDVPLVLHVTDDRSNEADAQRFLMAAGAPTVLSLVPADTEEERADFAGAGGQPFIQMGHTINDVIMKIAKRVQDAWDKGGLPAEEIYKAVDK*	-	0.338497812230141d	0	0.813858	0	0	2.85774763041521d	HE574720	Caillaud et al. 2012
HaRxL27	ATGAAGCTCGTCTTCTTCGCCGCTCTTTCGATTACTTTTCTTGCGTGCAGCGATGCTGTCGCAGCTGGTGCGGAGCCTAATCAATTCGAGCCATTGTCGAAGACCACAGCCTCTCTTCTTCCCGCACGACCCCTCACGTTCGGCGATCTGCCCGCGGAAGACGCACGTGGAGGAAAATCGCTTCGACGCCCCGATTACAAAGCCGATGAAGCGCCCGTCTTAACCGCTGACACCAACGAAGAGCGACTGTTTGGGACCAGTATAGGGCCAGCTGCGGAAGTGACAGGCTCTCTTATAACGCGCATCAAGATGTGGGCTAAGAAGTTTCGTGACCGTAGTCGCATTCACCCTTCCTCCACA	MKLVFFAALSITFLACSDAVAAGAEPNQFEPLSKTTASLLPARPLTFGDLPAEDARGGKSLRRPDYKADEAPVLTADTNEERLFGTSIGPAAEVTGSLITRIKMWAKKFRDRSRIHPSST	-	0	0	0.136076873196487d	0	0	0	HE574711	Caillaud et al. 2012
HaRxL29	ATGCGTGTCCACGTCGCTGTTCTGCTGCTTACTGCGACCCTATTAGCCACGATGGACGCAGCTCTACGAATTGACCGCTCTGGCCCACTCAGGACGGACAATGGTGACAGTTCTGCTAAAAAGCAAGTACGGAGAACCCACAGCGTTCACGAAGAGAGAGTACTGGGAGAACTTGCAAGCATTTCAACCTCGTGGATGCTGATGAAAGTGGTGGTAAAATTTGCAGTTGTCGGAATGAGGGCGAGAAGAAGACTTGTGCCAGTTGCTCATGCTTGGGATGAGTTTGACGAGGCAACAGTGGAGAGAATCTTCGGGCAGGATTGGAAAGTGATGGACGACTGCATCGCTTACATTAGTCAGGGGTATTCGGACGCGGAAGTGATAGATAAAGTAGCGAAG…	MRVHVAVLLLTATLLATMDAALRIDRSGPLRTDNGDSSAKKQVRRTHSVHEERVLGELASISTSWMLMKVVVKFAVVGMRARRRLVPVAHAWDEFDEATVERIFGQDWKVMDDCIAYISQGYSDAEVIDKVAKVHDPEKMKSVFITAGGMDNQLIKELANRLETERLRMMAVPYV	-	0.277459	0	1.06809	0	6.70881222372422d	2.85774763041521d	HE574721	Caillaud et al. 2012
HaRxL31	ATGATCAAGCGCTTTCTTCTCTTCGTGCTCTTGCTCAGTCCGGTTGCTGTCGGTGACGCTTTACTGGCTCTTACAGCCAGCACGTTGCCTGATGGCACTACGTCCGACCAAGATCAGACTATAGAGTCGAAGGTGCGCGACGAACGGGCGCTTCACGCGAGCAGAGACACGACTGCTGCGGCTGGTGAAGAAAGAGCATTAATGATGTTGCCTGTGGTGGAGGAGAATTTCAAGTCTGGTTTGGAGAAGAGTTGGATTGCTCGCATAGCGAAGAAGCTTACTGTGTGGAGAAAGGTGGAGTCTGTTCCGAGCAAGGAGAAGGCCGCTCAGATGAAGAAAAATAAAAAGTACTGGGAGCGGACGGCGACTGCTCGGGCGGAGATGGTGGAGGGAGCTACG…	MIKRFLLFVLLLSPVAVGDALLALTASTLPDGTTSDQDQTIESKVRDERALHASRDTTAAAGEERALMMLPVVEENFKSGLEKSWIARIAKKLTVWRKVESVPSKEKAAQMKKNKKYWERTATARAEMVEGATRRVEAAKTEEEKEEQIKMKALWEKNWDHKQWVMDTWRARHGDLDDTKVAERNDLEADLREAEKYLEKAQDTRTKGQAAWSKKKAAGRIRHPKSGTKSVLKEFLKFRRKMEKIRAWEKKDAALEKEVDVWKKDVKASKYALAKAEIALYLPDFEAAEKENFGLIEYQDLLRLDPKIIKDLDGVTHENLFAFEPDYRRYLYFTGYHGAPGRLLIWLEELFTPKKTRADVVDTAVGQPSG*	-	14.0774	0	7.74271	0	8.38596139746297d	2.85774763041521d	in process	this study
HaRxL32b	ATGAAGGTGATCATCTTCAAAATCGTTGCCTCCCCCGCCTTCATCACCTGCGCCCTAAATCCATCACTCGTGTCTGCTGCTGTCACCATCCCACCGCCCGCCCTGGCTGCCCCTTCCACCCCCAACGTGTCTCCCGGGGAGAGGAGGTTGGAACCTATCGAAGCAAACGGCAATGAAGAAAGGGCCCCATCGCCCGAGGTTATCGCGAATGCGGCCAAAGAGCTGCCCTCAGCGTCTACCCTGGGGAATGTTGTGAGTGGTGTGATGAAGATAGCCTCTGGCACAGTGAGTGCTGCACAAGGCACCGCGAACATGTGGTCCCGATTGTTCTGGGACATCATAAAGATGGGACCGCAATTTCTGCTAGTTGGGGAGAAAAGAGAAATCTTGATGGCGATG…	MKVIIFKIVASPAFITCALNPSLVSAAVTIPPPALAAPSTPNVSPGERRLEPIEANGNEERAPSPEVIANAAKELPSASTLGNVVSGVMKIASGTVSAAQGTANMWSRLFWDIIKMGPQFLLVGEKREILMAMHAASLILDNGQRDALEGVRYLRIVAEQWKTKTLTEVVQLLDPSKEKLDPFTLVVLGNLANLRRKAPDEMKNLLTKTPARSKDGGFTDNVIAYSTAATTAQL*	-	67.6855	204.788	123.114	0	35.2212	33.245	in process	this study
HaRxL34b	ATGCATGTTTCCTCCTCCCTAGTTCTGGCTGCTGTTGCGGTTGCAGCGTGTGTCGCCAGCACCTCGAAGATCTCTGTGGACGAGACGTCAGATGCCGAGCCTACGGACAGCTTTATTTCTGCTGCCGAAGACCGCAGCGCTGTTCCAGTCAACCGGCTGCTAAAGGCGCCAAGCAACACGAAGGAGGAAGACAGGAGTACTACCCCGGTTATGGCATCAATAACGCTCAAGGTCTTGCCCTCATTGCAGTACTTATCGAAGAAGATGGAGAAGCCCCTTGTCCTGATGAAGTCGCTGTCGGAAGAGGAAGTAAAGGCAATCGAGGCTCTCCTCGAACGACCTCGGACGCTGCCGACGGAGGACAAAACCGCAATCGGCGCTCTCCTCGAAGGTTCTCCT…	MHVSSSLVLAAVAVAACVASTSKISVDETSDAEPTDSFISAAEDRSAVPVNRLLKAPSNTKEEDRSTTPVMASITLKVLPSLQYLSKKMEKPLVLMKSLSEEEVKAIEALLERPRTLPTEDKTAIGALLEGSPPMLGTQKKETVDGLLERYLATESHDTKPKLAYYDSEDFERLQNSDNLAVDSFHTTYAAANPMAYMVLDRKMMSLNPTIEEAARYKMVEMAAEQEGRRLEDVAQAIFTEHENGWKHKTTQEMFSLLQLKEEGAHICATPNLEVLRMFIEADNKLHQTRHTLLEVLVTGFGGELAVARVLTRARVSVIYEPRALMLLYELFEPWKLRITPDGLVKNLEMENKPFSFDDFNILDAYVIFYPGSPYKNGFACLLAILGDRAFAIRIADMG…	1	6.57163	0	8.24767	0	28.5124	66.7382	in process	this study
HaRxL35	ATGACTGCCAAAAGTATCGAGATCGTATTAATGCTGCTAGTGGCCCTCATCGAGTGCTTGGGACCATCCGTGCTACGCAGCGCTGTTACAGTACTGCAGTGCATTGGTACTGTGTTAGAGACGTACAACACTCCTGTGACGCCTTCTGTGAACAAAATGCAACAAACTGGCAGCGTTGTACACGATGATGACAGTGATGGTGAGGAAGAAAAAGGGGATGAGATTCTGACAGTGTGCTTAGGTGTAGTGATGACCATTCTAGAGATGGGCTCGAGTCACCGCAGCGATTCAGAGGAGCGGCAGCTTCGTGCAATGCTTCCTGTGCTGGAGATCTTGTCTTACCACCCGCGACCCGAAGCTGCAGGACTTGCGAGCGAGGCACGTGCACAAATTCTGAGT…	MTAKSIEIVLMLLVALIECLGPSVLRSAVTVLQCIGTVLETYNTPVTPSVNKMQQTGSVVHDDDSDGEEEKGDEILTVCLGVVMTILEMGSSHRSDSEERQLRAMLPVLEILSYHPRPEAAGLASEARAQILSRSAVKASDTSTAKTGTQSFEELLGKAEQDLSSELVPLRARGIVTLTKLVRQSHLHPRDPEWTTRVHVLARVFLAHLHDTESYVFLAAVQGLAALSDANPDVAIPELVKALRDVNESLEARTKLSEALLFAAKRCGETLVKYGKLFVYAYLDCIRPLPSQRKRVKRIQEEASMRMQLVQEVQIDEAKIEVEKNAEHFDNEPENEQELLAAATLRASCLSNLAEVCVLLQWGLQPYLLDVLTCIFGVLQLELELEHNAKRRPMSIDND…	-	7.83401	18.129954738568d	5.14123	0	0	0	HE574718	Caillaud et al. 2012
HaRxL35b	ATGACGAATGCCGGTCTTCTGAACAAGAGACGAGTTCATCTGCGCATTCCGCGCATCCACTCGTATATCATACAGTGGCAAAACCAGACGTACACCTTACAAGCATGGAGATGCGGTCTCGTGCCGACTTTTCAGCGTTTATGTCTCTGTATGAAGCGTCTCGACGATCATGAGATGCAGGAAAAGAAGGAGAAAGGAAAAGAACTAATGAGACAAGAGGAGACGCCAAAAGCACCCGCAGGTCTGTTGAGTTTGCGGGACTATTCAGTGCTTCAGGCGGCGGTGGAGCTACTGTTCTGCTGGGGCGCGTACCCTCGCGTGGCTACAAGTGTGCTACTCCCTATTGAGAACAGAAGACCTACACGCACTCTTTTAATTTCTACAAATGTGCTTTCGTGG…	MTNAGLLNKRRVHLRIPRIHSYIIQWQNQTYTLQAWRCGLVPTFQRLCLCMKRLDDHEMQEKKEKGKELMRQEETPKAPAGLLSLRDYSVLQAAVELLFCWGAYPRVATSVLLPIENRRPTRTLLISTNVLSWGYREYCTRHILEKEDVRSEERIRELLAITQVVLQLLSLPQFQPVLLPKYVMELLALLVYGEVAVDTNAAASVRAEFTRLQEMMLRTLPLRISMSSLRAALGQTTPAVSGHAVRQRFEARCGSLLSRLLMEEGGIVATIEMLLGGVDEGNTQARMQVATLICQCPSGEDPEKYMIALCTQVRELLLAAVTPESGRTCSKLLGEMAALLADQVATRHPGLFDTHILSALFHPLLIYEDSRPDAIVSAEEMNEEALTHCVGITRLLVCG…	-	21.3942	18.129954738568d	15.9702	0	61.0005	0	in process	this study
HaRxL36	ATGGCATCAGCTAGACGTGCAGTCAAGTTTGTGAATGCTGTTGTTGCCCTGGTGACGGCAAACGCCTACGTCTCGACGCTAGGAGGTGGCCACTTTTTGTGTCGTCACTTAAACCACTCGACGCTGTTGGCGAAGCTGCAGATTGGCATTTCAATGGGGCTACAAGACCCGATACTTGAGAGTAAATGCAGAGTGAATCTCATGTACAACGCACTGCAGCTGGGCAAATTTAAGCGAGCAAAGAGGATCTTGAGACGCGAAGAGCTCGTGGCAGAGCAGCTGGAGAGTGACGAACTGCTCAAGGTCTGCCATGCAGCCAACGTGTACTTGGACAAAGTGGATCAACTGCATAAAGAGCAGCTGCTGGTTTACAGGAAAAGTGGGCGTCCTGCAACGCTA…	MASARRAVKFVNAVVALVTANAYVSTLGGGHFLCRHLNHSTLLAKLQIGISMGLQDPILESKCRVNLMYNALQLGKFKRAKRILRREELVAEQLESDELLKVCHAANVYLDKVDQLHKEQLLVYRKSGRPATLHDNFYRQRIVRVTK	-	1.81273	0	6.89996	0	0	3.22207	HE574738	Fabro et al. 2011
HaRxL36b	ATGACGAGCGTCGCTGTAAGTATCCGCCAGCGCGTCGTGGCATTCGAGGCGCCGCTACACGAGCGTAGAGCGCTTCGGGATCTGAAACATAGCGTATCTGCTCACACAGGCGCTTGTGCATCTGCCGGTACTGATTTCAAGTTCTACGGCAGCGTCGCTATCGCCCATGCAGGCGTTTTCCAGTTCCTAACATTCCTCCTATCGTCAAAAGGTTCGACGACGTATCCTGACGAGACGCAGCAGCTCTTGTCGATATTGTTTTCAGTTTTTTCTACTAAGATCAGATTTCAAGCACTGCCGAGGCAAAAGTTTGAGCCAAAGTGTCGATGGGAAGACGCTAACGCTTGCTACGTTGTGGCCGAGACAAGGGACAGACCTCGCCATTGTGTGTTTGTGCTA…	MTSVAVSIRQRVVAFEAPLHERRALRDLKHSVSAHTGACASAGTDFKFYGSVAIAHAGVFQFLTFLLSSKGSTTYPDETQQLLSILFSVFSTKIRFQALPRQKFEPKCRWEDANACYVVAETRDRPRHCVFVLLTYRPQQLLPLYMASARRAVKFVNAVVALVTANAYVSTLGGGHFLCRHLNHSTLLAKLQIGISMGLQDPILESKCRVNLMYNALQLGKFKRAKRILRREELVAEQLESDELLKVCHAANVYLDKVDQLHKEQLLVYRKSGRPATLHDNFYRQRIVRVTK*	-	22.4203	0	26.1099	0	0	22.4739	in process	this study
HaRxL37	ATGCGGATTACCAGCGTCTACGCGGCCATTGTTGCGGCATCTCTTCACGCGATTGGATCTGCCGTGTCCACGGCCACGAACGTCGGCGCGACCGTGCTCGAGAACAAGACACCCGCAGCAATTGCTCCGTCCCTTCGTACGAGTGAAGGACGAAGTCTATGGACTGAAGAGAAGCGCGGTCAGAGCGACCTGGAAGAGGAAAGGGGGCGCGGGAATCTACCGACTACTGATAGTTTTAGTGCATCCCTAAAACGCTTCATTCGCGCCCTGTTTTGCATGGGATCGAAAAAAGGAATGACAAGAACCAAGTCGTCGGGTTCTTCCATCGTGTCGGGTCATGGTAGGTAA	MRITSVYAAIVAASLHAIGSAVSTATNVGATVLENKTPAAIAPSLRTSEGRSLWTEEKRGQSDLEEERGRGNLPTTDSFSASLKRFIRALFCMGSKKGMTRTKSSGSSIVSGHGR*	-	3.21687	0	0.482153	0	219.34	273.005	in process	this study
HaRxL37b	ATGCGCGTCACCGGTCTTTTCGTAGCTATTGCAGTGGCATCTCTTCGCGCTAGCGGCGCAACGCCCTCGACGACTACGGACTCCGTTTCGGCCCTTCCTGAAGAGAAGAATCCCGCCGCAACGCTGCCCTCAGTACGTGTGAACGAGGGGCAGAACGCTGGTGATGAAGAGAAACGTGGTCGGAATGACAAGGTCGAGGAACGAGGTATTTTTTCGTGGATCACGCGGTGCTTTTCGGGTGGGAAGAAGGTTGCTCCTCCATATAAATTTCGAATCGATGACCTGAGGAATATGGCTATTAGGCCAAAGAGAAATTGA	MRVTGLFVAIAVASLRASGATPSTTTDSVSALPEEKNPAATLPSVRVNEGQNAGDEEKRGRNDKVEERGIFSWITRCFSGGKKVAPPYKFRIDDLRNMAIRPKRN*	-	0.835923	22.1099970246261d	1.10705	46.4894025746495d	60.6277	45.6831	in process	this study
HaRxL37c	ATGAAGATTTGCTCATGCCCAGGGTTGCGAATCTGGGCGCGCACGCACGGAAGGAGGAAGGAGTGTCGCTGGCCATACGAGCCATCTACTCTACTCATTCATTTGTGTATTGGCGACCAATTGCGATCACCCTCGTCCTCCATCAACAACAAGCACATGCGCGTCACCGGTCTTTTCGTAGCTATTGCAGTGGCATCTCTTCGCGCTAGCGGCGCAACGCCCTCGACGACTACGGACTCCGTTTCGGCCCTTCCTGAAGAGAAGAATCCCGCCGCAACGCTGCCCTCAGTACGTGTGAACGAGGGGCAGAACGCTGGTGATGAAGAGAAACGTGGTCGGAATGACAAGGTCGAGGAACGAGGTATTTTTTCGTGGATCACGCGGTGCTTTTCGGGTGGG…	MKICSCPGLRIWARTHGRRKECRWPYEPSTLLIHLCIGDQLRSPSSSINNKHMRVTGLFVAIAVASLRASGATPSTTTDSVSALPEEKNPAATLPSVRVNEGQNAGDEEKRGRNDKVEERGIFSWITRCFSGGKKVAPPYKFRIDDLRNMAIRPKRN*	-	0.835923	22.1099970246261d	1.10705	46.4894025746495d	60.6277	45.6831	in process	this study
HaRxL37d	ATGATCCTGGTCGGTTCAGCTGCAGGGTTGCGAATCTGGGCGCGCACGCACGGAAGGAGGAAGCAGTGTCGCTGGCCATACGAGCCATCTACTCTACTCATTCATTTGTGTATTTGCGACCAATTGCGATCACCCTCGTCCTCCATCAACAACAAGCACATGCGCGTCACCGGTCTTTTCGTAGCTATTGCAGTGGCATCTCTTCGCGCTAGCGGCGCAACGCCCTCGACGACTACGGACTCCATTTCGGCCCTTCCTGAAGAGAAGAATCCCGCCGCAACGCTGCCCTCAGTACGTGTGAACGAGGGGCAGAACGCTGGTGATGAAGAGAAACGTGGTCGGAATGACAAGGTCGAGGAACGAGGTGTTTTTTCGTGGATCACGCGGTGCTTTTCGGGT…	MILVGSAAGLRIWARTHGRRKQCRWPYEPSTLLIHLCICDQLRSPSSSINNKHMRVTGLFVAIAVASLRASGATPSTTTDSISALPEEKNPAATLPSVRVNEGQNAGDEEKRGRNDKVEERGVFSWITRCFSGGKQVAPPIKFRIGDLNGKKFMPASDRVV*	-	3.06494	176.488	2.96945	371.915220597196d	240.151	334.907	in process	this study
HaRxL39	ATGGCCGCGAATGAGACACAAACGACTGCTGTGCTGAGCATGTTTTCGGTCCAGACCAACAGTCAGAGTGAAGACCATAGCCTGAACGTTGTATGGATGAAGGATGCTGATATCCAAATCAACGCAGTTTTCGACGGGCACGGGGGCTCGAGAGCAGTAGATCACCTCTGCTCATCACTTTGTCAGGATACACGTGATGATATTACCTCTGACAGCTTCAGTAGTAAGGTCCATGCAATAATCGATAGCGCTTTTTCTCGCTCAGACAAAGAAAGCATGACTCAAAAGCACTTTAAATGTACAATTGTGTACTGGAAAATACGAGAGAGGAGTGGTCTCTCCCGCCGTGTCCCGTGGCGACCAGACTCGCCTTCTCTCGAGGTTTCAAGTCAACGTCAG…	MAANETQTTAVLSMFSVQTNSQSEDHSLNVVWMKDADIQINAVFDGHGGSRAVDHLCSSLCQDTRDDITSDSFSSKVHAIIDSAFSRSDKESMTQKHFKCTIVYWKIRERSGLSRRVPWRPDSPSLEVSSQRQYQIHSVCAKPIWTPFISTHRERVVASTMTKCSLLLVPFLVAIAVSDALPARAAGTLPQSATSVQDKATESTVSGKRALQSKEDTKGAADEERAPNWLQSVPEWLSTMMKKTTNWTARTWKGTAFSMSRVPPKDMVEAKAVLTEMEIVRHHRSMGYRFLLFLKAAWEAAWEAAWKAASKASELTSVLRRRQSHRPNLRKLHEEIYQIWLAAFESAFTVKELKKEVDKLHKKVMDFSAAIEAKKVAPSDFVRPSE*	-	352.966	244.798	370.952	0	96.0973	109.922	in process	this study
HaRxL43	ATGCGACTCGCGGTTGGCTGTATTCTCGTCGGTGCTATCGTTCACCTCGACACCGGAGTATTCTCCTCCGCAGTCAAGTACGACGACCAGCGTGTGGCGACGACTGCGGAAGAAACTCGATTCTTGCGGTTTAAGGAGAAGCCTGCAAACGGAGGAGACTTCGCAACAGGTCAAGGGGAAGAAAGATTAACAGCCAGAGGCGTCATGCGGGCAATGGACGATCTCTTTAACCAAAAGACTGCCGAACAGCTCGTTCAGAGA	MRLAVGCILVGAIVHLDTGVFSSAVKYDDQRVATTAEETRFLRFKEKPANGGDFATGQGEERLTARGVMRAMDDLFNQKTAEQLVQR	-	8.89747	18.359629203683d	14.4764	0	0	0	in process	this study
HaRxL43b	ATGCGACTCGCGGTTGGCTGTATTCTCGTCGGTGCTATCGTTCACCTCGACACCGGAGTATTCTCCTCCGCAGTCAAGTACGACGACCAGCGTGTGGCGACGACTGCGGAAGAAACTCGATTCTTGCGGTTTAAGGAGAAGCCTGCAAACGGAGGAGACTTCGCAACAGGTCAAGGGGAAGAAAGATTAACAGCCAGAGGCGTCATGCGGGCAATGGACGATCTCTTTAACCAAAAGACTGCCGAACAGCTCGTTCAGAGACGTAAACAAGATGAAAACGACGCGTTCTTCTCCAAACTGCTCACGGATGTAGACTATCAAGCGGACCGTTTCTCGGAATGGAAAGTGAATTATGATAGGAACTTCCTGATACAATGGATGAAAGACGAGGGTCAACCT…	MRLAVGCILVGAIVHLDTGVFSSAVKYDDQRVATTAEETRFLRFKEKPANGGDFATGQGEERLTARGVMRAMDDLFNQKTAEQLVQRRKQDENDAFFSKLLTDVDYQADRFSEWKVNYDRNFLIQWMKDEGQPQETIDKIVRLFKLHHEAGKAK*	-	209.695	106.8	265.859	0	16.7719227949259d	34.4067	in process	this study
HaRxL44	ATGTGTATCCAATACGTGGCACTCGTGGCAGCAGCTACTGTAGCTGCTAGTACTCATGGACTTGAAGTTGTCCCCGACCCGGTCAAGTTCTCGTTGCTCCAGGCTACCGCTGAGACCGGGCACCAGGCCGATGTCGACGGCAAGATCAACCGATTCCTGACAAGCAAAGACGCGGACCTGCCACACCTGGTGGCCCCGGCGGGGTATGCACCTTCACTTCTGCAGAAAGGCGGTATCGGCAGGTATTTGCGCAGCACCGGTGTCGATGACGCCGACCTTGAAGAGAGGCGAGGCTGGCACAAGCACCACAAAAAACACAAAAAACACAAGAGGAAACACCACCACCACGCACATGAGTCATCTGACTCACTCTAG	MCIQYVALVAAATVAASTHGLEVVPDPVKFSLLQATAETGHQADVDGKINRFLTSKDADLPHLVAPAGYAPSLLQKGGIGRYLRSTGVDDADLEERRGWHKHHKKHKKHKRKHHHHAHESSDSL*	-	2.38961	0	2.91834	0	34.5379	0	HE574739	Fabro et al. 2011
HaRxL45	ATGCGTATCCAGTACATGGCACTCGTCGTCGCTTCTGCACTCGTTGCAAGCACAACTCATGGCGTCCAAGCTTCACCCAACTCGGTCAAGTCTTCATCCCTGCGGTCGCGCGTCGAAGCTAGAGGCCAGCTCGATGTCAACGGCAGGACGACCCGATTCCTGACAAGCTACAACCATCAGGCGACTGGCCACGCAGCTTCAGCGCTACACGGCAAGAGGTCGCTCCGGGCCTTGTCCCAAGCAGGCAAGAAGAAGAAGGGTCATCATGACGATGCTGAGACTGAGGCTGCAGAGGAAGAAGAAGAGGAAGATGACGACAGCACGTCCGAGAGCTCGTCCGGCAGCTCGGATGACAGCTCGTCCGACAGCTCGTCCGTGAGCTCGTCCGACAGCTAG	MRIQYMALVVASALVASTTHGVQASPNSVKSSSLRSRVEARGQLDVNGRTTRFLTSYNHQATGHAASALHGKRSLRALSQAGKKKKGHHDDAETEAAEEEEEEDDDSTSESSSGSSDDSSSDSSSVSSSDS*	-	414.155	459.066	697.959	465.579	526.827	59.2129	HE574740	Fabro et al. 2011
HaRxL46	ATGCGCCTGTGTGCCAACCTGCTCTTGATGGCGGTTCCCCTGCATCTTTGTTTTGGCGAGGTAGTCCCGATCCCTCCGACGATGGAGAACCCGTCCCTTCGTTCGGCTCCTTCTGCTGGTGCTGGTGCACGCGAAGACGCCCGATCCCTGCGAGAGCTGAATTCGGCGGCTGGTAGGGGCAACCTGCCGGAGTCGCTCCCCGGGTTCGCAGGCCATTTCATGCCGGAATATGCCTCTGAAGGTAACTTGGGATCGGCCGTACTGACACAATTGAAGACAGTAGCTCTCGAGGCAAAAAAGTCGCGGGAACAAGCCTTTAAAGATGCCAAGGAGGCAGCCCGACAGGCAGAAGTGGAGGCAGATGCCAAGGAGACAGCCCGACTGGCACGATTGAAGACA…	MRLCANLLLMAVPLHLCFGEVVPIPPTMENPSLRSAPSAGAGAREDARSLRELNSAAGRGNLPESLPGFAGHFMPEYASEGNLGSAVLTQLKTVALEAKKSREQAFKDAKEAARQAEVEADAKETARLARLKTVALEAEKSREQAFKDAKEAARQAEVEADAKETARLARLKTVALEAEKSREQAFKDAKEAARQAEVEADAKETARLARLKTSALEEEKSREQAFNDAEKAAARARLKGKPLSKKKVLMSIIAYLKSKYGHG	-	153.486	313.534	216.397	279.108	734.987	451.977	in process	this study
HaRxL47	ATGACCAAGTGCTCCCTACTTCTCGTGCCCTTCCTCGTCGCAATTGCTGTCAGTGACGCTCTGCCAGCTCGCGCAGCCGGCACGCTGCCACAAAGCGCAACATCGGTCCAAGACAAGGCTACTGAGTCGACCGTGAGCGGCAAACGGGCGCTTCAATCAAAGGAAGACACGAAGGGTGCGGCTGATGAAGAAAGAGCGCTAAATCGGCTTCAGTCGGTACCGGAGTGGTTGAGCACCATGACAAAGAGCATCACTAACTGGACGGCTCGCACGTGGTCGAAGGCGGCTTCGAAGGCGAGTGAATTGACTAGGGTGCTGCTGAGACACCAGTCGCAGAGACGTCACTTGCGAAAGATGCGCGAGGAATTCGATCAGGCCTGGCCGGTGCTCACATTCGAG…	MTKCSLLLVPFLVAIAVSDALPARAAGTLPQSATSVQDKATESTVSGKRALQSKEDTKGAADEERALNRLQSVPEWLSTMTKSITNWTARTWSKAASKASELTRVLLRHQSQRRHLRKMREEFDQAWPVLTFETSVELKVLKKSIGEINEKLMDLIAVIEAKKVAPRDFVRPSE*	-	384.766	508.415	431.868	92.978805149299d	159.148	248.365	HE574742	Fabro et al. 2011
HaRxL52	ATGCGTATCCACGTTCGTGTCCTGCTGGGTGTAGCCGCTCTAGTCGTGGGCATCCACACTACCGTAGCATTGGTGCGGACGGAGACTACGAATGAAGACACCCAGCTATCTGGACGCATTCATTCAACCGGGGATAACGACGTCTCCTGCCGGCGCTTTTTGCGGACGAACGACGCGCATGCTAAGGACGAGGAGGAAAGAGTTGACACCAAAGCAGTATCGGCATGGGTGCAAAAGGTTCTCAGCAAGCTAAAAACTTCTGCACTGATTGATTGGCATCTGATATTAGACCACGACCCCGGATACGTGAGAGGCAAATATCCTAACGACAAAGTGCTCGGTGATAAGTACTATGCAAGATGGGCGGATATTAAATATCGTAAC	MRIHVRVLLGVAALVVGIHTTVALVRTETTNEDTQLSGRIHSTGDNDVSCRRFLRTNDAHAKDEEERVDTKAVSAWVQKVLSKLKTSALIDWHLILDHDPGYVRGKYPNDKVLGDKYYARWADIKYRN	-	0.394318	0	0.225818	0	0	0	in process	this study
HaRxL52b	ATGCGTATCCACGTTCGTGTCCTGCTGGGTGTAGCCGCTCTAGTCGTGGGCATCCACACTACCGTAGCATTGGTGCGGACGGAGACTACGAATGAAGACACTCAGCTATCTGGACGCATACATTCAACCGAGGATAACGACGTCTCCTGCCATTGCTTTTTGCGGATGACCGACGCGCATGCTAAGGACGAGGAGGAAAGAGCTGACACCCGAGCAGTATTGGCGAAGGTGCAGAAAGGTGTCAGCAAGGGGTGGGAGTTGGTAAAGCATAATGTTTGGTTTCGGTTGGGCTGGCATCCCGATAAGGTGAAGATGAATTGTTCCACCAGCACCTATCTTCGCTACTTCAAATACTGGTACAACAAGAAGTATCGCAAC	MRIHVRVLLGVAALVVGIHTTVALVRTETTNEDTQLSGRIHSTEDNDVSCHCFLRMTDAHAKDEEERADTRAVLAKVQKGVSKGWELVKHNVWFRLGWHPDKVKMNCSTSTYLRYFKYWYNKKYRN	-	0	0	0	0	0	0	in process	this study
HaRxL52c	ATGATGTCGTTTAGGTGTGTGCAGGTCAAGCTTCTCACTTTCCACTTTGCCACCACCAGTCCCCATTCCGCACGACTTCCACACGATTCGACGATCGACGAAGACACTCTGATGCGTATCCACGTTCGTGTCCTGCTGGGTGTAGCCGCTCTAGTCGTGGGCATCCACACTACCGTAGCATTGGTGCGGACGGAGACTACGAATGAAGACACCCAGCTATCTGGACGCATTCATTCAACCGGGGATAACGACGTCTCCTGCCGGCGCTTTTTGCGGACGAACGACGCGCATGCTAAGGACGAGGAGGAAAGAGTTGACACCAAAGCAGTATCGGCATGGGTGCAAAAGGTTCTCAGCAAGCTAAAAACTTCTGCACTGATTGATTGGCATCTGATATTA…	MMSFRCVQVKLLTFHFATTSPHSARLPHDSTIDEDTLMRIHVRVLLGVAALVVGIHTTVALVRTETTNEDTQLSGRIHSTGDNDVSCRRFLRTNDAHAKDEEERVDTKAVSAWVQKVLSKLKTSALIDWHLILDHDPGYVRGKYPNDKVLGDKYYARWADIKYRN*	-	0.619983	0	0.225818	0	0	0	in process	this study
HaRxL52d	ATGTCGTTTAGGTGTGTGCAGGTCGAGCTTCTCACTTTCCACTTTGCCATCACCAGTCCCCATTCCGCACGACTTCCACACGATCCGACGATCGACGAAGACACTCTGATGCGTATCCACGTTCGTGTCCTGCTGGGTGTAGCCGCTCTAGTCGTGGGCATCCACACTACCGTAGCATTGGTGCGGACGGAGACTACGAATGAAGACACTCAGCTATCTGGACGCATACATTCAACCGAGGATAACGACGTCTCCTGCCATTGCTTTTTGCGGATGACCGACGCGCATGCTAAGGACGAGGAGGAAAGAGCTGACACCCGAGCAGTATTGGCGAAGGTGCAGAAAGGTGTCAGCAAGGGGTGGGAGTTGGAGTTGTTGCAGATCGTATAG	MSFRCVQVELLTFHFAITSPHSARLPHDPTIDEDTLMRIHVRVLLGVAALVVGIHTTVALVRTETTNEDTQLSGRIHSTEDNDVSCHCFLRMTDAHAKDEEERADTRAVLAKVQKGVSKGWELELLQIV*	-	0	0	0	0	0	0	in process	this study
HaRxL53b	ATGATCGCACCGGGCAAGCTGATACTCACTGCGGCATTCGCGCTGTTTCTCCTGGACGATGCGGACTTCGCGACGGCGACTCTCCTTCTGCGCTCTACTTTCGACGACCGCACACGTGAAGATGCTCGGTCATTGCGAGCGTCGGAGCGTGCTGTCGGCAAGAACCTCAAACTTGAAGAGGAGAGGATGAATACTTCGACGATGTCGAGTGTGTTAGTGAATCTGGCAACGAGCCACCCATTTACGGCACATGAGCGTTTAGTTGAAATGGAAGTCCTTGCTAAGCTTTCGGGGAAGTTGACAAAGTCCGACAACACCAAATGGCTGAATAAGCATGTCAAATCGAGTAAAAAAAAGAGAGACGCACGCTATACGCAATGGGTCGACGACACGACACCC…	MIAPGKLILTAAFALFLLDDADFATATLLLRSTFDDRTREDARSLRASERAVGKNLKLEEERMNTSTMSSVLVNLATSHPFTAHERLVEMEVLAKLSGKLTKSDNTKWLNKHVKSSKKKRDARYTQWVDDTTPEGLEAALHAFDLKHNAAQQTLQEFREHFAVDQWKKLGWDGTHKWFEDLNSELIGLKRYDWKILNNMYPKELELMLGRLRGFIDDTVANSVYTSHKSNNTND*	-	8.6708	0	0	0	0	0	in process	this study
HaRxL55	ATGCGTCCCCCTATCATACTTCTCGCTTCGACCGCAGTTTCGGTGTGCATTACTGGTGCCCCGGAAGTCACCAACTCCTCCACGAAGGAAGCCGACATCTCGTCCAGTGTTCCATTCGTTGGTGATGACTCAATCAACGCTCCTGCCAATCGACGGTTGAGGGCACACGACGCCGTGGGCGGTGAAGAGAGAGCTCCAGTGCCGTCCTCATTGACCACTGAGATTTTGAAGAAAACCGAGTTAGCCGTGCGTAAGCTCTACGACGGTACCAACAGGCCCAACAGTCTTAGCATGCACGCTTGGCGTTCAGTGATAAATGCGGATAGTAAAATAATGAAGCATGTGATCGCGGTGGCTGAGAGAAAGAACCAGCGCGTGCCTCAGCAAACCCCGAACGGG…	MRPPIILLASTAVSVCITGAPEVTNSSTKEADISSSVPFVGDDSINAPANRRLRAHDAVGGEERAPVPSSLTTEILKKTELAVRKLYDGTNRPNSLSMHAWRSVINADSKIMKHVIAVAERKNQRVPQQTPNGETTGDDMSGLVLTAQANHLQGEIDKLPIMKWMTGKTTGELVDVLKEHKFYNTFSYTRVQALTVVLENFNDAMKTKIKLFDTLVGVYGGVAKYARVLSIAKAGVLTGKMILPLQTELVKSLHWETLDDLLVLLKLDLKRDSLTYEALDTVVTCAALRYKLSVDDALYATFTGLRAMYTDEIVKDAIKKG	-	0.676995624460281d	0	3.42108	0	0	5.71549526083042d	in process	this study
HaRxL56	ATGATCGCGCCGGGCAAGCTGATACTTACTGCGGCATTCGCGCTGTTTCTCCTGGACGATGCGGACTTCGTGACGGCGACTGCGACTCTCCGTCTGCGCTCCACTCTCGACGATCGCACAGCTGAAGGTGCTCGGTCATTGCGAGCGTCGGAGCGTGCTGTCGACAAGAACCTCAAACTTGAAGAGGAGAGGATGAATGTGAGTGCGTTGTTGCCGGCTGTGGGACTGCGGAACCAACATGCGCCTGACGAACTTACAGCGGAGATGGCTGTCATCGCTCAGCTTTCCGGGAAGTCGACGAAGGCCGACAACATCAAATGGCTGGCTAACCATGCCAAGTTAAATAGGAAAAAGAAAGAAAGTCGCTATGCAGAATGGTACTACGCTCGCTTGACTCAC…	MIAPGKLILTAAFALFLLDDADFVTATATLRLRSTLDDRTAEGARSLRASERAVDKNLKLEEERMNVSALLPAVGLRNQHAPDELTAEMAVIAQLSGKSTKADNIKWLANHAKLNRKKKESRYAEWYYARLTHDQLKAAYTASGMDPKIHSGVEEMLEEYLKYSSVSLLKAAGWNQEKMSIKAWLDGVEKRGGKKEYHEWMLTHRFSYDRLRQALQSAGCDVKKERVALTVLENYNSYLIDLSPTLKKGSVL*	-	36.6301	0	31.5384	0	6.70881222372422d	14.265	HE574743	Fabro et al. 2011
HaRxL57	ATGCGTCTACTCCATCCGGTGTTGCTACCTATCGTCATCGTCTTCGCGTCCAACACGAAACTACTTCATGCTCGTACGCTTAATGATGATGAGACGGATGTTTCGGTTCGTAGATTCCTCCGATCCAACACAGCAGAGGCCGGTCGGGTCGATGGACAATCGACCAGTAGTGTCGCTCGTTTTATCGATCGCGTCTTCGGGAAATCGGCTTCGGCGCCGAAAGCTACCACGGTAACTACGGAGGCTCAAGTCACAGCTGGTGAGGCCGCTCAAAAAGCACGAGAGAATGCAGAGAAGAGTTTAAAGGATCGACTCAGGCCTTTGCTTTCCGAAAAGGGTGGGGCTCTAGTCAATTCCAAAGGTAGCTCAGTTTTTGCCGAGATGGTGAAAGCGGTTGAC…	MRLLHPVLLPIVIVFASNTKLLHARTLNDDETDVSVRRFLRSNTAEAGRVDGQSTSSVARFIDRVFGKSASAPKATTVTTEAQVTAGEAAQKARENAEKSLKDRLRPLLSEKGGALVNSKGSSVFAEMVKAVDHVNKKLPHDHAISLDKFLIGTVEHKRLVELATTGAESTKKEVSNKASKLLEKVAAENGIHLVP*	-	0.303356	0	1.19054	0	10.0632183355863d	0	HE574744	Fabro et al. 2011
HaRxL57b	ATGCGTCTCGTTTACGGAGTGCTGCTGCCCGGCGTCATCATCTTCGTATCAAGTGGGAACCTGCTTTACGCCCGTGCAGTCGAAGGTGACGAGACAAATGTCGTTGCCCGTAGATTCCTGCAACACGTTCCTGCAGCGGCCACAGTCAAAGAAGCAGGTTCCTTGACAAAGCTCATCGATTTTGTAAAGGAATTGTTTGAGAAACCACTCCACCCAGACATAACTATTCGAGAAGTGAAAAACGTTCTAACTCGTGTTCAGACCACAAAAACGAACAACGGAGAAAACTATGCAGATCTTGCGGTTCACGCGCGGAAGGCGTATCGCAATCACTTGAGGGCAGTGCTGAATCAATGGAAGAAGAGCAGCAAGGAGAAGACTGAGTCGTTCATGGGCAGC…	MRLVYGVLLPGVIIFVSSGNLLYARAVEGDETNVVARRFLQHVPAAATVKEAGSLTKLIDFVKELFEKPLHPDITIREVKNVLTRVQTTKTNNGENYADLAVHARKAYRNHLRAVLNQWKKSSKEKTESFMGSTEYKDFCALVREANRYFPKEHAFDEYTLIKNSLRKNKFKKIVLKGYANNDANGAEYHKLLFP*	-	29.4888	0	68.8958	0	0	40.4178	in process	this study
HaRxL58	ATGCATCTGGCATACACCGCAGTGGCCACGCTGGCTGCTCTGCTGTCTTGCAGCCACTCGGTCCCGACTGCTGGTGACCCAAGGGCTGTTCTCAAGCACGACGTCTCTCTTGTGGCTCGCGGGACGGATGGCGACGACTACAGAGTGAACACCAACAGGCTGCTGAGGGACTCTCATGTGCAAGGAACCTCGGAAGAGGCACTACTTCTTGAGGAGAGAACTGGACCTGGACCAGTCGAGACCGCGGGAGTATCTATTGCGAAGGGAATTAAGGTTGTCTCTGAAAAGGTCGGACCGATCGTGGACAAACACTTGGGTGAGCTGGGAGCCGTTACTAGTGAGATTTTAATACACGAGCTTAAGCAGAAGGTGTCGTTCGTCGGCAAGCTACTCAAGTTA…	MHLAYTAVATLAALLSCSHSVPTAGDPRAVLKHDVSLVARGTDGDDYRVNTNRLLRDSHVQGTSEEALLLEERTGPGPVETAGVSIAKGIKVVSEKVGPIVDKHLGELGAVTSEILIHELKQKVSFVGKLLKLLGPIKKMLLEVPAFKKIEKWFNKMTGGKPVVVDA*	-	5.44688	0	22.102	0	23.4807	22.8383	in process	this study
HaRxL59	ATGCGCGTGTACTGCTTCGTGCTCGTGCCTTCTGTCGCCGTTGCGATTATGATCACCAATGCGTTGGAAACGCCCGGTTCGAGCGACCTCTTGGCCATCGCTCGTGACGCCACCGATCGTCGAAACGCCATCCCAACCAATCGGTCGTTGAGGGCGCACGAAGGTACCGACCATGAAGAGAGAATCATCACCAGGCAGTTTGGTAATTGGCTTCGCAAACTCTTTCCTATTCCTTCGACGTCGTTGGGTGGTTCATCGAAAGTGAAAGAGTTGTTTTACAGCACCGCGCAACAGGCAAAGGGCAAGGACAAGATCGTGACCGACGTTAAAGACTTGAGGGGGGCCATGCAGTTCCTGGAGACGCTCGACAACCGAGTGCAATTAAAAGCCTTTCAGAAG…	MRVYCFVLVPSVAVAIMITNALETPGSSDLLAIARDATDRRNAIPTNRSLRAHEGTDHEERIITRQFGNWLRKLFPIPSTSLGGSSKVKELFYSTAQQAKGKDKIVTDVKDLRGAMQFLETLDNRVQLKAFQKLCVRRKSGDEVAKSRDEVAAGLAGKYGDAAMAFALYRRAPSTMGKKSAAFKSVRDVMTARWKANAEITPEMIYKWLTPNFPLTDEDLFKPAFTELLYGISSDEETAHKFLWTYLRGDYGRIGQVQFTSAGYDHIDKQAVRKFTNWVNVEHPRFTVRE*	-	10.6935	0	5.97719	0	13.4176244474484d	5.71549526083042d	HE574745	Fabro et al. 2011
HaRxL60	ATGCGTCTGTCTGCTATCCTGCTCTTAATTGTGGCTCCCCTGCATCTTTGTGTCGGCGAGGTGGTCCTGATCCCTGCGACGATGGAGAACCCACTTCTTCGTTCGGCTCCTTCTACTAATGCTGATGCACGTAAAGGAGCCCGATCACTGCGAGCGCTAAATTCGGCTGGCATCAGCCAGCTGCTGGAGCCGTTCACCACAAAGGTGAAATCGTTTGTACCAAGGACTGCTGCATACGCTGCAGCAAAGCAGGCAAGAGTTAAAAAAGCAGCGGCCGCACGGACAGCTCAAATTGAGCAAAAATCAGAAGAGAACCAGGCGGCGCTCTTGAAAATGGGCTTAGCTGCCTTCGGTCAAGATGTTAGCTCGGCGATAGTGAAAGCGAACAGCCAGAATTCG…	MRLSAILLLIVAPLHLCVGEVVLIPATMENPLLRSAPSTNADARKGARSLRALNSAGISQLLEPFTTKVKSFVPRTAAYAAAKQARVKKAAAARTAQIEQKSEENQAALLKMGLAAFGQDVSSAIVKANSQNSFFQRDGSFFLILFKRGKSVDDLTGMLESACQTSDISVEVAVRDTVRQYKLYREDPKRREISFLLANPAS*	-	54.6734	91.5349	239.752	1627.64	1009.3	618.432	HE574746	Fabro et al. 2011
HaRxL61	ATGAGGTTGTATCTCTCCGCAGGCCTCGTTAGTAGTGCGCTGCTAGTATCTGCTGTTTCGCCTTGGCTTCTGCACCCTGTGGCATTTGGCGTACTTGAGGACCAGCGCCACACCGCCGGGAGACTGCTGAGAGGCAGCACAGACGAAAAGAGAGACTCAGAAGAAGAAAGGTCAATGCCTACCACCACACTGTTGCAAGTGGAGGAATCCGTCACGAATCGGTTCAAGGACTTGAAACTGAAGATACCAACTCTTAAGAAGAGCGAGTTCGAGAAGGGAGAGGTGACAGCGTTTTTGTCGCGTCCCGAGCTCCGTGCGTGGTTTTATCGCGAAAAGAAGGCTGCTATAACATTTGCGGCGTTCGCGTCGTTCAATCAACTCGAGAGTGAAATCACCCCC…	MRLYLSAGLVSSALLVSAVSPWLLHPVAFGVLEDQRHTAGRLLRGSTDEKRDSEEERSMPTTTLLQVEESVTNRFKDLKLKIPTLKKSEFEKGEVTAFLSRPELRAWFYREKKAAITFAAFASFNQLESEITPKGLARMIQHELLQEDNFLWNMLSPSKRMARMLEKVQFEKWRSKMLTKAVVNEKVLGLPVGTALDPIVVRYGLHSKKYEGVKGKYLFDN*	-	9.43419	0	11.4249	0	35.2212	66.3857	in process	this study
HaRxL62	ATGCGTCTAGACATCCTCCTATTCACGCTATCGTCGTCGACAAGTCTCGCACTATCGTATTCATTACCCATGGACCCAGCTCACTCAAGTGTCCATACTCTCTCAGCTGCGGATCGCCACATCGGTGAAAGAGTGACCCGCCAACGTCATCTGCGAGAGGAGCCTGCGAACGAGGCTAGAAACTACAGTGACCTAGCTGTTGAGATCAAGAGGCTGGTTGAGGAATTAGATTCGCGCGTTCTGGAACAAGCGGATATATCCTTGTTGGACCGCCACTACGCTGGGGACTACAAAGCGTTTCGATCGGATCTGATGACGTATGGGTATCAAACCAGGTTCGCTGAACAATACAAATTGTTCAAGAAACTCGGAATTGACTTCAAACACAACTATTAA	MRLDILLFTLSSSTSLALSYSLPMDPAHSSVHTLSAADRHIGERVTRQRHLREEPANEARNYSDLAVEIKRLVEELDSRVLEQADISLLDRHYAGDYKAFRSDLMTYGYQTRFAEQYKLFKKLGIDFKHNY*	-	124.673	816.394	757.194	731.79	1173.79	741.106	HE574747	Fabro et al. 2011
HaRxL63	ATGACCAAGTTCTTCCTTCGCATCATACTCGCGCTCGTTATGACGAATGTCAGTAGATGTCTTTCGGCTCCGTCCGATAAAAAGCTGATTGAGTTGACAACGCCAAGCCAAGACCACGTCACTCAGTCGGAACTGGATAATAAACGGATGCTTCGAGTAACCAGTGTCATTAATGCAGTCGCTGGGGACGGACAAGAAGTTGCAAAGCTTGAGCCGGAGATAAAGAACGCTTTTAGTCGTTTCAAGACCAAATTCCAGGAGTGGAAACCTGGCCAACAGGTTAAAAAGCTCGGACCGAGA	MTKFFLRIILALVMTNVSRCLSAPSDKKLIELTTPSQDHVTQSELDNKRMLRVTSVINAVAGDGQEVAKLEPEIKNAFSRFKTKFQEWKPGQQVKKLGPR	-	0.112832604076714d	0	0.486821941154023d	0	0	0	HE574748	Fabro et al. 2011
HaRxL63b	ATGACCAAGTTCTTCCTTCTTTTTGCTCTGGTACTTGCGGTGTCCAATGGCAATCGCGCTCTTCCGACTCCTTCAGATAAAAATCTGACCAAGTTGACGACCCCAAGTCTGGACCAAGCCCCGCAGTCGGAACTGGACGATAAGCAGATGATTCGAGTGACGGACGTGACTAGTGTAGCCACTGGAGAAACGAGGAGATTGTTGATGAACAAGTCGAAGAAAAAGAAGAATATCTTCAGTCGCCCCAAGGCCGGATTCAAGAAGTGGAAACCAGTCAGAAATGCATCGAGTACAAGAAACGCATCAAGGTTGCGATCGAGAAGTGGATCCAATGGTTTGCTGAATTGTTCGGGAGAGCGCCGCCGCCGAAGCAGAAGAAGTCGTGGCTGTCGAGGAAAC…	MTKFFLLFALVLAVSNGNRALPTPSDKNLTKLTTPSLDQAPQSELDDKQMIRVTDVTSVATGETRRLLMNKSKKKKNIFSRPKAGFKKWKPVRNASSTRNASRLRSRSGSNGLLNCSGERRRRSRRSRGCRGNDHLKSDC*	-	0.225665208153427d	0	0.445192	0	0	0	in process	this study
HaRxL64	ATGACCAAAGCCTTTCTTCTTCTCGTGCCCGCTCTCATCGCGTCTTCTAGCGGTGACACTCATTTGGCCCCAGTAGCCGGAAAGCCGGTCAAGGGGACGATGTCAAACCTGGATCCAGCCAATCAGTCGAAACTCGACGACAAACGAAGGCTTCGAGTGGCCGGCGCCACGCGTGAATACGCTACGGAAGAAAGGGGCTTCATGGCGACGGGGGAAGATGAGTTGAAATTGCTGGAACAACCTCTCATTGCCAAGCTGGTCGGTGACCCCGAGGATGGAGTTTCAACGTCGATGTACTCGAGGGTGGCGGACTGGTTCAGTACGGGAATCTGGAACCAGGAGGTGCCAAAGGTCAAGCCCATCGTGGATAAGGATCAGATTGCCGAGGGTATGATTTGG…	MTKAFLLLVPALIASSSGDTHLAPVAGKPVKGTMSNLDPANQSKLDDKRRLRVAGATREYATEERGFMATGEDELKLLEQPLIAKLVGDPEDGVSTSMYSRVADWFSTGIWNQEVPKVKPIVDKDQIAEGMIWNGASHDELYKAGITSKVYRQALFDGLDVKSPTYLKDKKQVDIRCRAYENFRSVQPHLQAYIRSLHRIE*	-	26.7719	36.259909477136d	32.8444	0	48.6388	70.4289	in process	this study
HaRxL65	ATGGCCAAGCGTATCCTTCTACTCGGGCTCGCACTTGTCGTGTCTACTGGCAGTGGTGCTCCTATGGATCACTCATCCACAAGGCCATCCAAGTTATCGATGACGGACCTGGGCAAAGCCGCTCAGTCGGAGACGGACGACAAACGTATGCTACGAGTGGCCATTACTTTTGGTGAAGCCAATCGTGAAGAAAGGGGGAAGCCGGAGGGTTTGGTGCCTTCGTTGGTAGAAAAAGCGGTAGCCGTTGTGAAGCAGGTGATCAGCTCCAAGCCGGTCAAAGACGTCGAGGCAGGAGGAACCGATTCAGTCGCGTCAAAGATTTCGAACTCACTCAATATGAGCCCAAGCAGTCCTGAGAAGTCGCCTACGCACAAGCCTCTCAATTCGAAAGCCGAGTCT…	MAKRILLLGLALVVSTGSGAPMDHSSTRPSKLSMTDLGKAAQSETDDKRMLRVAITFGEANREERGKPEGLVPSLVEKAVAVVKQVISSKPVKDVEAGGTDSVASKISNSLNMSPSSPEKSPTHKPLNSKAESGLTGIWEESWFLNKN*	-	0	0	3.55716	0	0	10.0306	HE574750	Fabro et al. 2011
HaRxL67	ATGTGCCACTTCTTCTTTTCATTCGCCGTTGTGTCCGCTCTCGTCACTGCTCTTTCGTCATCTTCGACTATCGCCGAACCATCTGCACCTGTGCAAGCTCAACGCACTCTTCGTACTGAGGGTGGTACGATCATGAGTGCTGAACAAGGGGCCGATCTCTTTCACGACACTTCCACGCTGGCTGAGGCCCAATCTTCCATCCAAGAAGAGAGAAGATATCGCATATCTTTATTTTTTTCTTGGGTCAAGAATATCTTCAACGACGTCGTGTCCTTCTGCAAAGGACATGGAATCCTTGCGATCACCAGCACGAGAAAAGTATTTGTTGATTATGTTGCTACGTCCAAGAAGGGGAAGATCGAGTGGGATGGCTGGATACGCAAAGCTAAATTGGAAAAA…	MCHFFFSFAVVSALVTALSSSSTIAEPSAPVQAQRTLRTEGGTIMSAEQGADLFHDTSTLAEAQSSIQEERRYRISLFFSWVKNIFNDVVSFCKGHGILAITSTRKVFVDYVATSKKGKIEWDGWIRKAKLEKIR	-	0.533644	0	0.687715	0	13.9145	40.2297	HE574751	Fabro et al. 2011
HaRxL67b	ATGTGCCACTTCTTCTTTTCATTCGCCGTTGTGTCCGCTCTCGTCACTGCTCTTTCGTCATCTTCGACTATCGCCGAACCATCTGCACCTGTGCAAGCTCAACGCACTCTTCGTACTGAGGGTGGTACGATCATGAGTGCTGAACAAGGGGCCGATCTCTTTCACGACACTTCCACGCTGGCTGAGGCCCAATCTTCCATCCAAGAAGAGAGAAGATATCGCATATCTTTATTTTTTTCTTGGGTCAAGAATATCTTCAACGACGTCGTGTCCTTCTGCAAAGGACATGGAATCCTTGCGATCACCAGCACGAGAAAAGTATTTGTTGATTATGTTGCTACGTCCAAGAAGGGGAAGATCGAGTGGGATGGCTGGATACGCAAAGCTAAATTGGAAAAA…	MCHFFFSFAVVSALVTALSSSSTIAEPSAPVQAQRTLRTEGGTIMSAEQGADLFHDTSTLAEAQSSIQEERRYRISLFFSWVKNIFNDVVSFCKGHGILAITSTRKVFVDYVATSKKGKIEWDGWIRKAKLEKISNEYDAVNVCINTVQHKQRQRD*	-	1.02752	0	0.931126	0	80.2574	43.0875	in process	this study
HaRxL68	ATGCATCTGAGCTACATCATCTCTGTCATGGCCTCCGTCAGCACTACAGTCCAAGCGATCTCCGATTCACAGCAACTCGAGCCGTCAACTGTCGTCACCCCAAACGCAGCGCAATCAGTCGAGACGACCCAGTCAGAACCTTGCTTCAGCGAAAGATCGTTGCGCGTGCAGAAACTAGAAGAAGACGGAAACGCCATCGTCACTAGTGGTGACTTTTGCGTCAACGGAGGAGGAGAGAATGTTTGGTATCTCAAACGTGTTTTCAAATGTAAAGGAACAGACCAAGAAGATTGGGACAGGTATCAGCTCAGTTCTATCGGCAAGGGCTGA	MHLSYIISVMASVSTTVQAISDSQQLEPSTVVTPNAAQSVETTQSEPCFSERSLRVQKLEEDGNAIVTSGDFCVNGGGENVWYLKRVFKCKGTDQEDWDRYQLSSIGKG*	-	0	0	0	0	0	0	HE574752	Fabro et al. 2011
HaRxL69b	ATGCGCATCAACTACTTTGTCGTTGTGTCTTTTGCCGCTATTGCGAGTATGACCGCGGAAGGTGTCAAAGCAATCGAGCCGGTCGTCCCCCTGGTCCACGACATTACCAAGTATTGGCACGGCGTTCCAGTCGATCGGTCGTTGAGGACGCACCAAGTTCGCGGCTATGAAGAGAGAGTGGGAAATCTTGGTGGTTCTTTGGAAGTCGTGGCGTTCTTTGATCGCATCTCCCAACCTGCAAAAAGTATCGAGGATAAGGCCGCCAATGCCGATTCGATTCTGGAACACCTGACCGAAGACAAACTATTTGGAGGAATTAAGGAAACCTATAGGAAGGACGAGATGGCTCGGGCGCTTGTACATGCAAGCAGGAACGGGGGGACTTCGGAGGGAAGCGCA…	MRINYFVVVSFAAIASMTAEGVKAIEPVVPLVHDITKYWHGVPVDRSLRTHQVRGYEERVGNLGGSLEVVAFFDRISQPAKSIEDKAANADSILEHLTEDKLFGGIKETYRKDEMARALVHASRNGGTSEGSALGTVQDMTIAHWRTTKRSPGDILGWLEKDKTISDEDLSRPAVTKVLYGANPDPMIVNEALWNHFNKNAVQFFATLLQAEENKISDASTLDTSWEWLRVTKPDILKESGYILELLECLQKEIKFVPGETFQRFDWLTPAEAKHCVFRHCKAREFVAWRT*	1	2.98206	0	0.173038041672591d	0	0	0	in process	this study
HaRxL70	ATGCGCGTGCATATCCGTCTCGCTCTTCTCGCGGCTCTCTACACGACCCACAGCGCTGCAGTCTCGCTGGGGCAAGACAAACCCACTGAGCATCGATATCTACGTACAGAAGCGCCAGATGCTGCCGACGCGAACAACGATGAAAATCAAGAGGGGGTAGCGAGCGGCATGGTCGAGGAAAGGGGCCCAGAGTGGTTGCAAAAGCTTACTGCGGGATTAGAGTACGCGCTTGGCAAGATGCTTGGCAACAAGTCGCTCATCAACAAGGCGGCTGCAAAAAGGCTCACGATAGTACAGCGACAGGCCGACACTGAGGCTAACAAGGAGATCCAGGCATTGTATGCAGCGTATAAGATTCAGATGGATCCAGTGAACAAAGGAGAATTCCCGGAGTTCCTT…	MRVHIRLALLAALYTTHSAAVSLGQDKPTEHRYLRTEAPDAADANNDENQEGVASGMVEERGPEWLQKLTAGLEYALGKMLGNKSLINKAAAKRLTIVQRQADTEANKEIQALYAAYKIQMDPVNKGEFPEFLSAVEEMYMTNVINVMRRRIMKTKGLVAFNPDERINGMTAKFVRESARNSRLDLNRLLEADVSVGSLGNALEIDLSALMKETLYRKKNTVKDDRMDPLTRTFLEYEWMKAEKDLIDAKMKKALVPTTKVHPLST*	-	17.1596	0	18.466	452.510808745903d	0	2.85774763041521d	HE574753	Fabro et al. 2011
HaRxL71	ATGCATCTGAGCTACATCATCGCTGTCGTGGCCTCCGTCAGCGCTACAGTCAGTGCGATCTCCGATTCACAGCAGCTCGAGCCACCATTTGTCGTCACCACTAACGCAGCGCAATCGGAATCGGTCGTGACCACTCCGTCAGATCCTGGCTCCAGCAAGAGGTCATTACGCGTGCAGGAGCTAGAGGACAAGGAGGAAAACGGTGACGCTACCACAGATGGCGATGACTATGAGCAGAGAATGAGTGGCAACTTTTTTAGTAGCGTGGGTGTTAAAATTAAGACCGGACTCGGGTTCGGTGCTACGGTTTCGAGCCCAGCACAGACTGCACTCCAAAAGCAGCCGGAGCTTTTAGCGAAAGCGAACACTCTGAAGATGAAAACTGGTGCGCAAGTTGAG…	MHLSYIIAVVASVSATVSAISDSQQLEPPFVVTTNAAQSESVVTTPSDPGSSKRSLRVQELEDKEENGDATTDGDDYEQRMSGNFFSSVGVKIKTGLGFGATVSSPAQTALQKQPELLAKANTLKMKTGAQVESLSMQYAANVAPAMKKADPKRFKTDKYLEELFQGSKAAKGLKGQTSEAILRERLLAPYRKLLDDKDMTADKFRATITHGSPTMTDEAVGAIDIIYSTLVIDRLRKTMSHYSVDQKVNTQSKEAWWAIEGNPVALTHFGRLMDDPTKLNDVVHELGKVKGGDDAAHLILKAFSFFEVYKLKKLEHLKLVEDIAENRKATVSDWVYEKTKQFDQEPLNLQKLKAEANIDIFRTKRDDIKYDMLNGVIASRLSKGMNDASFNQQTEIIE…	-	339.734	278.226	157.867	0	6.70881222372422d	7.17280454723702d	in process	this study
HaRxL72	ATGCACCCTCCAAGCAGATTGTTCTCCACTGCGGCCGTCGCGCTTCTTCTTCTCGGCGTTGCAGTCCCCACGCCAGAAACTACGACGACTTCGACTACCGTTGTGCGCACGTCCAGTGGCGATCGCACAAGTGAAGACACCCGGTCCTTGCGAGCGACGGATGCTCCCACTCATGAGATGACCGAACTCGACGAAGATCGGTATATTATACCATCTACGAACGTTCTTTGGTCGTTGGAAAAATTTGAGAACGCGTGGAAGGCGGTCCTCGCGAAGACACCGTGGAAGGATTCTCCGCTCAGGATACCGCCGAAGGAGTCTTCTTTCAAGATATCCCGAACGATCTCAAGGCAGGAAAACCCTACAGACGAGCAGTTAAAAGCTCGGGAAGAACTATTG…	MHPPSRLFSTAAVALLLLGVAVPTPETTTTSTTVVRTSSGDRTSEDTRSLRATDAPTHEMTELDEDRYIIPSTNVLWSLEKFENAWKAVLAKTPWKDSPLRIPPKESSFKISRTISRQENPTDEQLKAREELLELVGKGVNVKDFDDWLQVVVLREKNSQNTMFKRWESAGLESGRLGTLFMGAGKSDDSIVFKLVQAFDKHVKSSLKIPGTISRQENPTDEQLRAREELLELAGDGINVKDFDDWLQVVVSQEKDFQNTLFKRWESAGLESDRLGTLFMGAGKSDDSIVIKLVQAFDKHVNSKLKSQH*	-	113.624	116.74	132.372	93.1501483915131d	41.5574	17.499	HE574754	Fabro et al. 2011
HaRxL73	ATGCATCTGAGCTACATCATCGCTGTCCTGGTCTCCGTCGGCACCACAGTCCAAGCGATTTCCGAGTCACAGCAGCTCGAGCCATCGGCTGTCGTCACTACAAACGCAGCGCAATCGGTCGAAAGTACCCAGTCAGACCCTCGCGTCAGCAAGAGGTCATTACGTGTGCAAGAGCAAGAGGAGGATAAGAAAGACGGCAACGACGATACCTACGGCTACGGCTTTTCGTCAATAAATGAGGAGAGAGCGGTTCCACCCTCGATCGTCGGGGAGGTGACGAAGCGTATCGGTATGGAGGCTCCGGACGCCGTCACAACCGCGCTTACAGCCATGAATAAGCTAGATGACCTACATGCACTCAAGTCACTGGAATTGAGTGCTGGTGCGCAAGCTGGTACG…	MHLSYIIAVLVSVGTTVQAISESQQLEPSAVVTTNAAQSVESTQSDPRVSKRSLRVQEQEEDKKDGNDDTYGYGFSSINEERAVPPSIVGEVTKRIGMEAPDAVTTALTAMNKLDDLHALKSLELSAGAQAGTPSAQDVAKITLLRNKVDVRRNNAATMDAISAGKGVLNPHGDLTTSLQYADAVSMYKSLFHEKTGMSMPRFREFFAKNAPAAYKDLDADTIYSTYHLNKLRKELDPKTDAKLYSTGKVVLDKIEKNPIALKHFGLLKDTESQPTQSVMFNSASIVGTIDEKMEAVGLLIRARGLTKSLQQKKAAQELAQKIAPATKSDDITKWVDANGRSAVTWKWDMSIMKQKAGIGPKTARDSDAYKKLNGLIMARLADKGKAKKNTVRFQEIQD…	-	485.792	358.639	522.943	0	0	104.731	HE574755	Fabro et al. 2011
HaRxL74	ATGAAAAAGTACGTCGTTCTCCTCGTGTCTACGCTCCTCGTGTCTTCTGGTAGGGGTGCCTTATCGATTCCAACAGCCGATAAGCTGATTAAGCGCACGACGTCGAACCTGCCCCCAGTCACTCCGCCTGAGATAAGCATGAAACGAATGCTCCGAGGGGCCGATAGAGGAATTGCAGATGCTTCCACCTTCAGCTTTCTAAAGCCAGTTATATACTGGTTGAAAAAAAAGAAAGATGCGATTGTTACAGGGTCGACAAACGCGATCAAGAATCTCGAGGAGGAAGATCGCGTCACAGTCGCACAACGAAGTTCG	MKKYVVLLVSTLLVSSGRGALSIPTADKLIKRTTSNLPPVTPPEISMKRMLRGADRGIADASTFSFLKPVIYWLKKKKDAIVTGSTNAIKNLEEEDRVTVAQRSS	-	0	0	0.309115	0	0	0	HE574756	Fabro et al. 2011
HaRxL76	ATGCGTCTGACCTACACCGCATTGGCCACTCTGGCTGCTCTGCTGTCTTGCAGCGACTCAGTCCCGACTGCTGGTAATCCGAAGGCTGTTCTTAAGCACGACGTGTCTCTTGTGGCTCGCGGGACGGGTGGCGACGACAACGGAGCAGACGGCAAGAGGCTGCTGAGGAACGCTCATGCGCAAGATGAGTCGCAAGATTCTCAACTGTTTGAGGAAAGATCAGTAGCTGTACCAGAGGCGGCGACGGGGGCGGCGTCCGCGGTTGTTCATAGCTTCACTTCGGAGGCAAGTCCGATCGCGAAAAACGTGGTGGAAGCTACCACTCATGTGAAAGACGGCGCGGGTCAAGAGAAGAACTGGTTGTTGACGAAGCTCGAGTCGTTCAAGGACTGGGCGAAG…	MRLTYTALATLAALLSCSDSVPTAGNPKAVLKHDVSLVARGTGGDDNGADGKRLLRNAHAQDESQDSQLFEERSVAVPEAATGAASAVVHSFTSEASPIAKNVVEATTHVKDGAGQEKNWLLTKLESFKDWAKELSFIKGIMKWWKRWIHNPNHVDKNAKPVSSTPSVEGEKITEKEAEVKKSATADKSLPPPPAYTPRLSEGNVKTAGETSKVPTDNGKLPVGTVTKTEGKSTVSSQNEKPIMTAGTHGTDSTKPQGAGNPSKNTEGGVPLKIDAPVSTQGHKDG*	-	88.6183	476.365	77.1596	1030.7	2027.24	1106.95	in process	this study
HaRxL77	ATGCGTTGGATCAACATCGTTCAAGCTCTCACTATTGTGCTGCTCTCCACTACGGACATTGTGGCAGCTTCGGGCAACAAACTGACGACTAGTCCCACTGCAACTGATGGACATCGCCAGCTGCGATCGCTCACTACTACCGACCGTCAAGTCGACGAACCGACTGACGTCCTGGCGACCAACGAAGAACGACTGGAGACACCGATCCTGAGATCTTTGGGAGTCGACCAAACTAACGAGGTGGTATCTCAAGCAGCCCAAACAGCCGGAATTCCTCCCGGAACGGAGGTCGTCACCAAGTACTACAAAAATGGCGTGAAACAGAAAGTTGGGCGTTGGTTCCACAACCTCGTCGGCGAAGGACCGGCGCGGCGACTTCGCAAAGCGTAA	MRWINIVQALTIVLLSTTDIVAASGNKLTTSPTATDGHRQLRSLTTTDRQVDEPTDVLATNEERLETPILRSLGVDQTNEVVSQAAQTAGIPPGTEVVTKYYKNGVKQKVGRWFHNLVGEGPARRLRKA*	-	17.9334	0	13.1324	0	269.222	248.306	HE574758	Fabro et al. 2011
HaRxL78	ATGGAGCTCTCACTCCCCATTTCTCCTCAAAGTCCTCACCTCAAGTCCAAAGCCGATTCAACTCTCATGCGCCTGTGTGCCAACCTGCTCTTGATGGCGGTTCCCCTGCATCTTTGTTTTGGCGAGGTAGTCCCGATCCCTCCGACGATGGAGAACCCGTCCCTTCGTTCGGCTCCTTCTGCTGGTGCTGGTGCACGCGAAGACGCCCGATCCCTGCGAGAGCTGAATTCGGCGGCTGGTAGGGGCAACCTGCCGGAGTCGGTCTCCGGGTTCGCAGGCCGTGTCATGCCGGGACAAGCCTCTACAAATGTCGCGGGGACAGCCGCACTGGAACGATTGAAGACAGTAGCTCTCGAGGCAGAAAAGTCGGGGGAACAAGTCTCTAAAGATTTCGAGGAG…	MELSLPISPQSPHLKSKADSTLMRLCANLLLMAVPLHLCFGEVVPIPPTMENPSLRSAPSAGAGAREDARSLRELNSAAGRGNLPESVSGFAGRVMPGQASTNVAGTAALERLKTVALEAEKSGEQVSKDFEEAAARGKKLNGKRLSKEDIELMSYVTSRVSKREHGQKPS	-	167.705	234.824	196.282	764.836	885.624	616.512	HE574723	Caillaud et al. 2012
HaRxL80	ATGCGCTTCACCGTCGCTGCGTTCGCTGCTGCGGCCGCTATCGCTTGCAGCACCTCCGATGTTACCCCAGTCCCAGGCGCCCCGTATCGATCCCCCACACTTTTAACAAGAGACGCCCTACACGATGGTAAAGGAGCTCGTTTTCTTCGAGGGTACGAGACTGATGCTGCTGCCATCAACAACAACAATGCGGAAGAGAGGAGCGTTACCGCTTTGTCTGCGCTGCATCCCAATCCGACACTCAAGAATAAGGAACTTCCGGCTGCTTTCAAAGCACCAATTAGGTTCGTCGTGGGTCTCATCAGACGAATTGGTGCCGAAGTTCGTCTGATGACTCAGCGTCGCAAGCGTATTCAACCACACGATCCGCTTCTCGCAGGAATAGGG	MRFTVAAFAAAAAIACSTSDVTPVPGAPYRSPTLLTRDALHDGKGARFLRGYETDAAAINNNNAEERSVTALSALHPNPTLKNKELPAAFKAPIRFVVGLIRRIGAEVRLMTQRRKRIQPHDPLLAGIG	-	5.43311	0	6.95836	0	0	7.87302	HE574760	Fabro et al. 2011
HaRxL80b	ATGCGCTTCACCGTCGCTGCGTTCGCTGCTGCGGCCGCTATCGCTTGCAGCACCTCCGATGTTACCCCAGTCCCAGGCGCCCCGTATCGATCCCCCACACTTTTAACAAGAGACGCCCTACACGATGGTAAAGGAGCTCGTTTTCTTCGAGGGTACGAGACTGATGCTGCTGCCATCAACAACAACAATGCGGAAGAGAGGAGCGTTACCGCTTTGTCTGCGCTGCATCCCAATCCGACACTCAAGAATAAGGAACTTCCGGCTGCTTTCAAAGCACCAATTAGGTTCGTCGTGGGTCTCATCAGACGAATTGGTGCCGAAGTTCGTCTGATGACTCAGCGTCGCAAGCGTATTCAACCACACGATCCGCTTCTCGCAGGAATAGGGTACATCATCCCG…	MRFTVAAFAAAAAIACSTSDVTPVPGAPYRSPTLLTRDALHDGKGARFLRGYETDAAAINNNNAEERSVTALSALHPNPTLKNKELPAAFKAPIRFVVGLIRRIGAEVRLMTQRRKRIQPHDPLLAGIGYIIPFIAIAGADMPHYTTWDDGSYSIIAQTIGGTWLCVWVLISSVIGNLGLFLAEMAKDGFQLAGMADSGLAPPYFAQYTPP*	-	10.1488	0	9.8824	0	13.4176244474484d	7.87302	in process	this study
HaRxL81	ATGCGCGTGCATTATCTCTGTCTCGCTCTTCTCGTGGCTCTCTACACGACGCACAGCGCTGCAGTCTCGCTGGGGCAGGATGAACCCACTGAACATCGCCTTCTACGTGTGGAAGCACCTGGTGCTGCCGACGCGGACAACAACGGAAATCAAGAGGGGATAGAGGGTGACACGAGCGAGGAAAGAGGTGGCGGTCCTTTTGAAGGCTTTAGTATGAGTGCTATTTTTAGGAAGATATTGAACAGGTTTAAGAGCATTAAGCAGTCGATGTTAGAGAAGGCGGCTGCAAAACAGGAGCGATTACAAAGAGAAAAAGTGATGGAGGGGGTCAGTCATTTT	MRVHYLCLALLVALYTTHSAAVSLGQDEPTEHRLLRVEAPGAADADNNGNQEGIEGDTSEERGGGPFEGFSMSAIFRKILNRFKSIKQSMLEKAAAKQERLQREKVMEGVSHF	-	0.179886	0	0.499746	0	0	0	in process	this study
HaRxL81b	ATGCGCGTGCATTATCTCTGTCTCGCTCTTCTCGTGGCTCTCTACACGACGCACAGCGCTGCAGTCTCGCTGGGGCAGGATGAACCCACTGAACATCGCCTTCTACGTGTGGAAGCACCTGGTGCTGCCGACGCGGACAACAACGGAAATCAAGAGGGGATAGAGGGTGACACGAGCGAGGAAAGAGGTGGCGGTCCTTTTGAAGGCTTTAGTATGAGTGCTATTTTTAGGAAGATATTGAACAGGTTTAAGAGCATTAAGCAGTCGATGTTAGAGAAGGCGGCTGCAAAACAGGAGCGATTACAAAGAGAAAAAGTGATGGAGGGGGTCAGTCATTTTAGAAACCGAATCGAGACGGCTTTGGTGTCATTCACCGGGCACGAAGATGCTGTCAGAATT…	MRVHYLCLALLVALYTTHSAAVSLGQDEPTEHRLLRVEAPGAADADNNGNQEGIEGDTSEERGGGPFEGFSMSAIFRKILNRFKSIKQSMLEKAAAKQERLQREKVMEGVSHFRNRIETALVSFTGHEDAVRIVMAWEKTASLEILSNERMYRKEVVEIAKRLKAAAAVRAAKYAAAARAATEATARVATEAAARAATEAAARVATEAAARAATEAAARAATEAAARVATEAAARAATEAAVRAATEAAARAATEAAARAATEAAARVATEAAARAATEAAARAATEAAARAATEAAARAATEAAARAATEAAARAATEAAARVATEAAARAATEAAARAATEAAVRAATEAAAAAKVAALKEAKRSVTAAAA*	-	2.87281	44.2199940492522d	10.4703	0	7.54739	5.33930773053068d	in process	this study
HaRxL81c	ATGCGCGTGCGTTATCTCTGTCTCGCTCTTCTCGTGGCTCTCTACACGACGCACAGCGCTGCAGTCTCGCTGGGGCAGGATGAACCCACTGAACATCGCCTTCTACGTGTGGAAGCACCTGGTGCTGCCGACGCGGACAACAACGGAAATCAAGAGGGGATAGAGGGTGACACGAGCGAGGAAAGAGGTGGCGGTCCTTTTGAAGGCTTTAGTATGAGTGCTATTTTTAGGAAGATATTGAACAGGTTTAAGAGCATTAAGCAGTCGATGTTAGAGAAGGCGGCTGCAAAACAGGAGCGATTACAAAGAGAAAAAGTGATGGAGGGGGTCCTTCATTTTAGAAACCGAATCGAGACGGCTTTGGTGTCATTCACCGGGCACGAAGATGCTGTCAGAATT…	MRVRYLCLALLVALYTTHSAAVSLGQDEPTEHRLLRVEAPGAADADNNGNQEGIEGDTSEERGGGPFEGFSMSAIFRKILNRFKSIKQSMLEKAAAKQERLQREKVMEGVLHFRNRIETALVSFTGHEDAVRIVMAWEETASLEILSNERMYRKEVAEIAKRLKAASAVRAAKYAARAATEAAARAATEAAVRAAKYAATRAATEAAARAATEAAVRAAQRLLREQQQRLLLLRQRLLREQQQRLLLLRQRLLREQQNMLLREQQQRLLREQQQRLLREQQQRLLREQQQRLLNRGCCESSNRGCCCCDRGCCESSNRGCCESSNRGCCESSNRGCCESSKICCYESSNRGCCESSNRGCCESSNRGCCESSNRGCCESSKICCYESSNRGCCESSKIC…	-	9.13512	44.2199940492522d	23.2257	46.4894025746495d	24.3194	10.3546	in process	this study
HaRxL83	ATGCGTTGGAGCTCCATGCTCTCTGTTGTTGAATTTGCGTTGAACAACGCTGTTCATGCCTCTACATGCTATACTCCTTTCTACGTAAACGGTCTCCCCCACCCTCGCGTTCCGTTAACGCTACCACTATGTGGTTCAGGGCTTGGTGGGGGAGAGGTTGCCGATCGGCTTGCTGATACCAGCCCTGCTACTGTTCAAAAACAAGTAGGCGAGTTTCTCGCAACGCGATTGAATGTCTTACGACATTTGCGTGACGCAATGGCTGATATCCAAGACAATTATAAGGAACAAGCGGATGCTAAAGGCAGAAGCTGTATTGAAAGTTATGAGGTCGGATACCAAGTCTTACAAAACGCTAAAAACCTGCCTTCAAATGTAGTGTCCGCTGTCTTCAAGACA…	MRWSSMLSVVEFALNNAVHASTCYTPFYVNGLPHPRVPLTLPLCGSGLGGGEVADRLADTSPATVQKQVGEFLATRLNVLRHLRDAMADIQDNYKEQADAKGRSCIESYEVGYQVLQNAKNLPSNVVSAVFKTKLRPRFIGLFTIVAKKGFAYTLNLPRKLCTHPVFYVGLHKPYRDPSHVNLEALAPRKLALPSVAESESGGQAGPPSGCDPTPTPERELASHRAHSGSYPMSHGDHSAREKYLLMLLLRYTDLHQRCSMSKGTASSMWRDS	-	0	0	0	0	0	0	in process	this study
HaRxL86	ATGAAACGTAGGTGCTTTACGCTTAATATGATTGTGCTACTGAAGATAACTTTGTATATCCTTCGATTGCCAGCAGTTGCGCACAGAGTTTTCTTAAGAAATCTGCGTAGTTGCAAGCGGATCTGCGTACTCGTCGCAGAAGAGCAATATATCACTGACCTTCGGTCATCAATGGTATTTGATGATCATGATCGAGTATCAGAAGCTCACACTTCCATCCAAAAAAATTGGATGGAAGTGTCATCGATGAGGAGGCTTGAATTGAACTATGCACGTATCAACTTGGGATTCTCTCAAGGCAAATCGTCTCTTCGAAGATTTGATTACTTTCAAGGATTTATTCCC	MKRRCFTLNMIVLLKITLYILRLPAVAHRVFLRNLRSCKRICVLVAEEQYITDLRSSMVFDDHDRVSEAHTSIQKNWMEVSSMRRLELNYARINLGFSQGKSSLRRFDYFQGFIP	-	0	0	0	0	0	0	in process	this study
HaRxL87	ATGCTGGGTGCCGTCCAGAGCGGGATGTTCGCATCAGCGCTGGGTGCGAACGCGCGACCAAGGCCTATGACCATCGACGCGCTCACGGACTCGCCCGAGAACAAGCCGGCTCCGCGGCCACTGCGCGCGCGTGTACCTGATCTTGAAGAGTCGATGTTTGCGTCGTTTGCTCCGGCATGCGCACGCACTCCGACTCCCGCCGAGGCTCGGCGACCAGCAGCAGGACCAGCACCATCAGGGCAACCGCCTGCGACAACAGCGTCCTATGCAACACCTAATGAGATCCAGCGCAAGCTGTCGATTCGTAAGCTCGACGGAAGTGAGCTTTACAAGGGGATTGGGTCTGGATTCCTCGATTGGGGTCGCAAGTTCTTGTGCGCCATAAACCTGGCTGAGTCC…	MLGAVQSGMFASALGANARPRPMTIDALTDSPENKPAPRPLRARVPDLEESMFASFAPACARTPTPAEARRPAAGPAPSGQPPATTASYATPNEIQRKLSIRKLDGSELYKGIGSGFLDWGRKFLCAINLAESSCGFTWSEDVKVDLLVITSAELLSDITTRR	-	0	0	0	0	0	0	in process	this study
HaRxL87b	ATGCTGCCCACACTGGCCGGTTCAATGGCGTCCCAGCTCACGAGCCGCTGGATACTCGACAGTGCGAGCACGAGAATTTTGTGGGACGCGTTCGTGTGGTTACACGTCAATAGAAACGGCCGCAAGACGCTCTCGCTCTGGAAAAAACTGTGGCCGGGACCTGGCGCGAGCTTCTCGGTACGCACGAGCGCCGCATACTGCTGCTGCAAGAGCGGCAGCACCTCAAGCGCACGGTCCACCGCTTCTTTCACGACTGGGTACTTGCGCTTGGCCTCGTTAGTGCTAGCGACCAACCGATTTGAAGCGGTTGGAGCAGAGAGGGTTATGAGCCCAATGGCCAAGACAACGGACACGAAGCCCAGACTGGCACGAACAGGTCACGCAAGGGCCTCGCCAGAT…	MLPTLAGSMASQLTSRWILDSASTRILWDAFVWLHVNRNGRKTLSLWKKLWPGPGASFSVRTSAAYCCCKSGSTSSARSTASFTTGYLRLASLVLATNRFEAVGAERVMSPMAKTTDTKPRLARTGHARASPDRGASPARVASSARASEAVEDSSVRERSSATDDKILAALAALTNRMAKMESSQREREDHERMLGAVQSGMFASALGANARPRPMTIDALTDSPENKPAPRPLRARVPDLEESMFASFAPACARTPTPAEARRPAAGPAPSGQPPATTASYATPNEIQRKLSIRKLDGSELYKGIGSGFLDWGRKFLCAINLAESSCGFTWSEDVKVDLLVITSAELLSDITTRR*	-	1.68324	0	3.21089	0	0	7.17280454723702d	in process	this study
HaRxL87c	ATGTTCGGCGCTGTTGAAAGTGGCATGTTCGCGTCCGCACTTGGCGCGAACATGAGCGGTCGACAGATGGCCATCGAAGCACTTGGGTCGCCAGAGCGGAAGTCAGCAGCTTACCCGGCGCGAGCGCTAGCGCCTGGCGACGACGTGTCGATGTTTGCGTCGCTGGCACCTCATCGTGGACAAGCGCCGCTCCAGCAACGAGTGCCCGCGCACGTAGCAGCGCCTGCAGCAGGGCCTCAGCAGCAAGCAGCGATAGAAGGGATGAACTACATCTCGACAGCGACTACGAGCCAACGAACGTTGTCGATCCGCAATTTCGACGGGACCGAGCTCTACCGAGGGCTCGGCAGCAGTTTCTCCGACTGGGAACGTACGTTCTTGCGCGCGATCAAGCTCGCC…	MFGAVESGMFASALGANMSGRQMAIEALGSPERKSAAYPARALAPGDDVSMFASLAPHRGQAPLQQRVPAHVAAPAAGPQQQAAIEGMNYISTATTSQRTLSIRNFDGTELYRGLGSSFSDWERTFLRAIKLAESSCGFLWSEDVKVDLPSHFLLGTGERYYHKQVDTTTDARLRHVSAAGDILNDDHGQTTDEALHDEERGEANVVGTFPLHGRRK*	-	0.0282081510191784d	0	0.055649	0	0	0	in process	this study
HaRxL87d	ATGAGCCCAATAGCTGGACCACAAGACGCCAAAGCAGCATCGACTTCAGCAGGCCAAGCGAGACCCTCACCGGGACGTGGAGCATCTCCAGCGCGTTCGCCGCGTGCTGCCGCCATCGTTGAGAATGCGCCGGCTCACGAAAGGGGCTCGGTGAAGGAGGACAAGATTCTCGCGATGCTCGATGCGCTCTCGTTGCGCATAGAGCGCATGGAGGCGAGCCAGATCAAGCTCGATGAAGACGAGCGGATGCGTGGGGCCATCGACAGCGGCTTGTTCGCATCGGCACTTAGAGAGAACCTCGGTGCGGCAACGATGCGAATCGATGCGCTCGAGCAACCTGAACGGAAGCCGCCGGTCAGAGCGCCGCTCGTGCGCGCTCCGACGCCGATTCAGGAGTAC…	MSPIAGPQDAKAASTSAGQARPSPGRGASPARSPRAAAIVENAPAHERGSVKEDKILAMLDALSLRIERMEASQIKLDEDERMRGAIDSGLFASALRENLGAATMRIDALEQPERKPPVRAPLVRAPTPIQEYSPFHSLGPRFPALLPQPQQMRARAPAAAPAQMPATAEEHAAGAYGAAHAAAQPPRYEHQQMHVGTPDARQRKMTVRKFDGTELYRGLGSGFNDWGRTFLRQVNMAQAAYGLLWTEDIKIDLLGHYLSGTAEHYYHKQVDTWWLEQPTLDYVMGRMLATFKTSLSAA*	-	0	0	0	0	0	0	in process	this study
HaRxL87e	ATGAGCCCAATCTATGGACGACAAGTCGCTAAAGCATCACCGGCTTCAGCACGCCAAGCGGGAGCCTCACCGGGAGGTGGAGCATCTCCAGCGCGTTCGCTGCGTGCTGCCACCGCCGTTGAGGATGCGCGGGCCAACGAAAGGGGCTCGGCGAAGGGGGACAAGATTCTCGCGATGTTCGATGCGCTCTCGTCGCGCCTGGAGCGTACGGAGACGAGCCAGATCAAGCTCGATAAAGACAAGCGGATGCGTGAGGCCATCGAGAGTGGCTTGTTCGCATCGGCGCTCGGTGGGAACCTTGGTGCGGCAACGATGCGAATCGATGCGCTCGAGAAACCTGAACGGAAGCCGCCGCTCGTACGCGCTCCGACGCCGAGTCAGGCGTACTCGCCGTTCCAC…	MSPIYGRQVAKASPASARQAGASPGGGASPARSLRAATAVEDARANERGSAKGDKILAMFDALSSRLERTETSQIKLDKDKRMREAIESGLFASALGGNLGAATMRIDALEKPERKPPLVRAPTPSQAYSPFHLLGPLFPALPPQPQQMRAPATAPATAEEHAAGAYGAAHAASYPPRYWHQQMHVGTLDVRQRKMKVRKFDGTELYRGLGPGFYDWGRTFLLQVNMAQAAYEMLWTENIKVDLLGHYLSGTAERYYHKQVDTWWLE*	-	0	0	0	0	0	0	in process	this study
HaRxL87f	ATGCTTGACGTGCTCTCGCCACGCAGGGATCGCATGGAAACGAACCAGATCTGCATCGACGAGGACGAGCGAATGCGAGGCGCGATAGATAGTGGGCTTTTCGGGTCAGTGCTCGGCGCAAATCTGGGAGCACACACGATGCGCATGGACGCGCTCGAGCCAGTAGAAAGAAAGCTGCCAGTCAGGGTGTCACTGGCATACGCCCCAGCACGAGTCGGGAGTACTCGCCGTTCGAGCTGCACGGGCATCGCTTCCCTGTACTGCTTCCGCAGCCACAGCAGGTGTGTGCACGCTCGCTTGTCGCGGCACCAGCGACAGCAGGAAAAACACGAAGATCGCGCGCGTGGAGCGGCTCAAACAGCAGCGCATCCGCCGCGTTACACGCATCAGCAGATGGAC…	MLDVLSPRRDRMETNQICIDEDERMRGAIDSGLFGSVLGANLGAHTMRMDALEPVERKLPVRVSLAYAPARVGSTRRSSCTGIASLYCFRSHSRCVHARLSRHQRQQEKHEDRARGAAQTAAHPPRYTHQQMDVGTPDACQRKLTVRKYDGTELYRGLDSGFFDWSRTSLRQVHMAHGLLWTEDVKLNLLGHYLSGTAERYYHKQVDTWWLEQLTLDYVMVRMLVAFKTSITAAQAMKLFAQRKDAKRTWHKHICTSWRFTTREVVRHACARQHCESCVSRARPRADGEVLSEPH*	-	0	0	0	0	0	0	in process	this study
HaRxL87g	ATGAGACCAAAAACAGGAGCTACTGAAGCGACCAGCAAGAAACCAGGTGGTTTCGCGCGAGCTACCCCAAGGCGTGGCTTGCCATCGCGTGTGCCTTCGTCGGTGAAGACGCCAGCAGCCGTCGAAGACTCGTCTGCTCGCGAGAGTGAGACGCGTGACGACAAGATCCTCGCAGCGCCCGCTGGCGTGATGGAACGCCTAGCGGTCCTTGAGTCGTCGCAGCGAGTGCGCGACGAAGACGAGCGGATGATGGGAGCTGTAGAGAGCGGCATGTTCACGTCGGAGCTCGGCGCAAATATGCACGGTCTAACGATGACTATTGACGCGCTTGGGGCGCCGGAAGAGAATCCCGCGGCACCCCTCACGCTTCAGCGTGCGCCAGACCTCGGCGTGTCCTGC…	MRPKTGATEATSKKPGGFARATPRRGLPSRVPSSVKTPAAVEDSSARESETRDDKILAAPAGVMERLAVLESSQRVRDEDERMMGAVESGMFTSELGANMHGLTMTIDALGAPEENPAAPLTLQRAPDLGVSCIASLEPPGARLPPPHYTPMHKAPPPQQAAPLQAYERPGLNGYEMPTVSQCKINIRKFDGTELYKGHGSSFCDWDALSCVQ*	-	0	0	0	0	0	0	in process	this study
HaRxL87h	ATGTCTCGAAGGAACGACACGAATGCCGCATCGGAACCAGCAGGTCACGCAAGGGCCTCACCGGGACGTGCTGCATCTCCATCGCGTGCGCCAACGCCACCGCGAGCTGCAGCTGTTGTTGGAGACCCGCCAACTCACGAAAGGAGGTCGGCGACCGAAGAAAATATTCTCTCGGCCCTCGCCGCCCTCTTGGACCACATGGAGAAGATGGAGACTTCCCAGATGCTAACCAACGAGGATGAGCGCATGCGCGGAGCAATAGAGAGTGGACTCTTTGCATCAGCGCTTGGTGAAAATATGAGCGCAAAGACGATGACGATCGATGCGCTTAGGGACTCTCCAGAGCGCAAACCAGCAGCTCGTCAAGCGCGGGTGCCTGCACCACCGCCTGACATTGAG…	MSRRNDTNAASEPAGHARASPGRAASPSRAPTPPRAAAVVGDPPTHERRSATEENILSALAALLDHMEKMETSQMLTNEDERMRGAIESGLFASALGENMSAKTMTIDALRDSPERKPAARQARVPAPPPDIEGSLFSSFVTRSPTPYRHQA*	-	0	0	0.136076873196487d	0	0	0	in process	this study
HaRxL87i	ATGGACGAAGACGAGCGCATGCGCGGCGCTCACGAGAGCAAGCTGTTCCGATCAGAGCTCGGGGCGGACTTTGCAGGGCGACTACACGGCGGAGCTATGGAGCTTGAGAACTTGCACGATCGGCAGCCTCAGCAGAAACCGCGGCGCGCACCAGAGCGGCTCGACGATCTACGGATGCGAGCGGGACAGCAGCTGCAGCAGCGTGCTGACCCGTTGCCTCAGCCGCCTGCTCCATTGCCACCATACCAGCCGCCACCAGCGTCTCAGGTGATGCCGGCAGCTCAAGGGAAGCCAGTGCAGCAGCGGCAACAAGTGACGCCAATGCAGTATCGCACTCCGGATGCGATGCAGCGCAAGCTGACGATCCGCAAGTTCGATGGCACCGAGGTGTACGTCGGA…	MDEDERMRGAHESKLFRSELGADFAGRLHGGAMELENLHDRQPQQKPRRAPERLDDLRMRAGQQLQQRADPLPQPPAPLPPYQPPPASQVMPAAQGKPVQQRQQVTPMQYRTPDAMQRKLTIRKFDGTEVYVGLGSSFFGWGKTFGARSTWHRSLAASCGPRT*	-	0	0	0	0	0	0	in process	this study
HaRxL88	ATGCAGTTCCGCATCGCTCTTAGCCTGGTCGTGGCCACTTTCCTTGCAAGTTGCAACAGCTTCACCAACGCAGATCTTGCCGCTGCAAAAGGCCCAACCGTCGGGAGTCCCGAGACTCGCCGCCTTCGTGAGGATGGCGCTATTCAAGACGAGGAAAAGCCTCTAAGCCTTAACGTCGTAGGCACAAAATCGCAGCTCAAGAAACAGCCTCCAGTTGTGGGGACACTGGCTACTGACGATTCGGACCAAGTGGCGCCCACCTCTGCTCTGAAAGAGAGGTTAGAGAAGAAGCCGTTGGCATTGTCCAAGAATCATGACGAGAGAGGATACTGGAAAGGCGCTGGTATCGGTATCACTGCCGCAGTCATTGCAGCCATTGGGACTGGTTTGTGGCTGACA…	MQFRIALSLVVATFLASCNSFTNADLAAAKGPTVGSPETRRLREDGAIQDEEKPLSLNVVGTKSQLKKQPPVVGTLATDDSDQVAPTSALKERLEKKPLALSKNHDERGYWKGAGIGITAAVIAAIGTGLWLTYGHTKHMPQSSGTAMTGSSSGPVPI*	-	10.4574	124.7	5.79097	299.085	926.87	437.543	in process	this study
HaRxL89	ATGCGTCTCCACTACGTTGCACACGTGATAGCTGCAGCTCTAGCTGCCAGTGCTTACGGACTTCAAGCTGTCCCCGATGCGGCCAACCTCTCGCCCCTGCAGACGTCTACCGAGGTCCAGCACCAGACCAATGTCGCTGAAAAGACCGAACGATTCCTCGCAAGCGACGACAAGGATCTGCCGCTGATGGTGACTTCGACCGAGCCGCTTTTGTCAGCTCAGCAGGAAGGTGGCGCTGGCCGACAATTGCGCGCCTACTACAACAAGAGCGACTGGGACAAGTATCACCACAAGAAGGGCAATAAGGGAAAGGATTGGCGGCAGGAGATTCGCCTCAAACGACGCAAGAAGGGCAATAAGGGCAAGGGAAAGGATTGGCGGCAGGAGATTCGCCTCAAA…	MRLHYVAHVIAAALAASAYGLQAVPDAANLSPLQTSTEVQHQTNVAEKTERFLASDDKDLPLMVTSTEPLLSAQQEGGAGRQLRAYYNKSDWDKYHHKKGNKGKDWRQEIRLKRRKKGNKGKGKDWRQEIRLKRRKKWNAEKKLEETKRREARKNGGHAN*	-	300.018	175.569	455.37	325.511	248.599	27.1533	HE574761	Fabro et al. 2011
HaRxL92	ATGCGTCTCATCACTTTCGCGCTCATGGCTTCAACACCGACATTCGCACATAGCTCGAACTCTACCAGAATACCCCGCTCTTTGCTAACGACGTTCAACCTTTCGGCCAGTGTCCGTTTCCCTGACGGTTCCTACGATAGCGTGCATGCCAAGCGGCTGCTGGGGGATCTCAATTCCACGCTAGCTGAAGAGCGAGCGAGCCCTTGCCTTCTTAAATGGATGGAAAAAGCGCGAGCGAGCCCTTGCCTTCCTGGATCGATGGGAGAAGCGGCGAGGATTGCAGTAGCTAACCTGGTGACTGCAATACACTCACACGGTCAGAACCTGAAAGGGCTTTCCGAAGCTTATTCGAAAAAAGCGAGGTCATTCGAAGCGTATGCTATCATAGCATATCTCGAG…	MRLITFALMASTPTFAHSSNSTRIPRSLLTTFNLSASVRFPDGSYDSVHAKRLLGDLNSTLAEERASPCLLKWMEKARASPCLPGSMGEAARIAVANLVTAIHSHGQNLKGLSEAYSKKARSFEAYAIIAYLEIVVPGLLSEQVRTESIRADEVTSLASTISELVKKSLDGRDEFISTVRASLSKRQHTEITPDLLHDLIELVQDKVNTPGVIFKKLDIGGESTWKAGHRIGNPFASPFLGALIEYIKVYNKVHHKSMRLLDAFIAGYGDEGRVAYMLSLGRLSCIYGGEAQKMEKELFVKWLERPETIDNVLKILRAKASIDAEAFVVKGPLKRYILALNRRYSIPKEPTAETLHLLKAGQFKSDNLLKKVKVADRQIKKFLKFDVEDIEEYVRRIRR…	1	15.2011	36.259909477136d	18.232	23.2447012873248d	95.7714	41.1488	in process	this study
HaRxL93	ATGCGTCTTTACCTTGCTCATCCGCTGCACGCTCCATTGTTGTTTGCGGCAATAGATGCAGCCATTAAACGTAACCTTCCCTTGTCGATCAATTTTGATGATCCTGGGGGTCCTGTCCCAGATCCAAAACTCGAAATTAGCAACAATGAAGAGAGGACTGTTGCTGAGATTGCCGAGTGGGTTAGGAAAGGGATTTCGGCGGCTTTGCTTAAAGTGCGCAAATTTGCAGGAAGAGAAGGGGAGCCTCAGGAGGATATTGTTCCCTGGAAGGCGCTTGATGAAGCGACACGGGAACGTCTTATCAAACACAAACAACAAATGTGGAGATACAAGAAGCTGGCTCTCAAGGACAGGTCAGGGGCGGATATGGTGTCGAAGTTGACGACTCACCACCCTAAA…	MRLYLAHPLHAPLLFAAIDAAIKRNLPLSINFDDPGGPVPDPKLEISNNEERTVAEIAEWVRKGISAALLKVRKFAGREGEPQEDIVPWKALDEATRERLIKHKQQMWRYKKLALKDRSGADMVSKLTTHHPKGDIASWVSAMKDIENKEVEIIAARLQAGQIQKLADDAFVSLGLHVATLQVKSNPGPYYRYERCLGDSRFASWYADVEVIDRHDPAMTMIKTLTRFFDDKSLAYALILAKVNPETKVMATVLQTAQIKFWVRQKIDLKSVEAWMEINEPSFRGQKYDLYERYVSVSSWSGLDLATQDTLFRHEVVMRTYTEIAGEDVSDADKLLELKARHTEDAVALALVAVKDVKDERLKSDAARLLNEQIKEWKSHEDSSDYAFEVLVLDKTRTW…	3	5.36764	0	35.297	0	25.1578841923889d	5.33930773053068d	in process	this study
HaRxL94	ATGCAAGAGTCGACAAAAGGATTGGAGCGCTTACGGCCAAGGCTTTTTCAGATGTCGTCGGATAGCTGTGCGAGTGAGGCTTCTCGGTCACTTCGAGATTTGATCATTCACCCGCACGGACGACCACAACACAAATTCAAGATGCGTCTCATCACTTTCGCGCTCATGGCTTCAACACCGACATTCGCACATAGCTCGAACTCTACCAGAATACCCCGCTCTTTGCTAACGACGTTCAACCTTTCGGCCAGTGTCCGTTTCCCTGACGGTTCCTACGATAGCGTGCATGCCAAGCGGCTGCTGGGGGATCTCAATTCCACGCTAGCTGAAGAGCGAGCGAGCCCTTGCCTTCTTAAATGGATGGAAAAAGCGCGAGCGAGCCCTTGCCTTCCTGGATCG…	MQESTKGLERLRPRLFQMSSDSCASEASRSLRDLIIHPHGRPQHKFKMRLITFALMASTPTFAHSSNSTRIPRSLLTTFNLSASVRFPDGSYDSVHAKRLLGDLNSTLAEERASPCLLKWMEKARASPCLPGSMGEAARIAVANLVTAIHSHGQNLKGLSEAYSKKARSFEAYAIIAYLEIVVPGLLSEQVRTESIRADEVTSLASTISELVKKSLDGRDEFISTVRASLSKRQHTEITPDLLHDLIELVQDKVNTPGVIFKKLDIGGESTWKTRHRIGNPFASPFLGALIEYIKAYNEVHHKSTRLLDAFITGYGDERRVAHMLSLGRLSCIYSGEAQEMEKELFVKWLESPKTICNVLKILRTTATIDAKAFTVKGPLERYILDLNRRYSIPEEPTA…	-	17.3051	0	15.5509	23.2447012873248d	32.0377	5.13198	in process	this study
HaRxL94b	ATGCAAGAGTCGACAAAAGGATTGGAGCGCTTACGGCCAAGGCTTTTTCAGATGTCGTCGGATAGCTGTGCGAGTGAGGCTTCTCGGTCACTTCGAGATTTGATCATTCACCCGCACGGACGACCACAACACAAATTCAAGATGCGTCTCATCACTTTCGCGCTCATGGCTTCAACACCGACATTCGCACATAGCTCGAACTCTACCAGAATACCCCGCTCTTTGCTAACGACGTTCAACCTTTCGGCCAGTGTCCGTTTCCCTGACGGTTCCTACGATAGCGTGCATGCCAAGCGGCTGCTGGGGGGTCTCAATTCCACGCTAGCTGAAGAGCGAGCGAGCCCTTGCCTTCTTAAATGGATGGAAAAAGCGCGAGCGAGCCCTTGCCTTCCTATATCG…	MQESTKGLERLRPRLFQMSSDSCASEASRSLRDLIIHPHGRPQHKFKMRLITFALMASTPTFAHSSNSTRIPRSLLTTFNLSASVRFPDGSYDSVHAKRLLGGLNSTLAEERASPCLLKWMEKARASPCLPISMGEAAMSAVSSLVTAIHSHGQNLKGLSDANWKKARSFETYAIIAYLEIVVPGLLSEQVRTESIRADEVTSLASTISELVKKSLDGRDEFISTVRASLSKRQHTEITPDLLHDLTELVKDKVNTPGVIFKKLDIGGESTWKTRHRIGNPFASPFLGALIEYIKAYNEVHHKSTRLLDAFITGYGDERRVAHMLSLGRLSCIYSGEAQEMEKELFVKWLESPKTICNVLKILRTTATIDAKAFTVKGPLERYILDLNRRYSIPEEPTA…	-	17.418	0	15.4775	23.2447012873248d	32.0377	5.13198	in process	this study
HaRxL95	ATGCATCCACTTCGCCGACTGCTCGCAGCTTCAGTCGTCGTTCTGTGGGGCGTATCGGACTCGATGGCAACAAGGAGCGAGAATCGGACCAAGGGTATTACTTTCGACCTTCCTGCTGGCCCCCCTTCCCTTCTGATTAGCACGTCCGTCCCAAGGGGTCTCCTGGAGCCGCCCACCGAAACAGGGGACGGCGTCGACCTAGGATATGACAACGACGAGGAGAGAGCTCTCTTTAAAATTCAAATCCTGCACGAAAAAAGATGGTTGTGGCCCAAAGTGAACGCTGCTATGCATTTTGGTAAATTAGCGGAACAGGAGAACAACGTCCTCTGTCAGAAACTTGTTGTTTGGCTGGAGCATGTTGATACCTTCAACGAACAGAGGAATGGCAATTACGAT…	MHPLRRLLAASVVVLWGVSDSMATRSENRTKGITFDLPAGPPSLLISTSVPRGLLEPPTETGDGVDLGYDNDEERALFKIQILHEKRWLWPKVNAAMHFGKLAEQENNVLCQKLVVWLEHVDTFNEQRNGNYDNEAVVKDLVKVLGQDRLAALLNLLREISGVKFLAKVMQKAFAEAFPDNLELRFTVWIMERKPSISVYDLLPIRQRKKVKRNGKRMRLTDCLKLEQWINYVDESNTMGEGFSDFDVIEHLLRNQGADEVEKAFSALQNIPGMENRAEKLKWALNVKMVKFNEWLKTRKSPEDVFEWLEIDKEETCDFDQLKTRPDLICKLLLWLGYVDLFRAELKTFSEVDEFKLLLSKREPEEMAYFFQLIASKTSMYERSKMHRKRLFYEFPDRM…	1	3.78094	0	5.61941	0	78.7664	28.6912181889481d	in process	this study
HaRxL97	ATGGAATTGCGTTTCTCACTTCTCAATCTGCAGTCAGCCAGCCACAAAGACCATAATATGCGTAGGCTCTGCCTCGCGCTCACTGCTGTGGGCAGCTTTCGCTCTTGTCATGCCGAGTTACTGTACGACCCTGACCAAGCAAATGGTGTTCCCGACCCAACTGCACGACGCCTGAAGGAGGCCGAGTTCGACCAGCGCAGCTTTGCGCTGCGCCGCATGTCTGCTGAGGACGTGGCCTCGTCCGTCACGCGGAGGCTTGTCGAGCCGAATAATTTGGCGCCAAACAACGATGACGTTGCACTCGACACGTACGAGGAGCGTTACCCTATAGTATCACTAAGTGAGACGGCTGCAAACTCTCTGAGGTCGCCTATGGTCCGTATATCTCGCCTTGTTGAT…	MELRFSLLNLQSASHKDHNMRRLCLALTAVGSFRSCHAELLYDPDQANGVPDPTARRLKEAEFDQRSFALRRMSAEDVASSVTRRLVEPNNLAPNNDDVALDTYEERYPIVSLSETAANSLRSPMVRISRLVDSPADVPHPEENFKTLGLHEGPMDIDKFIRWVEYARKYSRARTDWNFHIFDSSVEILKRYREPKELMELLILLRTRSDWENAEYTARSLLTSLVLSYHDSPEALLRAWLDLRMTPDDLYHLLYLDEEGAVWVVPEEAIMWLKYNALLVAKGVRGVMTVDESVKKLLTGYPRHDHAERKILPLLEVTEGKPKSDVELLTAVKKFLS*	1	64.3754	73.2686	31.1158	587.116	558.808	222.199	in process	this study
HaRxL97b	ATGCGTAGGCTCTGCCTCGCGCTCACTGCTGTGGGCAGCTTTCGCTCTTTCCATGCCGAGTTACTGTACGACCCTGACCAAGCAAATGGTGTTCCCGACCCAACTGCACGACGCCTGAAGGAGGCCGAGTTCGACCAGCGCAGCTTTGCGCTGCGCCGCATGTCTGCTGAGGACGTGGCCTCGTCCGTCACGCGGAGGCTTGTCGAGCCGAATAATTTGGCGCCAAACAACGATGACGTTGCACTCGACACGTACGAGGAGCGTTACCCTATAGTATCACTAAGTGAGACGGCTGCAAACTCTCTGAGGTCGCCTATGGTCCGTATATCTCGCCTTGTTGATAGTCCTGCAGATGTGCCTCACCCTGAGGAAAACTTCAAAACACTTGGTCTACACGAG…	MRRLCLALTAVGSFRSFHAELLYDPDQANGVPDPTARRLKEAEFDQRSFALRRMSAEDVASSVTRRLVEPNNLAPNNDDVALDTYEERYPIVSLSETAANSLRSPMVRISRLVDSPADVPHPEENFKTLGLHEGPMDIDKFIRWVEYARKYSRARTDWNFHIFDSSVEILKRYREPKELMELLILLRTRSDWENAEYTARSLLTSLVLSYHDSPEALLRAWLDLRMTPDDLYHLLYLDEEGAVWVVPEEAIMWLKYNALLVAKGVRGVMTVDESVKKLLTGYPRHDHAERKILPLLEVTEGKPKSDVELLTAVKKFLS	1	64.1543	48.7891	30.8135	587.116	558.808	220.77	in process	this study
HaRxL98	ATGCCCTTCTGCTCTCGCGCACTCCTGGCTACCTTCGCCCTCTTGACACGCACCAAAGGAACTCGGGAAGCTGCGGATCCTGGGACGACGGCGTTCCACCATCCAAGTACCGTCCATTCCTCTGTCGACAACCAAAGCGAAGACACTTCTTCAAAGGCATTGATCAGCTTCCAAGGGGAACAGGACGGTGAAGAGAGGGGGAAGTTGAAAGAATTGGTCATTGCGCTGACGAGTCGACTGCACCTTAAAAGTGACCAGCTACGGAAATGGCAGAACGATAACGTAGATCCGAGCGACATTTTGATGAAGATGCGGGAACACCTTCAACCGAAGGATTCGCTTGAGGAGATAGCTCTTGCCATACTGTGCAGATCCGACATACTAGCATTGGATCGCTAC…	MPFCSRALLATFALLTRTKGTREAADPGTTAFHHPSTVHSSVDNQSEDTSSKALISFQGEQDGEERGKLKELVIALTSRLHLKSDQLRKWQNDNVDPSDILMKMREHLQPKDSLEEIALAILCRSDILALDRYFESKNMSLIRTLVLQFTDTLMVKVLVRAKQSKHGVGATNANLLLDKLMNEWNSDIRPKSFLEVFTFLDFTDTKFLHHFMIKPELDVLQDYIKLRNGVVLDTKDYFDTLTTGFGGESKFSMIMDTAFVDPVTIVKAKELQGQQFEMWEASEKSPIDIFERLEMAKDKFELFTEHPHKLRTLSEYIEKFGLTNQNGRRCDLMTTVIEGFGGDAKFALLVMKAQETEGLSMCADQILLLLFQAWEKRGITLQNLVSKMQWEDTAETGLI…	1	31.058	146.418	20.5798	0	88.8296	23.2144	in process	this study
HaRxL100b	ATGCGCGTTTACCCCCCCGTGCTTCTAGCTGCTGCTGCTGCTATCGTCACGCGCACCGCAAGTTCTTCCCGCTCAAAGAAAACGGACGCCAACCCCGCGCACCCTGACCGTTCCGGTGTCAATACCAACGACAGCGTCCCTGTCGATCAGCTCTCGAAGACGCTCGAAATTGCGAGCAAGGAAGAGAGGATGCCAGGCGAACTCTTAATAGTGCTGGATCCAGTCGAAGCAGGTGTACAGAGATTCGTGGGTTCATTGAATCCCAATCATCTCGAGCACGACCTCACGGAAGCTAGTTGGGTAAAGCTAAAAGATCTGGATACGCATGCCGTGATGCGCTACATGGATTCAAATCCTGAGAATCTCGAGCGAGCGGTCAAAGCGATCAATGCACTTTCA…	MRVYPPVLLAAAAAIVTRTASSSRSKKTDANPAHPDRSGVNTNDSVPVDQLSKTLEIASKEERMPGELLIVLDPVEAGVQRFVGSLNPNHLEHDLTEASWVKLKDLDTHAVMRYMDSNPENLERAVKAINALSAAGRSTPPSTMIQDIQDFEKLHLEKAMNFQNDPKLKTWQAYGLLKDNGYVDTFDHISLRVLQDHVEMLSRKEGKKLDLVDALSLRFGKVAELAPVLSIAKKSRIYGEEAKHSQQLLLDSCLKNEMSIDDMFDLLELSNLKERGLTYENLDTLDTYIALHNKKYPGKKTDTIKYLQFKIGDGELASMTIDWEEKSSYAKTFGDELFMRWKKEKKDVAGDCVLFLTRLDWDRLRYEGY*	1	17.1156	0	8.54219	0	22.1142834577262d	8.19706	in process	this study
HaRxL101	ATGCGTCTCGCCATGTTCGCACTCATGGGTTCCACTCCGACCTTCGCACGAAACATAAACACTTCTGGATCACTTCGCCCTTCGCTAAGGGCGCTCAGCCTCCCGGTCAGTGTTCGTTTCCCTGATGGTTCCTACAATGGCCATATCAAGCGGTCGTTGGGGGACCTCGAATCCACGTTAGGTGAAGAGCGAGCGGGCCCACCCCTTCCTGTACTGACGGAAGAAAAGTTCATGAGTGCAGCCAGTACGCTGGCAAGCGCGATACACTCACACGGTCTAGCTCTGGAAGAGATCACGGACCATTACAGGAAACTTGTGAGATCACTGGATTTGTATGCCGTCAAAGTAAGTCTCGAGAACATCTTTACCGTACCGCTGACCGCGCAAGTCCTTGAGGAC…	MRLAMFALMGSTPTFARNINTSGSLRPSLRALSLPVSVRFPDGSYNGHIKRSLGDLESTLGEERAGPPLPVLTEEKFMSAASTLASAIHSHGLALEEITDHYRKLVRSLDLYAVKVSLENIFTVPLTAQVLEDTNHEMTLASYTLQNALFVKESLDGRDTFIYWVRQFVSNRQQAELLNSENDRLEWLKNNIPPSEVFTNLAIAGKTGWVDEKKTCMVNPFASPKFEVMKAYIQMYNEEKGKTTSWIEVFLGFYKTEGKVARMLSLLQFSLIVGREAQEVLHEMYARWVTRKATIPDIAQKLRITSRPLDGLSGGVELPLIGYILYMELHYPEEKERLAVDLSCQYGDAGYALLSKHAEDYKIAVAASEAYKMTFARFHAHL	-	19.1424	47.3149	22.7772	0	6.70881222372422d	25.8841	in process	this study
HaRxL101b	ATGCGTCTCGCCATGTTCGCACTCATGGGTTCCACTCCGACCTTCGCACGAAACATAAACACTTCTGGATCACTTCGCCCTTCGCTAAGGGCGCTCAGCCTCCCGGTCAGTGTTCGTTTCCCTGATGGTTCCTACAATGGCCATATCAAGCGGTCGTTGGGGGACCTCGAATCCACGTTAGGTGAAGAGCGAGCGGGCCCACCCCTTCCTGTACTGACGGAAGAAAAGTTCATGAGTGCAGCCAGTACGCTGGCAAGCGCGATACACTCACACGGTCTAGCTCTGGAAGAGATCACGGACCATTACAGGAAACTTGTGAGATCACTGGATTTGTATGCCGTCAAAGTAAGTCTCGAGAACATCTTTACCGTACCGCTGACCGCGCAAGTCCTTGAGGAC…	MRLAMFALMGSTPTFARNINTSGSLRPSLRALSLPVSVRFPDGSYNGHIKRSLGDLESTLGEERAGPPLPVLTEEKFMSAASTLASAIHSHGLALEEITDHYRKLVRSLDLYAVKVSLENIFTVPLTAQVLEDTNHEMTLASYTLQNALFVKESLDGRDTFIYWVRQFVSNRQQAELLNSENDRLEWLKNNIPPSEVFTNLAIAGKTGWVDEKKTCMVNPFASPKFEVMKAYIQMYNEEKGKTTSWIEVFLGFYKTEGKVARMLSLLQFSLIVGREAQEVLHEMYARWVTRKATIPDIAQKLRITSRPLDGLSGGVELPLIGYILYMELHYPEEKERLAVDLSCQYGDAGYALLSKHAEDYKIAVAASEAYKMTFARFHAHL*	-	19.1424	47.3149	22.7772	0	6.70881222372422d	25.8841	in process	this study
HaRxL102	ATGCGTAGGCTCTGCCTCGCGCTCACTGCTGTGGGCAGCTTTCGCTCTTGTCATGCCGAGTTACTGTACGACCCTGACCAAGCAAATGGTGTTCCCGACCCAACTGCTCGACGCCTAACGGAGGCCGAGTTCGACCAGCGCAGCTTTGCGCTGCGCCGCATGTCTGCTGAGGACGTGGCCTCGTCCGTCACGCGGAGGCTTGTCGAGCCGAATAATTTGGCGCCAAACAACGATGACGTTGCACTCGACACGTACGAGGAGCGTTACCTTATAGTACCACCAAGTGAGACGGCTGCAAACTCTCTCCTGAGGTCGCTTATGGTCCGTATATCTCGCCTTGTTAATAGTCGTGCAGATGTGCCTCACCCTGAGAAAAACTTCAAAACACTTCGTCTACAC…	MRRLCLALTAVGSFRSCHAELLYDPDQANGVPDPTARRLTEAEFDQRSFALRRMSAEDVASSVTRRLVEPNNLAPNNDDVALDTYEERYLIVPPSETAANSLLRSLMVRISRLVNSRADVPHPEKNFKTLRLHKGPMDIDNFIRWVEYVRKYRRARTDGNFHMFDSSVEILKRYRKPKELMELLILLRERSGEENARHVESLLTSLVLSHYDSPEALLTAWLDMNMDVNKLYDLLQVNKDSTLSSRPKIAIMWLRYNALLVAKREQGAMTVDESVKKLLERGYRRYYVKETILPLLEVTEGKPKSDVELLTAVKEFIS	-	5.71096	3.68499950410436d	8.20958	0	20.0565	30.1077	in process	this study
HaRxL102b	ATGAATGCAGCCGATCAGTATTTGCCATGGATAAAGAAGCGCACCCGGTGTGGTAGTAAGGGCAAGATCAGTGTGACACCTAGTGTGGCGTACGAGTGCCAGTCATTAGGTCTGCTGGGACAAAGCGAGAAACAGTCCAACCAATGGTGCCGTATGGAATTGCGTTTCTCACTTCTCAATCTGCAGTCAGCCAGCCACAAAGACCATAATATGCGTAGGCTCTGCCTCGCGCTCACTGCTGTGGGCAGCTTTCGCTCTTGTCATGCCGAGTTACTGTACGACCCTGACCAAGCAAATGGTGTTCCCGACCCAACTGCTCGACGCCTAACGGAGGCCGAGTTCGACCAGCGCAGCTTTGCGCTGCGCCGCATGTCTGCTGAGGACGTGGCCTCGTCCGTC…	MNAADQYLPWIKKRTRCGSKGKISVTPSVAYECQSLGLLGQSEKQSNQWCRMELRFSLLNLQSASHKDHNMRRLCLALTAVGSFRSCHAELLYDPDQANGVPDPTARRLTEAEFDQRSFALRRMSAEDVASSVTRRLVEPNNLAPNNDDVALDTYEERYLIVPPSETAANSLLRSLMVRISRLVNSRADVPHPEKNFKTLRLHKGPMDIDNFIRWVEYVRKYRRARTDGNFHMFDSSVEILKRYRKPKELMELLILLRERSGEENARHVESLLTSLVLSHYDSPEALLTAWLDMNMDVNKLYDLLQVNKDSTLSSRPKIAIMWLRYNALLVAKREQGAMTVDESVKKLLERGYRRYYVKETILPLLEVTEGKPKSDVELLTAVKEFIS*	-	68.3965	252.721	40.5774	447.562	647.48	306.515	in process	this study
HaRxL103	ATGCGCCTGTACTCTGCCCTACTCGTGGCTAGCGCTGCAGTATGGACGTGCATCGAAAGTAACGGGGTGTATGGTCCAGCTCCAACTGATGCCATCTACCCGGCCTCGGCTAGAGCTGACGAGAAGCACGAGACTGCTGCCACGGAGAGGAGGCTAAAAGCTATCAGTACAGCGAACGACGAATCCAGGTCGATTCCTGGGGAAGTTGGTGGCGAGCTTAGTACGGAGATTGAAAGCGTGATTCGTAAGAAGATCGAAAGCGTGCTTTGTCCGAATATTGGAGGTTTGTTCAAGCGCAAGTTCTTCTACAACCGTGAATCACCGATACCTTGGTTCACGGAGCATGAACAAACCCGAACTGGCACAATTTTCCCTGGGCTCCGAAAACGGTTCAAGCAG…	MRLYSALLVASAAVWTCIESNGVYGPAPTDAIYPASARADEKHETAATERRLKAISTANDESRSIPGEVGGELSTEIESVIRKKIESVLCPNIGGLFKRKFFYNRESPIPWFTEHEQTRTGTIFPGLRKRFKQNDFHPIWASESEFYNTLIAQVKPPAPKAKLLAEYVDKYGDDVVARKIGQLEVEGTPYQKLFAERMRVLLVGRWWKEKNTVSKVIKSLNLRTDRFVAEDVAEMKVLESYIDHINGQVAKVDPLNKRLRRYTLIEMLAEDLGDATLSNILATSISTTELPKAKELLEQLMHDWMDRGLSSGHVAAMLDLQDLLMLQDLVNTLHASVANRRKRRMFRYVCYKNLKRRLDNDMIVHELDMKTYMMYKVCRMQSCNGYLISTLASLPVRYR…	2	18.2429	58.3699	13.4697	0	0	11.7834576345644d	in process	this study
HaRxL105	ATGCATCTCCGCTTGGCTCTTGTGCTGCTTGCTGCGGCCGTCGCTGTAACAAAAACCGAAGCGCTCCAGTTCGACCAACCCCCTGCGCTCGGTGTAAAAGATGCCGACAATCCTGGACAGAAGGACCTTAAAACGGGTGATAGCGTACGCGAAGAGAGACAATTTCAGGCTATTGAGGTGTACAATGCTCTCAAAACGTCGGCATTTACTGAGGATTTGAAAGCGACATTCGTCGCGAGGAAAGTAAAAGTTCCAAACTTCGTTAACGGTTGGGCCGATGTTAACACGGCATTCAAACGGTTTTCTGACCAGAAGAAGGCGCTTATTCTCGACTTCTTGACCGTATTGGCCCAAAACAATAGAGCAGCAATGAATGATTTCATGAAGGAACGCGATGCA…	MHLRLALVLLAAAVAVTKTEALQFDQPPALGVKDADNPGQKDLKTGDSVREERQFQAIEVYNALKTSAFTEDLKATFVARKVKVPNFVNGWADVNTAFKRFSDQKKALILDFLTVLAQNNRAAMNDFMKERDAIMIISIAERFASTNNKASQDIADKLRSCLKGCWSTQKLPADYVFNLLKIDKSVSKAQEKTTMVDKVACLFDDPAFVMWTAYVHRIHEHDTTEMMSRILVPAHFGIEEWKKILATAKTTVGSSTRHGIGRESKTRKHLTSHRELDLGAKEPRGAKRKGQHEEHTGAAPWKRLPVKYQGRYVENAVPGAL*	1	1.11908	0	2.74974	0	0	47.5669	in process	this study
HaRxL106	ATGAGCGTTCGCTACGCGGGTCTGCTGCTCGCAGCAGTAGCCGTTTCGGCACATATCAACGAAGTTAATTCGATAGTCTTTCCCGGCTCGCTCCATATCGACAATCGTAATGGTCACGTTCAGAGGGATCTGCGAAGTGCTGACAACGGCAACGAAGAGAGAAATGCCATTCTGGAAACCCTGTCGAATCATTTGGCGTCGGCATTTGGATACCTGTGGACCAAAGAGGCGCAAGAAATGACCAATTCTGCTTGGTCAGCTCTGCGTAACAAAGAGTCGAGCCTTCCTTTGTATAGCGAGGGCGTTGCACGCGAGTACATTGAGACGGCTGCTTTGAATACGTTGACAGCTGAGCACAGGTTAGCTCGTGCTGAAGCCTACATGGTATCTATGATCGTC…	MSVRYAGLLLAAVAVSAHINEVNSIVFPGSLHIDNRNGHVQRDLRSADNGNEERNAILETLSNHLASAFGYLWTKEAQEMTNSAWSALRNKESSLPLYSEGVAREYIETAALNTLTAEHRLARAEAYMVSMIVALRGVENPESLRNSADNLQQFLINVWKTGKKQPAQVFELLEHVPYEEGNASLVNDSKFAIWMAYMGKTFDHQFKNWADVQHNEQLRIEGDKEKKGGPDYVEGTESRGKKRGQTEAPDLEPGLTPKQKRLKRMELQRVKKILLNINLMGIGRS*	1	60.739	108.779728431408d	48.4204	0	8.38596139746297d	5.33930773053068d	HE574762	Fabro et al. 2011
HaRxL107	ATGGTAATATTCACGAACATTATCAACCTTTATGATAATATTCTAATTAACAAGTATCAAGGGTTAATTACATGTAACCAGCTCACACCTCTCATTGTGCAAATTGCCTGGCAGCCACTGAGTACTACAATGCGCCGGTTGTGCCACGTGCTCATGGCCTTCGTCATCTTTTTGTGGGAAACTTCTGGCGAAACGACCACCGACGGAGATCAAGTCAACGTTACTGCTCTCATGTCGTCCACTGTCCCTGCTCGTCTGAACGAAAGCGCGTTCGTCTCGCCAGAGCGTGTGGAGCCACACAATTCCACCATGGGCAATACCAGCCTAGAGGACCAGAGAAAGGAGGAGAGGGCGCTTCTACCGTCCACTGTACATGATGCAATCGACAATCTGTGGGAG…	MVIFTNIINLYDNILINKYQGLITCNQLTPLIVQIAWQPLSTTMRRLCHVLMAFVIFLWETSGETTTDGDQVNVTALMSSTVPARLNESAFVSPERVEPHNSTMGNTSLEDQRKEERALLPSTVHDAIDNLWESFWGTMRSRTPIFINNFAARVAEEKLINEGTITDTEKFQQILRDLLETHNVRGKYRRVVDYLTQPVLRNGRKQPRVQFQDLTKLFHEFRKSTGMQVHADSMQRIVAFLYLDESLDLMMELWVSSKLTPDEVYGILPAGLEEKLVYSRLFKLPILVYTEAYWTMQSYIAMFTYRVSSYTIDEENSLLKFYLDYFKHREEIEQRFRRRMRKIRLMVTLSRLD	1	3.09214	0	6.02696	0	5.87018	0.714436907603802d	in process	this study
HaRxL108	ATGACGACATTGGTAGTTCTTGTCCTGTTGGCACCAGTGCTACTGCTCAGCGTCGTCTGCCTCGTGCTTTGGAGCAGTTTACGATCAGGCGAGAAACGCAGAAGGCTCCGAAAGCACCGCAAAGGGGACACGCACGTGTGTTCGAGCGACTCTTTAGGGGCGAAACTGCAAGCAGAAACGGCTGGGACACTCGATACAGTCGCCACGAGCAAATCCCGTACCTTTCGTCCGACAGGCGACCGCGCTTTGCAGGGTACTATTGGGGCCATTCCACAACTTGTGCTCGACGGCGTGTATCGCTTGACGACGGAAGTGCCTTTGCTCATGGTGAACCAGCTAGACCATCAGTTGTTCTGCATGACCCGAGTGGGTGCAAGGAACACGCGGCTTCGAGCCGAT…	MTTLVVLVLLAPVLLLSVVCLVLWSSLRSGEKRRRLRKHRKGDTHVCSSDSLGAKLQAETAGTLDTVATSKSRTFRPTGDRALQGTIGAIPQLVLDGVYRLTTEVPLLMVNQLDHQLFCMTRVGARNTRLRADEKNAELLSSHQGDFPGLSTWSDDEAPEEEMSDSSWDEDDSEEGDKKLTEEVVPATTTAPSHLFFDGLEFYLAVSQVRERTVRTIVTLGMAKTLTTLREQQLNESIAIIEQQYPDFTCLSTSEESPSLQQLVEAGHPPMDLLTALQLPWHKVNSL*	-	35.6836	0	13.1101	185.957610298598d	28.5124	8.92571	in process	this study
HaRxL109b	ATGCGCATGCGCTGCGTTGTGTTTGTGGTCTCCAGCTCATTTCTTCGCGGAAACGCTGGGTCGGTAGTCGACGGGGATCGCACCGATGTTGTTGCTATCGACCAAAGCACTCTTCCACGTCTCAACACTGACGAATCGGATGGCCCAGGGCTGCTAATGGCATTCAACAAGACTGTGAACACGACCGCGGCTGTCACTTCAAGACCTTTGGATGACTCGGCTGTAGATGAGACCACTCTTGAAGAGCAGCAAAGTGAGAGGCGGGCGTCTTTGAAGGGCTTCATGGGCCGTGTACGTGAGTCGCTGTACCTCCTGCTGAAACGATCCCCCGACAAACTTTTCAAAGACAGGTTTGGTGGCCATCCAGAAGCTTACTCTCCTGGTGCTATCAACGAATGG…	MRMRCVVFVVSSSFLRGNAGSVVDGDRTDVVAIDQSTLPRLNTDESDGPGLLMAFNKTVNTTAAVTSRPLDDSAVDETTLEEQQSERRASLKGFMGRVRESLYLLLKRSPDKLFKDRFGGHPEAYSPGAINEWLQYVTKFRALHGKYSDEEIFRLVWKELPKANRKKLFQLLFQADIEKDAVLLQQRLAKSLAPDSNVLINVWNDLGYSPKFVLDELDIDFFAEPKLAIHWLRFNEGFRLNHHADVFSFDNIAIYMKKGAGRSHDAKADPPSRASLLPAPSSSSIDGFFTALESAHTDGHDNLDQVAQALREQYGKSNRGDDRVEKLSSLTDSCYRAWRV*	-	19.4174	0	23.6774	93.1501483915131d	28.5124	91.4502	in process	this study
HaRxL110b	ATGAACGTTCGCTCTGTTTTCTCGCTGGTAGCTGCTGCTACTGCAGTTTTGGCCCACGCCGATGGGTTGCCCCACCCAAACGTAATGACAAACAGCCCGTCAGCTAAACATGGTCGAGTCACCAAGGGCCAAAGTGATGATCCTACTGTAAAACGTTTGCGAACTAATATTGAGGTAGTCGACACCGTTGATAAGAGGACGACAAGCGAGTTGAGGAGTTTCGCTGACTTGTGCATGTCGAAGTTCATCGAGATTGTAAACGAGCAATTCTCGTCAGAGCTGGAAATAATGATGTCGCGCTTCTTTCCATCAGTCAACCCGAGTGAGCCGAAGCTGAACAACCACTATCTGCACATGTTGTTGAGTCCCGAAGTGGATCAAACTTTGATTTCGTCGCTC…	MNVRSVFSLVAAATAVLAHADGLPHPNVMTNSPSAKHGRVTKGQSDDPTVKRLRTNIEVVDTVDKRTTSELRSFADLCMSKFIEIVNEQFSSELEIMMSRFFPSVNPSEPKLNNHYLHMLLSPEVDQTLISSLKDRYGADVVITVLVEAEKHGDKKIKEIATILWEQQLVKWLDDELSPEKVLAELKLCERPTSGKLETLEAYISDYNAKYFDDIKLVDLLKSMLDGENGLAPTLLVRAFLGEEVNRFGDEVVVEVLVRAKMADSSDADVKELEKQLFECWISDETTADDVFKWLKFGKIETLDAFDTQVEVLENFIKALNNEQKSTQDDLLMVMINGFGREDKLAHTLWSAKMLSPGEGSKALDLEEQLITKWKTEKLSPSAVVERLRLTESLSGLTG…	4	4.49143	0	1.86225	0	0	16.0179231915921d	in process	this study
HaRxL111	ATGCGTCCACTCTCTTCCTTTTTTAAGACCCTTGTCATTCTCCATTGGACAAGCGCTGGATCTACACCCGCGAATGGTGATCCAATCGATGTTGGTGCTCGAAAATTGTCCGATAGTCCTTCACCCCTAAATCTGTCCGCGTCCATCGAGTCTACAGGGTCGCAGCTGCAAGCCCCAGTTGTGGGGAACATGTACGCCGAACTTCAGGGTCAAGAGGCGAGGAATGTGGAGTCCATTCTGCCCACTGCGCTGCTGATTGTCGATGTGGAGAAAGTAGTTGCTAAGCCACCAAAACAGCTGGCCGCAGGTGTCGAGAAGATCGACAAGAATGCTAGGATGATTGCCGCCTGGGAGTTGGCGGGGAAGATTGCCACTCGTCAGAAGAGAGAGGTGATTGAC…	MRPLSSFFKTLVILHWTSAGSTPANGDPIDVGARKLSDSPSPLNLSASIESTGSQLQAPVVGNMYAELQGQEARNVESILPTALLIVDVEKVVAKPPKQLAAGVEKIDKNARMIAAWELAGKIATRQKREVIDTFQKGEMIEDRQRLQLWTELNEPRYSYREVRRLFQPGKRDELVKLFLQLREHPEHKKRVEAMQRELLEERPEALPEVLDVWLQLELSPEGAFFMMPVSAISSKHNSG	-	11.1677	0	15.7157	0	0	3.58640227361851d	in process	this study
HaRxL112	ATGCGCATCTACGGTCTCGTCTTTCTGACCTCCACCGCTCTTTCGGCCCGTGCCGACAACGACTTGGAACCCGCAGGTTTCAACCTGAGAACGCTCCACCCTTCGCCGGCCGCTCCGTCGTTGGACACCAACGACCACGACAATTCTGCCACGACGCCGTCCATGAGTGATGGTAGTCCATCGAACACGGATGAAAGGATATCGATGGATTTTTTGAAGTCGATCATACTTCCGACACTTCCTCGGGTGGTCAAGATGGAGCCGGAGAAAAGCAAGGAGGCTGTTCTTAGCGACTTACTTCAGTCGCTTCGCGAAGACGTTCCTCTTTACGAGCTCAGGGCTAAACTAAAGACGCGAGAGTGGAAGAAGTTGTACAAGCGCTACAAAGGGTCTGAAACG…	MRIYGLVFLTSTALSARADNDLEPAGFNLRTLHPSPAAPSLDTNDHDNSATTPSMSDGSPSNTDERISMDFLKSIILPTLPRVVKMEPEKSKEAVLSDLLQSLREDVPLYELRAKLKTREWKKLYKRYKGSETLLIEDLTRHFGFQRLLQVLQKGFEGKAPRDLLGRRRRTLEQKLAMDQLKSWVKSGKSLDQLFIDLNIADKKKGGGRLAETLLWSEDSDHWKVKVMKAYSNHLYTGKKRRSREAYLDAIRNGVGGEKAFFTMLQVFKRHTNFAEQVSELEDIYLRTCSEDKTNPVEVFKTLQLEKQGNTLFDETGLSKMEQYVEGYNRAVHKDEQTTVFAVLDKAMGEKLLPALAEAYKVSPDSLTVRLYAGELFESRNPEGKTVLSEEALLPFIAK…	2	1.50828	0	0.395634	0	0	5.33930773053068d	in process	this study
HaRxL113	ATGAGGTTCCATCTCTTTGCCCTCTTCCTCGTTGTCGTCATGCTGCGTGCACGTGCTGATTCTGGTTTGGTCTTTAGGGCATCTGGGGATGAAGCAACACCAGGTCTGGAGTACAACAGTTTCATGGGACAGCAGGCGACCAACACTTCTGTCGGCCAAGAACAAGAAGATCGAGATCTCTTTGGTTTTGACAAGGTCGCAAAAGTATTGGTGCCGCGGTTCAAGCAGCTGCAAGGACTCCCTCGGATCGATGAGTCAGTGAAAGACGCCTTCGAGACCTTAGGACTCAACTCCATGCCGATCAGCAGAGATGAAATTATCCGGGAGCACTTGGTGACCAAGTTCTTCTCGTGTCGCGAATTCAATCGCTGGGCCAAGCATGTTGCCAGGACAAACAAG…	MRFHLFALFLVVVMLRARADSGLVFRASGDEATPGLEYNSFMGQQATNTSVGQEQEDRDLFGFDKVAKVLVPRFKQLQGLPRIDESVKDAFETLGLNSMPISRDEIIREHLVTKFFSCREFNRWAKHVARTNKQDRYAAMFDVLQATFNEKNVATLIILAKDSWRTQAWREAGDGAVRVVVLARIRVRLYSDEYL	-	0	0	0.0432595104181477d	0	0	0	in process	this study
HaRxL113b	ATGAGGTTCCATCTCTTTGCCCTCTTCCTCGTTGTCGTCATGCTGCGTGCACGTGCTGATTCTGGTTTGGTCTTTAGGGCATCTGGGGATGAAGCAACACCAGGTCTGGAGTACAACAGTTTCATGGGACAGCAGGCGACCAACACTTCTGTCGGCCAAGAACAAGAAGATCGAGATCTCTTTGGTTTTGACAAGGTCGCAAAAGTATTGGTGCCGCGGTTCAAGCAGCTGCAAGGACTCCCTCGGATCGATGAGTCAGTGAAAGACGCCTTCGAGACCTTAGGACTCAACTCCATGCCGATCAGCAGAGATGAAATTATCCGGGAGCACTTGGTGACCAAGTTCTTCTCGTGTCGCGAATTCAATCGCTGGGCCAAGCATGTTGCCAGGACAAACAAG…	MRFHLFALFLVVVMLRARADSGLVFRASGDEATPGLEYNSFMGQQATNTSVGQEQEDRDLFGFDKVAKVLVPRFKQLQGLPRIDESVKDAFETLGLNSMPISRDEIIREHLVTKFFSCREFNRWAKHVARTNKQDRYAAMIHGGHKLGEKLEMAQFEWWFSRGYGSDYILMSIFDIRQQYLPHHSRLDSIHRRYSDFFDAKGNFPGPEETVGSAYEKMLAVEYFSSRKFKRWTNHVTMKNKKDRYAAMFEVLVKVHGKKKVAKILALANDSQRTRSIGTKLEKTQFRWWVRKGYQPDDIPKKVFRLMVEDMPNNPWLQRLNKRYSKFTKKQTTAPIPVLVIKRPSSEREEKLRSP*	1	5.02607	0	4.55456	0	0	0	in process	this study
HaRxL115	ATGGCTGACATCATCACTATGTTCCTCTACCATAGCATGCTGTTTATCATCCTTCTTCTCTGGAACCGGACCGTTTGTATTGCTCACAACCACAGCCGTCTATCTCCCCTTAGCAAAAACCTGCTCGATGACCGAGCACTTTTAAAGCCCCTAGCTGCGGACGCAACCACCGGCGTGGACCAAGAAGATGATGCGAGGGGCCATTCTGCTTTTTTAGGAAACCTAGGGAGAGTTGCGACAATATTGGCTGCCAAAGGATACTTGCTGCAACAGCCCCGCCCGGAAACCGCTTTCAAAGTTCTACGCATCGGGAAGAATCAGGACAAGCTCCCAGCCGATGAGAGATTGAAGATCTGGATCGAGTATGCACGGAACTACAAAAAATCTAACGATGAGGAG…	MADIITMFLYHSMLFIILLLWNRTVCIAHNHSRLSPLSKNLLDDRALLKPLAADATTGVDQEDDARGHSAFLGNLGRVATILAAKGYLLQQPRPETAFKVLRIGKNQDKLPADERLKIWIEYARNYKKSNDEEGWYKPEKVFILLVKTHPVNDVLDWFKAVGLREDADKLRDVLSKDDFPPLRKSMNQRWLDSRTRPEKVFTLLGVGNKPILLDPNVSHWILYCGQFRQKYGDDAVSVKEIVRCMQGTENVHKSLVYGAYLQLIGHRYPTLRLLTNNMRDALYERLVEVENMSPLLAYRFLRWQVGTDVLKLPRSDRRFRAMKDYTLKYASRIDRHEEAIAEYVFEHLTPAKIFNYLKVISTART*	2	27.6073	22.1099970246261d	43.4577	0	28.5124	5.71549526083042d	in process	this study
HaRxL117	ATGCACGACTCGCGTGTTATACTGGTGCGTGTACTCATAGTTCTCAGTGCTGTGGTATTGCTGGTGAAGGCACATGCTGTGACGGAAGGCAAAGCGTCGATAGGGGCAACATCCGATCTAGCATCTTCGACCACGACCCAGAACAAAGGTGCTTCCAAGAGGTTCTTATTGGGTATCGTCCCGCCGGCTAATCTGTCATCATCACTCAAGAGGGCTTCGACTTGGTTGCGTCAGAGGACGAAAAGCAAGAGCATTCGATCTCTATCCTGGCCTGTGAGCAAGGAAACTCTGGACGACGCTCGAAGACAATTGCGATTGAAGCTCGAGGCAGGACCGAAGGGAGATTTGTTCAGCCGCGAGTTTTACGCTTGGGTCGCTGACAACGATCGTTTCAAGAAG…	MHDSRVILVRVLIVLSAVVLLVKAHAVTEGKASIGATSDLASSTTTQNKGASKRFLLGIVPPANLSSSLKRASTWLRQRTKSKSIRSLSWPVSKETLDDARRQLRLKLEAGPKGDLFSREFYAWVADNDRFKKLYPNDKLSLIDLLLDTYYTHLELAKVIELALDVFPTGCKHQKMATRLAKELMETWEGLEYDEYRVFELLRLSVEGTNIFERPELSMWFHYVVLITPSEVDGLVSLVKKKTAAVLAAYYNDDKLDAIIDKTYLGPYRLQRTFLNLATATISRQDTTDPSAY*	1	1.37815	0	1.42676	0	0	0	in process	this study
HaRxL118	ATGCAGGTCTTCTATCTCGTGCTCGTGGCTTCATCGGCAGTATGTGCCGAAAGTACCGCAAGCTCAAGTACTGCAGCTCACGACTACCAAGTGGCTGTCCGCTCATTTGCCGGTGACCAAGACAGCACCCCACCCACGAGTTTGATGCCGTCAGATGGGACGTTGGACGATGAAGTGAGGGCGACGACGTATATCGATCGCTTCGTATCGAAGCTGGCGGTGGTTTGGTCCAAGTTGCTAGGAAAGAATCGGAACACTCTTTTCTTAAAACTGACGGACGGCTTAGAACGCTCACCAGATGGTATCATCAAGATGCTGGAAGATCCAAAGATGAAGCTCACGATGGCGAGCTACTCGCCCCACGCTCTGGTCGAGAAAATCTTAGTTTCGTTTGACTGT…	MQVFYLVLVASSAVCAESTASSSTAAHDYQVAVRSFAGDQDSTPPTSLMPSDGTLDDEVRATTYIDRFVSKLAVVWSKLLGKNRNTLFLKLTDGLERSPDGIIKMLEDPKMKLTMASYSPHALVEKILVSFDCVDLALALVQVQRSSNEGIAKIATTLLQAQFRSWMGHDEKVFGTAFQRLKLDSIKSDEYRDFCWKVIVLDNFITAWKNWKDNKNEPIRAVNSKPVNKKEVVNALTEGFGGVGGFVSVIGGARRFGGQALEMGNQLSRDMQDVWKGIDKIPPKAVVVLMRRAGDPEALSDDNMQMLSAYIAHYLQIQHTTPPLLLQALIDGFGGGRPLAIALSKMSLTDEVIKDWRILRLLIDRKTKNADAPETSSVHVQKEQARKMQNRLWRSSLRI…	1	2.41889	0	2.79398	0	11.0571417288631d	13.617	in process	this study
HaRxL119	ATGCGATATTTCTACATCTTTGCACCCTTTATGAGTGGCGCGCTGGTTGCCGCTGCTGATCCGACCTCGGGCTCCAGGGAATTCGAGGTCGGGGCGCCTGATGCAATCGAGTCCAAGACTGCGAAGGAAGACTTGCTGAGAAGTCGTTCCTTCAACGGGATTGAGCAACACGAAGATCGGTCGTATCTCCTTGAAGGAGTTGTTGGCAAGCTGATCACTAGGTTCACGTCGGTCATAGTCGAGATTGGCGACATCATTGACGCTCATCTCCGCGCCCTGGTTGGCGAGCTTACTGCTGACCCTATCGTCCGCAAGTGGGAAAGCGAAGTCGACCGGATGGTTGAGGATTACTACAAAGGCAGAGAACGTCCTGACGACGACTTCACGTGCTTAACCATA…	MRYFYIFAPFMSGALVAAADPTSGSREFEVGAPDAIESKTAKEDLLRSRSFNGIEQHEDRSYLLEGVVGKLITRFTSVIVEIGDIIDAHLRALVGELTADPIVRKWESEVDRMVEDYYKGRERPDDDFTCLTIRLRQTPGFRNVRPKLKQLIRRGPFSFRELHNQGWENGITDTAKYVHMLKMDPLHEKYGYELESKLFTSWILKRKNPEDIVAAFLSESESSYNSDVVKNTVAHYMEFITLIAMILPR	1	0	0	0.346076083345182d	0	0	0	in process	this study
HaRxL120	ATGCGGGCTTCCAACCTCTTGCTATTGTTAACCGTCGTTGCTCCAACGTGTAACACTGTATTTGCACAAGCTGTTGTAGGATCCCCGCAAGATAAACGTTTTACCGTGTCGGACTTCGGTTTGGCTCACGCGACTCCACCAACAAGGTATTTAAGGGGTCCTAATGCCGAAGGCGGAGGGCAGGCGAGCAAAGCTGCTGATCGTATCAGCAGGTATGTGGCCAAGATCTTACGTTCGATCGGTTTCGAGGATGCTGCGAATGAGAGATTGTACGCATTATGGGAGAAGAACAAAAGGTCTGGACACGATGTGGCGATGAAAGTCACGCTTGCGTTAGGTCAGCCTAAGAAAAATAACCCAGACGGTTTGAAGATTTCACATTATGGCGGGTACATCAAT…	MRASNLLLLLTVVAPTCNTVFAQAVVGSPQDKRFTVSDFGLAHATPPTRYLRGPNAEGGGQASKAADRISRYVAKILRSIGFEDAANERLYALWEKNKRSGHDVAMKVTLALGQPKKNNPDGLKISHYGGYINYRQKKDPIWMGRKLRAS	-	21.4959	36.719258407366d	20.8797	0	28.3261	31.5759	HE574763	Fabro et al. 2011
HaRxL120b	ATGCGGGCTTCCAACCTCTTGCTATTGTTAACCGTCGTTGCTCCAACGTGTAACACTGTATTTGCACAAGCTGTTGTAGGATCCCCGCAAGATAAACGTTTTACCGTGTCGGACTTCGGTTTGGCTCACGCGACTCCACCAACAAGGTATTTAAGGGGTCCTAATGCCGAAGGCGGAGGGCAGGCGAGCAAAGCTGCTGATCGTATCAGCAGGTATGTGGCCAAGATCTTACGTTCGATCGGTTTCGAGGATGCTGCGAATGAGAGATTGTACGCATTATGGGAGAAGAACAAAAGGTCTGGACACGATGTGGCGATGAAAGTCACGCTTGCGTTAGGTCAGCCTAAGAAAAATAACCCAGACGGTTTGAAGATTTCACATTATGGCGGGTACATCAAT…	MRASNLLLLLTVVAPTCNTVFAQAVVGSPQDKRFTVSDFGLAHATPPTRYLRGPNAEGGGQASKAADRISRYVAKILRSIGFEDAANERLYALWEKNKRSGHDVAMKVTLALGQPKKNNPDGLKISHYGGYINYRQKKDPIWMGRKLRASRGFAIAKIWVQDGWKLPMPWYHGRLWQPSRG*	-	27.4449	36.719258407366d	25.8984	0	45.098	31.5759	in process	this study
HaRxL121	ATGAAGCTTTTGTACGTTCTCGCCTTCGCTGCTCTGGCAGCTGCCACGACCGCTGCCCCCAGCACCGCTGTCTCAACTGTGGAGAAGAAACAAGTCGCCAAGAATCTGCGAGGCAGTCGTCGACTTGGAGGCGGGGGTGGTGCTCCTATTTCGTTTGATGATAAATTGGCCACTAAAGGTTCGAGCACCACGAACCAGGAGAACGTGGAGCAGAACACCCAAAACCCTGCCGAGCAAGTGGACCACCACAATGGTTCGCCAAATGGCGGCGGGCATGTGAAGAGCGAAGAAGAGAAGAGGAAAGAGAAGGAGATGAAGGAGCAGGAGAAGAGGGCGAAGGAGGAGAAGAAGAAGCAGGACAAGGCGAGGAAGGAGGCAGAGAAGAAGAAGAAAGAGCTG…	MKLLYVLAFAALAAATTAAPSTAVSTVEKKQVAKNLRGSRRLGGGGGAPISFDDKLATKGSSTTNQENVEQNTQNPAEQVDHHNGSPNGGGHVKSEEEKRKEKEMKEQEKRAKEEKKKQDKARKEAEKKKKELAKKAKEEEKRKKEEEKKRKEQEKRAKEQEKWAKEENTQQEDGNMKQGGGNAKQGAPPMKQGAENVNQND*	-	58.584	0	19.639	278.936415447897d	79.1389	15.3699	in process	this study
HaRxL123	ATGCTTTTCAGTATTGTGATGGTAGCTCCTCTGTATAGTGCATTGGGACAAAGCAGACCGGTGTTCATGCTCACGGTTTCGCTCGACAGGGAATTGCGACTGTGGAATGAAAATGCGTGCTTGGAATCTCTGGTAGCAGCAACATGTGTTGAGAGGATGACCGGATTGGGTGGACATGCTTACAGTGTCTCGTATAATGCAGCAACTGGTATTATAGCCGCAGGTGTTGGGGATCAGACCATTCGGCTTTGGAACCTAGGTACTGAGACTGCATCGTTATCGAGTGGCTATGTGTGCGACCTGTTGTGGAAAGGGTTGCAGAGCAAAATTACTTGCGTTCAATGGCATCCGTTCCAGCAGTCATTGTTAGCTTACGGCATGGACGACGGCCGCATTGGG…	MLFSIVMVAPLYSALGQSRPVFMLTVSLDRELRLWNENACLESLVAATCVERMTGLGGHAYSVSYNAATGIIAAGVGDQTIRLWNLGTETASLSSGYVCDLLWKGLQSKITCVQWHPFQQSLLAYGMDDGRIGIYNVQAKTYRYFRTKHDHEVVQLQWIIQKPEKTGAVNDAENAFLASIRQLEAVQVEGQSLEEALTVQEGQLGKLHNGDELKIMLWSCDIRNAILESDVDDIGQKSREVALNSTAFDWDEQFRQVAIGQADGVVKVMDCNEIANGNGIATRRFHEHLEPVTCLSWGNGIGGALLASGDQDGKIFIYSCQKSSVSQESAAAVANSDEFVHEASLVGTLTGHLNKISNLRWCVNEGQSFLASSSADGTVQVWNPVSLQRRAVFSHHVGR…	-	3.55408	0	2.00398	0	0	0	in process	this study
HaRxL123b	ATGGCTTCACGAACAGCGACAAGGGCGCATAAGGACGACGTTGGGGCGCAAGACGCTGCAGCAAAGCGCTGGAAGGAGCACCCAGTGTATGGCAAGACCCACACGCGTCTGTTGCCGCCCTCTGCGAATTGGTACTGCTCAAAGATCTGTGACTGGAGCGACAGCGACGTCTTTGGGCTGTTGTTCGCTTTTGGAGCAAAGAACAGTCTCTTTCTCTACCGCGTCGAAAGCAGCACATGGACTGATGGGTCTGCGGTTGCAGGATCAGGAGTGCAAATCTCGTTCTTTGCGCACTTAGTGCGTGAGAAACGCGACCGCCGCGTGACGTCGGTGCAGTTTCTGATGGACACGACGGAGGAGCTGCGTCTGGTGTGCGGCGGGGAAGAAGGCAGCGTGCAG…	MASRTATRAHKDDVGAQDAAAKRWKEHPVYGKTHTRLLPPSANWYCSKICDWSDSDVFGLLFAFGAKNSLFLYRVESSTWTDGSAVAGSGVQISFFAHLVREKRDRRVTSVQFLMDTTEELRLVCGGEEGSVQIWDVASLTLIEQHRKHKAEVMAIASSAALDANFVVAGDRQGQISAWKRDVGKVSVFMPISGDAVHSMAMSPHDKSLVAVGYRSGRLCLVDVDKGIVRHHLAGHDQEVQCVAWKPTVGIRHVIEEENKVTDGVHTSYEQEVWLASSSRDKTIKVWKVFPNGAEEPGLDQVLRLPTGKQGMSFTQTKQLWLPIAWSLSCPQNPAVKHKLWSGSFDGSLFCWEWNAFETNAQEKKGNNRWTPCKPVVVKGGHSRMLFSIVMVAPLYSAL…	-	59.9347	72.519818954272d	58.9015	0	6.70881222372422d	40.7703	in process	this study
HaRxL127b	ATGTGGCTCTTGGCCTGTATCTGCTGCTTCGCACTTGGACTCATTGTGTCCTATACGAACACCTCGTCGCTCTCTTTGATCCCTTCCAAGGTCCTGGAGACGTCCCGTTGGCTCCGCACTAGACCATCGACGTGGCAAAGTCTGTCGCACGCTTCATCTGTCACAGGCTCGTCCATCAGTCACGACGAGTACGCGCGGGGTATTATCATGTGTCTGCACAATGGCATTGTGGCCATGGGCGTGTCGCTTATCCGGGAGCTGCGTTGTTTGGGCAACTTGGAGCTCATTCAAGTATATCACTGTCTTCCTACCGAATTGTCGGACGAGAGTCGAGCGCTGCTTACGCGCAATGACGCGCGCGTGGAGATTATAGACGTGTGCACGGATATTCTGGCGAAA…	MWLLACICCFALGLIVSYTNTSSLSLIPSKVLETSRWLRTRPSTWQSLSHASSVTGSSISHDEYARGIIMCLHNGIVAMGVSLIRELRCLGNLELIQVYHCLPTELSDESRALLTRNDARVEIIDVCTDILAKTGAENLFGGKVEKAKTFKNYWVKPLALYHTKLREVILLDADAVLLRDPAVLRTMSGYVRTGTTFFHDRIANANRFLNEKIKGANSTVKVLVNAFPYKKFGLGGPKPSENLNMTFAWRGLSAHEMDSSMVLIDKTRAGKALEVLKQLISKMRFHLQFSWGDKESFWLAYELAHQEYFFSPWGLSLLESVPNNDLAHPETMCGSMAHFLPTENDTTASELLYVNENAKGQAVADVQYQSDASHAAVPP*	-	11.6641	0	10.1698	0	0	6.44415	in process	this study
HaRxL128	ATGCGCGTCCACTGCCTCGTTTTTCTGGCGTCATCTGCTCTTTCGGCTCGCGGTGATGGCGTCTTGGAACCTGCGGATCCCGACGTGGCAGCGCCCTACTCTTCGTCGGTCGCTCGTTCATTGACCGAAAACGACAACGACAACGTTCCTGCCACGATGTCGTTCAAGAGCGAGGGTCCAGTAAACGACGATGAAAGAATCATGACGGGCGTCTCTTCCTTGGTGGGGAAGGTACAAGAAAGGATCCACACGGCGGTGCAGGGAGAGAAGCAGAAGACTTTCAACTTCTTGGCGCAATCACGCACGGAAAGCAACACCCAGACTTTTATCGAAAATGCACTGAAAACCAAAGAGTGGAAGGCCTTGTCTGTCCGCTACGAAAGGTCTGGAGGTTCGATG…	MRVHCLVFLASSALSARGDGVLEPADPDVAAPYSSSVARSLTENDNDNVPATMSFKSEGPVNDDERIMTGVSSLVGKVQERIHTAVQGEKQKTFNFLAQSRTESNTQTFIENALKTKEWKALSVRYERSGGSMITPLLARYDCAEVARVLAPALKFNKDGVLQLPKKPASVKEKLAVDMLKHWGEEKRPIRTLFTDLELNVQTETSPLYYNLGGSRMRVLEAYRQYAKIDDQSYLDAVKTGFGGKTIFLEHLGNAKTFWNTADKADELEKIALNTPSLNPLDVLKKTKPNSLRELIFDTDTFRLVSKYVEANPARKTTVLKVMMDSLGGEAHLLQALADFRGKPTDAWLSCRLALFNQWRTTDKVTSTSGLQDRLNSLSDAKQKRRITRMYTAFFEGHQ*	-	79.4592	66.3299910738783d	13.2609	0	25.1578841923889d	9.3019	in process	this study
HaRxL129	ATGCTAAAACGCTGGTTGATCATGCGTGTCAACATTAGCGTGCCTGCGGCTGCTGTAGTGATCCTTGCATGCCTTGCGAGTCCCCCCAGGATATATGGTTTCTCCACCACGGGTGCAGCCAACCCGGAAGTAGCAGACAACAACCACGACGAATCTCTTAACAAGTGCATGAGGAGGGCCGACACGAACAACGGCGAAGAGAGAGTCATTTTGTTTAAAATGTTCAAGTCGTTCGTGAATTCCATCCCCGCGCCCAAGCTTCAGAAACTCTTTCAGTTTAACAAAGCTAAGATTGAGATGGACGAAGGCAAATTTCTCGCAAAGCTTTCAGGCAGTAAGCTTCCTTCCGTGAAATCGCAACTGCGATCAGTCGTGTCCAAGTACAAAATTGATGACCTG…	MLKRWLIMRVNISVPAAAVVILACLASPPRIYGFSTTGAANPEVADNNHDESLNKCMRRADTNNGEERVILFKMFKSFVNSIPAPKLQKLFQFNKAKIEMDEGKFLAKLSGSKLPSVKSQLRSVVSKYKIDDLANTLQKAKESSDCTISNRATDLLDLLFARWAIKEKSIDEVTHFLNMFCRRSNPTKDDYRKMEVLHSYIKHLNPDEKSYPILLGALENRYGQVSLGAILAR	-	0.0752217360511423d	0	0.372067	0	0	0	in process	this study
HaRxL130	ATGCGTCTCCGCTCCGCTGTTCTGCTGCTTGCTGCGGCCGTAACTTCAACAAAAACCGACGCACTCCAGGCCGGCCATCCCTACTCGCGCGGTGTAGACAACACAGACGATCCTGTTCAGAGGCATCTGCGCACGGATCACAGCGAAAGCGAAGAGAGGATGTATTCTGGTTTTAATACGTATAAGGTTTTTAAAACGGGGCCACTTATCGATGAGAAGCGAAATACGTCGCGGCGGGAA	MRLRSAVLLLAAAVTSTKTDALQAGHPYSRGVDNTDDPVQRHLRTDHSESEERMYSGFNTYKVFKTGPLIDEKRNTSRRE	-	0.0411566071023203d	0	0	0	0	0	in process	this study
HaRxL130b	ATGCGTCTCCGCTCCGCTGTTCTGCTGCTTGCTGCGGCCGTAACTTCAACAAAAACCGACGCACTCCAGGCCGGCCATCCCTACTCGCGCGGTGTAGACAACACAGACGATCCTGTTCAGAGGCATCTGCGCACGGATCACAGCGAAAGCGAAGAGAGGATGTATTCTGGTTTTAATACGTATAAGGTTTTTAAAACGGGGCCACTTATCGATGAGAAGCGAAATACGTCGCGGCGGGAA	MRLRSAVLLLAAAVTSTKTDALQAGHPYSRGVDNTDDPVQRHLRTDHSESEERMYSGFNTYKVFKTGPLIDEKRNTSRRE	-	0.0411566071023203d	0	0	0	0	0	in process	this study
HaRxL131b	ATGCGCTTCCGCGTCGTCCTCATCCCGTTCGTGGCCGCCTCCATCGCAAACTGCGCCAGCGTCACTGGCGTGGACCCGCAGTCTGTTGAAGACGTGACCAACAAGTTCCTCGCGGCCAGGGGTCCCCGTGTGCAATCTGACCCTCACCAAGAAGAGAGAGGTGGTGTTCCGGGTGTGAGCGGTGTGGTTGAAAAGGCTGGAGAAGTCATGTCGGATATTGTCCATACCCCACAAAACCAAGTTGTAATCAACACTTATGTTGGTCACTCAACTCCTGTAGCCCGTTCTGTTCACCCTCCCCCTGCCCCTGAAGCCCCTGCTGTTCACCCTCCCACTGCCCCTGCAGCCCCACCAACGCATGGGACAGCTGAGACACCGAATGGTGGC	MRFRVVLIPFVAASIANCASVTGVDPQSVEDVTNKFLAARGPRVQSDPHQEERGGVPGVSGVVEKAGEVMSDIVHTPQNQVVINTYVGHSTPVARSVHPPPAPEAPAVHPPTAPAAPPTHGTAETPNGG	-	0.689025	0	2.03603	0	8.88298	0	in process	this study
HaRxL131c	ATGCGCTTCCGCGTCGTCCTCATCCCGTTCGTGGCCGCCTCCATCGCAAACTGCGCCAGCGTCACTGGCGTGGACCCGCAGTCTGTTGAAGACGTGACCAACAAGTTCCTCGCGGCCAGGGGTCCCCGTGTGCAATCTGACCCTCACCAAGAAGAGAGAGGTGGTGTTCCGGGTGTGAGCGGTGTGGTTGAAAAGGCTGGAGAAGTCATGTCGGATATTGTCCATACCCCACAAAACCAAGTTGTAATCAACACTTATGTTGGTCACTCAACTCCTGTAGCCCGTTCTGTTCACCCTCCCCCTGCCCCTGAAGCCCCTGCTGTTCACCCTCCCACTGCCCCTGCAGCCCCACCAACGCATGGGACAGCTGAGACACCGAATGGTGGCGCAACTCCACCC…	MRFRVVLIPFVAASIANCASVTGVDPQSVEDVTNKFLAARGPRVQSDPHQEERGGVPGVSGVVEKAGEVMSDIVHTPQNQVVINTYVGHSTPVARSVHPPPAPEAPAVHPPTAPAAPPTHGTAETPNGGATPPITKEVNPGQVKNADDHTGQIPKKTSTVRKTFYWLAGIVGVTAAATIFFKLWQNHHTAPPESTAAAGTVAPAAASSLV*	-	27.5813	88.4399880985044d	40.3679	885.044	1060.83	234.182	in process	this study
HaRxL133b	ATGAGGTTGTCGTACCTCCGTGTGCTCTCCATGGGTGGTGCACTGCTTTTCGCTGCTGATCTCGCCTCGGCCGTTAGCGAATCAAAAGGCGCTCCAGCACCTGAGAACGCGCCTACAACGAGGCTGTTGAGGGGTGACGATTCAGAGGAGGAGAGGCTTTCTTTTAAAGGGATTGGTGGGTGGTTTGGGAAGTCCAAGTCGTTCAAGCAGGAGGAAGAACTGGTGCTTATTGAGAGCATTCTCCAGAAGAGTGGCACGAACCAAGTGGAAATC	MRLSYLRVLSMGGALLFAADLASAVSESKGAPAPENAPTTRLLRGDDSEEERLSFKGIGGWFGKSKSFKQEEELVLIESILQKSGTNQVEI	-	0	0	0.094872	0	0	0	in process	this study
HaRxL133c	ATGAGGTTGTCGTACCTCCGTGTGCTCTCCATGGGTGGTGCACTGCTTTTCGCTGCTGATCTCGCCTCGGCCGTTAGCGAATCAAAAGGCGCTCCAGCACCTGAGAACGCGCCTACAACGAGGCTGTTGAGGGGTGACGATTCAGGGGAGGAGAGGCTTTCTTTTAAAGGGATTGGTGGGTGGTTTGGGAAGTCCAAGTCGTTCAAGCAGGAAAAAGAACTGGTGTCTATTGAGAACATTCTCCAGAAGAGTGGCCTGGACCGAGTGGATCTT	MRLSYLRVLSMGGALLFAADLASAVSESKGAPAPENAPTTRLLRGDDSGEERLSFKGIGGWFGKSKSFKQEKELVSIENILQKSGLDRVDL	-	0	0	0.682584	0	0	0	in process	this study
HaRxL134	ATGTACTTCACATTGCTTACAACAAGAAGGTTACCACTACATACGTTGTCATTGTCTGCTAGCTGCGTTGCACTCCAAAAAGATGGCAACAACATGTTTTGTCGTGGATTTCGCGACCAAATTCGTCCATATGACAAGAATGTACTCTACGACTGGGCAAAGGCTACAGTCTATCGTGACATTACCGGTCTTAGAACTTTGCGAGATCGCCGACGACATATTTTTAGACATACTGGCCATCGTGATCGCTATGAACGCTGCGATTGGAATGTCGTCGACGTCTGGCGCCACAAGAAAATAGTAAGC	MYFTLLTTRRLPLHTLSLSASCVALQKDGNNMFCRGFRDQIRPYDKNVLYDWAKATVYRDITGLRTLRDRRRHIFRHTGHRDRYERCDWNVVDVWRHKKIVS	-	0	0	0	0	0	0	in process	this study
HaRxL135	ATGCGCATTTACGTCACCGGCCTCCCGACCATAGCAGCCGTCCTGGCGTACTCCAATAGTTCCTCGGGGGTGTCCGCTTTTTCTACGACAGTCGCTGCCCGCTCATCGTCGGCGACTGTCACTGACACCGATGATACTGCCGCCAAAAGGAGGTTGAGAACTTCTGAAGCCACGGTCGCTAAAGAGAGGGCAGTACTGGCTGGGACGAAGCTCGTGGAAAACGTGGCAGACCGCTCGGTCAAGATCTCCAAGCGT	MRIYVTGLPTIAAVLAYSNSSSGVSAFSTTVAARSSSATVTDTDDTAAKRRLRTSEATVAKERAVLAGTKLVENVADRSVKISKR	-	0.225665208153427d	0	1.62183	0	10.0632183355863d	1.4288738152076d	in process	this study
HaRxL136b	ATGCGTCCACTCTCTCCTTTTCTTAAGACGCTCGTCATCCTTCAGTGGACAAGTACAGGGTCAACAACCACGAACGATGATTGGCCCGACGTTGTTGCTCGGAACTTGTCCACTGTTCCTCCAGGCCAAGAGACGTCCACGTCTGTCGAGTCCTCAGGGTCGCAGCCGCAAGCCCCAGATGCAAGAAAGATGTATGCCGAACTTCAGGAACAAGAGGCGAGGAATGGATGGACCTCTCTGATCAATCCGATGCAGCGATTGAGCGTGGAAATGTTGCTTTTGGGCCCATCACTACATGAGAGCACAGTTCTCAAGACGATCAACGAGAAAGCGGGGATGATTGTCACTCATGAGAAGCTCGCGCAGTGGCTGCACAAGTTCCGAATGCCTGGGTACTCC…	MRPLSPFLKTLVILQWTSTGSTTTNDDWPDVVARNLSTVPPGQETSTSVESSGSQPQAPDARKMYAELQEQEARNGWTSLINPMQRLSVEMLLLGPSLHESTVLKTINEKAGMIVTHEKLAQWLHKFRMPGYSFRDDVLVKLLVQSKREGELARLFLRLRAAGGMEGCAEAMQRALLDEYPEAFSQVSEAWLRSMLNPEDAFHMMPIPLKQIGLGAVGEKSQWPVVLRMILGWLGYVDNYRSLGLDFSDYKVAKVLTSNRNFDEVLEILRKLRGVHGMKDRADRIQSGVRLRLAFGDSLVKKLSPARVCTEMFSSVTISSMNVGREESDWAVLLTQLEKWLEYVDEYRSLGLDFSDYKVAQVLALHRNKDEVLEILHMLEGVPGMKNRVARMRSGLNFY…	-	1.14361	0	2.6277	0	0	0	in process	this study
HaRxL136c	ATGCACCTACAATACGTCCTCACACTGGTTGCCGCCGCTCTTGCCGCAAGTAAGGGTTCTGCTTCAGTCGCTGGACCCACGCATGATGCCAAAACCAGGAACCTAGCTTCGCAGGACCAAGTCTACCTGATCGACCTTCTTATATCGGAGACTAAGACCAAGCGAATGCTCCGTGGTGCTCAGGATTTCAATGAAGATAACACTGTTGAGTACTCCCCAAGCAGTGGCGCACCCAAGAAAACCTTTATCGAAGACAAGCTAAAGGATTCGCTGTCCAGCCTAGAGACGACGACGAGGTTTTACGATCGCTGGTACGAGAGTGGATACTCCATCGAACAAGTCATCCGTGGCCTCGAGGAGAGTAAAAGCAGAGATCTCAACGAGACGTACATGAGTCTC…	MHLQYVLTLVAAALAASKGSASVAGPTHDAKTRNLASQDQVYLIDLLISETKTKRMLRGAQDFNEDNTVEYSPSSGAPKKTFIEDKLKDSLSSLETTTRFYDRWYESGYSIEQVIRGLEESKSRDLNETYMSLAKGYAAYVEDKENQTEVEPVDFK*	-	0.390292	0	0.874237	0	22.1142834577262d	0	in process	this study
HaRxL138	ATGCGTACACAGTCCATACTGCTGCTATCTGCATTCGCTCTTCTTACGAACAATGCTGGAGCTGCTGCCAAGAAGTTAGATGTTAATTTGCTCGGCATTTCTGTTGTTGTTGATCATTTAGAGTACAGTCCGACAACCATTGCTGTGCTTAAAAAACTTCGTCAAATGCCTCAAGTGCTGAAAAACGTACGCGAGAAGATCAAGAACAAGAATAAGCTACTTGTTGATGGCTTTCACGACGCCGTGAAATCCGCGAGAGAGTGGAAGTCTAAGAGGACCGATGAGTGGCTCAAAGCGATGCTTTCGAAAGGCGAGAAGGGCCACGATAAGCTCTACACAACGAAATGGACTCCTGACAAGATCTTCTCGAGATTTCGCCTTCACGAAATCAAAGACAAA…	MRTQSILLLSAFALLTNNAGAAAKKLDVNLLGISVVVDHLEYSPTTIAVLKKLRQMPQVLKNVREKIKNKNKLLVDGFHDAVKSAREWKSKRTDEWLKAMLSKGEKGHDKLYTTKWTPDKIFSRFRLHEIKDKESDPVYNWYSEYYEQWVNWNEKGRKK	1	0	0	0	0	0	1.79320113680926d	in process	this study
HaRxL139	ATGCGTTTCCAAAAGTCCATTTTGCTGCCACTTGCTACCTTCGCTGCTTGCTGCAGCACCAACACAATGGCCGAGCGTCGACTTCGGTCCGATTCTCAAGTCCAAACCGGAAAGGAGAATCAAAGCAGCGGTTCTCACACAGGCGCGGTGGGCCTCTCCAAATTGCAGGAAATGGACCCAAAAGAAGTGGAAAAGCAGGTTAGAACGGTCGTCACTAAACTGCCCCTTCCCCCGGGTTTCTCAGCTGACTCGATGGTCAAACTCACCATGGCGTCTTTAGGCAAGACCAAAACCGATCCCAAGTTTGCTGAACAAATGCTGCAGCAGACAGACAAGGCGCAGGAGAAGATGGAGAAGCGAGAGATAACGGGGATCGAGGATCTCAGCAAGATGGGGAAG…	MRFQKSILLPLATFAACCSTNTMAERRLRSDSQVQTGKENQSSGSHTGAVGLSKLQEMDPKEVEKQVRTVVTKLPLPPGFSADSMVKLTMASLGKTKTDPKFAEQMLQQTDKAQEKMEKREITGIEDLSKMGKKAGKEVETGGAK	-	32.783	65.5597	44.6118	0	40.4704	8.19706	in process	this study
HaRxL140b	ATGCGACTTCATATCTCCAACATCGTAGCCATCGCCGCCTTCATCGCGTGCGTCGACAAATCATCAGTGGAGGCTAAAGCTGTCGCCGAGTTCCATTCGGCTCGAACCGGTACTACCACCGACTTCGCTCTCGTAGAAAGGCGGTTGAGGTCTGCCCAGCTGAAGGGAGGTGAAGAGAGGGCGGGGGGGGGGCTCGAGACGGTGGGGGACGTTGCCGTGAAGGCGATAGAGAAGTTTGACGGACGTGTTTCTCTCACGCTACTTCACGAACAGAAGCCTGAGACGTCTATTGTGAAGAAGTTGGCAGCGGCGTACGAGGAAAAGTTGAAAGAAATGCAAGCTTGGGATGGAAAGAAAAAGCTGGACATTCTCAGAACGGAAGATTTGAAGTCTCTGTCT…	MRLHISNIVAIAAFIACVDKSSVEAKAVAEFHSARTGTTTDFALVERRLRSAQLKGGEERAGGGLETVGDVAVKAIEKFDGRVSLTLLHEQKPETSIVKKLAAAYEEKLKEMQAWDGKKKLDILRTEDLKSLSENEQYLGAIVAEQFIRSGVENQVAKGRAYLDRLVKQWEGKSVHDVAKIVLPDTTELDVDGVVVLRHFIENSKTEEKVTNKVLIDALRTRYGSDTQLSKVVLEAIKKTDKKGLETKSEYDLNREGLQLYVSFNRSFARHLLVGIVGRSGSVRSRAYCEGRQGLLSSNVACSTGRGVTTTAQL*	-	48.0788	0	0	0	0	0	in process	this study
HaRxL141b	ATGCGACTTCATATCTCCAACATCGTAGCCATCGCCGCCTTCATCGCGTGCGTCGACAAATCATCAGTGGAGGCTAAAGCTGTCGCCGAGTTCCATTCGGCTCGAACCGGTACTACCACCGACTTCGCTCTCGTAGAAAGGCGGTTGAGGTCTGCCCAGCTGAAGGGAGGTGAAGAGAGGGCGGGGGGGGGGCTCGAGACGGTGGGGGACGTTGCCGTGAAGGCGATAGAGAAGTTTGACGGACGTGTTTCTCCCACGCTACTTCACGAACAGAAGTCTGAGACGTCTATTATGAAGAAGTTGGCAGCGGCGTACGAGGAAAAGTTGAAAGAAATGCAAGCTTGGGGTGAGGAGAAAAAGCTGAACTTTCTCGGAACGGAAGATTTGAAGTCTCTGTCT…	MRLHISNIVAIAAFIACVDKSSVEAKAVAEFHSARTGTTTDFALVERRLRSAQLKGGEERAGGGLETVGDVAVKAIEKFDGRVSPTLLHEQKSETSIMKKLAAAYEEKLKEMQAWGEEKKLNFLGTEDLKSLSENEQYLGAIVAEQFTRSKVENQVAKGRAYLDRLVKQWEGKSVHDVAKIVLPDTTELDVDRVVVLRHFIENSKTEEQVTNKVLIDALRTRYGSDTQLSKVVLEAIEKTDKKGLETKSEYDLNRVGRSGSVRSRAYCEGRQGLLSSNVACSTGRGVTTTAQL*	-	65.6316	0	0	0	0	0	in process	this study
HaRxL141c	ATGCGACTTCATATCTCCAACATCGTAGCCATCGCCGCCTTCATCGCGTGCGTCGACAAATCATCAGTGGAGGCTAAAGCTGTCGCCGAGTTCCATTCGGCTCGAACCGGTACTACCACCGACTTCGCTCTCGTAGAAAGGCGGTTGAGGTCTGCCCAGCTGAAGGGAGGTGAAGAGAGGGCGGGGGGGGGGCTCGAGACGGTGGGGGACGTTGCCGTGAAGGCGATAGAGAAGTTTGACGGACGTGTTTCTCTCACGCTACTTCACGAACAGAAGCCTGAGACGTCTATTATGAAGAAGTTGGCAGCGGCGTACGAGGAAAAGTTGAAAGAAATGCAAGCTTGGGATGGAAAGAAAAAGCTGGACATTCTCAGAACGGAAGATTTGAAGTCTCTGTCT…	MRLHISNIVAIAAFIACVDKSSVEAKAVAEFHSARTGTTTDFALVERRLRSAQLKGGEERAGGGLETVGDVAVKAIEKFDGRVSLTLLHEQKPETSIMKKLAAAYEEKLKEMQAWDGKKKLDILRTEDLKSLSENEQYLGAIVAEQFIRSGVENQVAKGRAYLDRLVKQWEGKSVHDVAKIVLPDTTELDVDGVVVLRHFIENSKTEEKVTNKVLIDALRTRYGSDTQLSKVVLEAIKKTDKKGLETKSEYDLNREGLQLYVSFNRSFARHLLVGIVGRSGSVRSRAYCEGRQGLLSSNVACSTGRGVTTTAQL*	-	47.4893	0	0	0	0	0	in process	this study
HaRxL149	ATGCTAGAAGCAGGTTTTTTGAGTGCAGCAAAGCGTGTACTTGTTCCAAGTGGTATTTTGGCAGTGAACGTGATTACTGAATCCGATGCAGCGCTAGCGCAAGTGGAAGCCAAGCTTGGGCGCGTGTTCTCGCGTGGGTTACGTCTCTCGCTGTCGGCTAACACAACATTTTTTCTCTTTAACGAGGAGTGTGACAATGACACCTTACTAGAGGTGGATCAACACAGTCGCAAGGTCAGGGCCTGTTCGTTCCAGACGCAGCACGCGCAGACACCAGCACTATTGGAGCGCTGCCAGCTGACTGCATGGGTCTCGAATTCGTTAACGCGCAAGTCAAATGCATAG	MLEAGFLSAAKRVLVPSGILAVNVITESDAALAQVEAKLGRVFSRGLRLSLSANTTFFLFNEECDNDTLLEVDQHSRKVRACSFQTQHAQTPALLERCQLTAWVSNSLTRKSNA*	-	9.00193	9.064977369284d	7.9599	0	0	2.68980170521388d	in process	this study
HaRxL150	ATGAGTCGGTACTTGCTGTGTCTGGTGCTGACAACCAGATCTCGGTTTGGGATATGTCCGTGGAAGAGGACGCTGAGGCTGTTGTGCCTGTTGATGGGGAAAACGGCGAGGCAAAACTGGACTTGCCACCGCAGTTGCTGTTCATCCATCAGGGTCAGACTGACATCAAGGAGCTGCATTTTCATCCGCAGTGCCCAGGTGTGCTCGTGA	MSRYLLCLVLTTRSRFGICPWKRTLRLLCLLMGKTARQNWTCHRSCCSSIRVRLTSRSCIFIRSAQVCS*	-	13.5569	58.3699	19.5479	0	32.5191	20.3045	in process	this study
HaRxL151	ATGCGCGGCAGTTTTCAAGATGCTGCCGCTGCAGCTGTGGCGCTCGGAACGTCTGGAGGGCCCAATGGATCAAGTGCTGGAGGGGGAATGGGGGCCATGACGGTGCAGACGCCCGGGATTGAGACGGACTATTCGCGGCCGAGTATGCTGGAAGACCATGAGATTGTGCGGGGAGCGGACAAGTCGTCGGATCCAAAGGACGTGGTGATCAAACAGTTGCTGGAGGAAAACCGCTTGCTGCGGGAACAATTGACGATCAAGGACTCGGTGATTTATGAGCTTGAGATGAATGGAGGCCGCTCAGTGGATGCACAGTCGGTTGGTGCGCGCAAGTTGCGTTCGACGGCGCCGCAGATGATTTTGGACTTGAGAGATGTGAAGAAGAAACAGTTTCAGCTG…	MRGSFQDAAAAAVALGTSGGPNGSSAGGGMGAMTVQTPGIETDYSRPSMLEDHEIVRGADKSSDPKDVVIKQLLEENRLLREQLTIKDSVIYELEMNGGRSVDAQSVGARKLRSTAPQMILDLRDVKKKQFQLFDAAEVGNQHLIATLLRDNVVDVNGVGINQTSALHLAVRNNHSNAVKELLARGADPSARTGDSYTALHIAVQAGNVE*	-	0	0	0.0608527426442528d	0	0	0	in process	this study
HaRxL152	ATGGTGATTAAAGTTGCGCTGCTGTTCGGACGTGACCTCACACGTTGTGTTTTGTTACTGTTGCAGAGCCCTTCAAGCTTGAGCGGCGACGGTTGTGTTGCGGCAACTACATTTTCGAAGACGGTGATGAAGTACATGTTTCGATGCCGCTCGTGCAGGAAGATTGCATGGGCACCATTTCGTCCATTACGGACACCGCAATTTACATCAAGCTCGCATCGGGCCAAAAGGCACGCATCTTTCTACCACATCTCGAGCGTCGGCGTTGCGAGCTCAAGCCGTTATTGCGCGCCAAACCACTCACGGGCAGCTTGCACAGCATGGGTTGGTCCGAGTACGACACGTTTTACTAGGTCGATGCGATTGGACCAAATGAGGTGCTCAAACTCTATGCTTTTT…	MVIKVALLFGRDLTRCVLLLLQSPSSLSGDGCVAATTFSKTVMKYMFRCRSCRKIAWAPFRPLRTPQFTSSSHRAKRHASFYHISSVGVASSSRYCAPNHSRAACTAWVGPSTTRFTRSMRLDQMRCSNSMLFPNVHVLYFVVVYHARRQQYLLVRPDAKINSMCPCVHAIPMWWQMYGSIALVHNCHRSWIPSSEHIFLRNGQPQYCTA*	-	112.708	11.054998512313d	77.8583	46.4894025746495d	4.19298069873149d	12.6599	in process	this study
HaRxL153	ATGACAGTCTCATTTTGCTCTACACTTAAGCTAATGTTACTACAGACAACCGATGGCGAGTCACTGGACTCGAACTCATCTTCACGTGGATTACGTGCCACATCATGCTCATCTACTGAGCCGGTCTCAGGATGCCTCATTTTTATACCAACAACGTCAACATTGACATTCAGCTCTTTACTATCACAGCCAACGTCACTCAGTGAGTACATACGTGTCACTCCGCGCTCATCTGATGGGTAG	MTVSFCSTLKLMLLQTTDGESLDSNSSSRGLRATSCSSTEPVSGCLIFIPTTSTLTFSSLLSQPTSLSEYIRVTPRSSDG*	-	0	0	0	0	0	0	in process	this study
HaRxL154	ATGGTGCCTACTAGTGGCGCAGGTGCTGGTCTGGCACTGACTGGTGGCACTGGTGGCCCTGGGGGAGCACCGGATCTTACTCCGGAGAAGCGGCGTCTTCGCGAACAGCGTGCCAAGAATGTTCGCTTGCACATGCAATTACTGGTTCACTCGAGTTCGTGCGTAGATGGCAACTGCGGCTCTTCAAACTGCGAGAAGATGAAGGAGCTGATGCGTCACGGAGCGCAGTGCAAGCAGCGTGCTTACGGCGGTTGTACCATCTGTCGACGAGTGTGGGCCCTATTACAGCTCCACGCGCGGCAGTGTCGTCAGTACAAGTGCAAAGTGCCGCGCTGTCACGATCTTCGGGAACACGTTCGCAAGCTGCAGCTACAGCAACAGCTTATGGACGACCGGCGG…	MVPTSGAGAGLALTGGTGGPGGAPDLTPEKRRLREQRAKNVRLHMQLLVHSSSCVDGNCGSSNCEKMKELMRHGAQCKQRAYGGCTICRRVWALLQLHARQCRQYKCKVPRCHDLREHVRKLQLQQQLMDDRRRAAVTQQYRQLQSERQQEQQGQAQGDSPMPQA*	-	31.9167	11.054998512313d	18.6421	0	38.6999960510208d	3.22207	in process	this study
HaRxL155	ATGCATGTTGCAGTGCTTCTATTTCCGCTGACGCTTGCTGCTGCTAGGACGTCGGCCGCCGATGTTATCGGTACCGCAGCGACGCCCCAGTCCCGTGTACTTGAGCATGCGAGCCGTCATCTCCTCAGCCGAGATCTCTTCCCGGAGCTCCGTCTCCTCCGAGGCTTTGAAGCGCAGCGCTCTCGCTGCTTCCTTCAGCTCCTCCTCGACACTCTTGTTGAAGGTGTTAAAGGAGCGACGACCGAACAGCAGCGGCAAGGACGGGTCGGGCACGTCGCACGTGCAGATAATCCTGGAGCCGTCGTCTGGACTGTGGCAGTCGTCGTTGGTCACGGCTACCCACGTATTCTGTTTACGCTGTTCCTGTACCGCTTCGATACGCTGCGCTTCAGTCTTTTT…	MHVAVLLFPLTLAAARTSAADVIGTAATPQSRVLEHASRHLLSRDLFPELRLLRGFEAQRSRCFLQLLLDTLVEGVKGATTEQQRQGRVGHVARADNPGAVVWTVAVVVGHGYPRILFTLFLYRFDTLRFSLFLTLHKLFSAIEIVNLS*	-	50.5857	0	42.5046	0	68.7033	24.6718	in process	this study
HaRxL156	ATGCGTTTGACGCCTGCGGACTTGAGCGCCATTGCGTATTTATCCAGCTGGCTACCATTAGTGGTGAGCACGCACTCATCTAAGCCTGGCAGGTGCCCAATTTCTTCAAACAACCAAAGGGCATTTTTTCTGACCAGCGGCTCACCACCAGTGATGCGAACTTTACGCACGCCCATACGGACAAACAATTTAACAAGGCGCGCACATTCTTCGAGTGACAAGACTTGCTCGCGTGGCAGAAAAGTCATGTCCTCGGCCATGCAATATTGGCAACGGAAATCACAACGATCCGTGATTGACAGGCGGATATAG	MRLTPADLSAIAYLSSWLPLVVSTHSSKPGRCPISSNNQRAFFLTSGSPPVMRTLRTPIRTNNLTRRAHSSSDKTCSRGRKVMSSAMQYWQRKSQRSVIDRRI*	-	0	0	0	0	0	0	in process	this study
HaRxL157	ATGTCCGCCAGAACATTACGGGCACGCTGGATATCATCCTGGAGAGCGTCGCTCATTTGTTTACGCTCAGCGCGTGCTAACGCATCATCAATAGCACACTTATCGCGCTCGTTAGATGCATACTGCAGGCTTGTACGCAACTTTTTTAGTTGCTTTTCGCGCTTTCTCAGGTACTTCTCATCCACGAGAACTGCTTTTGCCTTACCCTGGCTATCCTTCCCGTCGTCGCTACTACCAGAAGCCTCATTAGTAATTTCATCGTCAGCTATAGAACCGATCGGGTCCACAGTGTCAGACTTAAGATCACTGTCGGTAACTAGCGTCACCCCTTTTTGTCCCTTCGACGGTGCATCAATGCTCATAGTCTCAATGCCAATCTGCGCTTGA	MSARTLRARWISSWRASLICLRSARANASSIAHLSRSLDAYCRLVRNFFSCFSRFLRYFSSTRTAFALPWLSFPSSLLPEASLVISSSAIEPIGSTVSDLRSLSVTSVTPFCPFDGASMLIVSMPICA*	-	0	0	0	0	0	0	in process	this study
HaRxL158	ATGTTCATTGCGTTACACAAGCTCGCCACAAGTTCAATACCATTGCTCGTGCTGTGCGGGCCAACCAGGTTCATCCAGTGTACAAGTGTTTTGAGTGGGAAACGATCCTGCTTACCAAACGCTTTGTTGATCATTCGCAGGCTGCGCGTCCATACCCGTGAAAGATGGTGCAGCAATGCAGCTCGTTCTAGCACTGTCATGGTATCGAACACGACAAAAAACGCCAGAAAGTCATCCGTCTGGTATGCCACAAACGCTCGAAGCGCGCGCTGCACCATTGGCAAGCCGCGTAATTTCGACGAGAGTGTACGCAACATGCAGGCCACGTCTTGA	MFIALHKLATSSIPLLVLCGPTRFIQCTSVLSGKRSCLPNALLIIRRLRVHTRERWCSNAARSSTVMVSNTTKNARKSSVWYATNARSARCTIGKPRNFDESVRNMQATS*	-	0.442085	0	0.272153746392973d	0	0	0	in process	this study
HaRxL159	ATGAACGTCGCCCGTCTCACCCGCTCGTGCTGCTTAACCTTGTTATTGTTGTTAGTGGTCAAGCCCGTATCCGCCCGACGTCGCGCGACTCCGCACATCGACTCCATCTCATTCAAGTCAACTCTCCTACCAGAGTCCGTGCTTCTGGCCGTCACACGACCGTATCTGCTGTCGTCAAAAGCCGAGGACGATCGTGGACGCGAACTTCGTCGCTGCTGCAGCAGCTCGTCGACCATCGGATCTCTACGCGTCCACACGTCCGCAAGCCTCTTGTCATGTCCAGAAGAAGCAGAGGAGCCACAATTACTACTTGGCAGCGTTATGGTAACATTAGCCACGTGTCCAACAGCTGCCTCGATCTCGTCATCTTCGGACTCCGTCTCGGATGGTGCGGTCGTT…	MNVARLTRSCCLTLLLLLVVKPVSARRRATPHIDSISFKSTLLPESVLLAVTRPYLLSSKAEDDRGRELRRCCSSSSTIGSLRVHTSASLLSCPEEAEEPQLLLGSVMVTLATCPTAASISSSSDSVSDGAVVATFLSWSMTLPARGNTAATSCSFCVSPSSSCSSDIGFARSVCCTGGTCEQE*	-	11.792	72.519818954272d	35.5737	0	0	2.85774763041521d	in process	this study
HaRxL160	ATGAACTGGATAGTTCTTTTCAGCAGCTTTCAGCTGACGAGATTCAATGCCATAACTCGCTCGTGGCCTGCAGAATCGGTTTGTAACATAGCTCTTCCTATGGGAAAAGTTGGATGCATTGCAGACAACACTGAAAGGGTACTCAGGATTTGGCAACGCCAAAATGGGAGCACGGAGGAGAATCTCCTTCATTGCCATAAATGCGTCAGCATGGGTGTTGTCCCAGTGCCAATCTGTGTCCTTTTTAATGAGATTAGTTAA	MNWIVLFSSFQLTRFNAITRSWPAESVCNIALPMGKVGCIADNTERVLRIWQRQNGSTEENLLHCHKCVSMGVVPVPICVLFNEIS*	-	0	0	0	0	0	0	in process	this study
HaRxL161	ATGTCCCTCACGTGCTGCGTCGTGATGACGATGTTACTCTTTGGGAGGTACACTCGGTACCCCTTCGTCTCATCGTTGAGGCAGATGATCTGCCCTTCTTCCGATTGCGGCTCCAGCGAGTTTCTTGCCCGGGTCCCGTCATATGTAGCACGTCGACCCGAAAACGACGATGTCACGCAGATCTGGCGCGGTCTTCGTCAGCACTTCGTATGGAGATGCGCGTCGCTCGTTCGCGCTCGTAGGGCTGCGATTCAAAATGTACATCGCATAGTCGACAGCGTCCCCCCAGAAGAAGAGCGGCATGTTGCACGCAAAGATTATCGCCCTCGCCATGCTCAGCACAGTCCTGTGCACTCGTTCTGCCTTGCCGTTGCTTGCCTAATTGCGCGCTTCACTTAT…	MSLTCCVVMTMLLFGRYTRYPFVSSLRQMICPSSDCGSSEFLARVPSYVARRPENDDVTQIWRGLRQHFVWRCASLVRARRAAIQNVHRIVDSVPPEEERHVARKDYRPRHAQHSPVHSFCLAVACLIARFTYLASDTVRLAEEVEVSILTSSIGTQDQNIQASFEKRQKMFEFLGCLVLALGQEHTTVVAFVVNKVDQVAIAQEVLRHQWTF	-	0	0	0	0	0	0	in process	this study
HaRxL162	ATGAGACTTGTTGTAGCGCTCGCAATACTTTGCAACTTCGCCAACCGCATGCGCGATGTCTGGTCGCGTACATGTGGTGATGTACATCAAAGCGCCGACCAACTCGTGATAAGGAAACTCCGCACGAACACTTCCTCATCCGGCATCTTCGCCCGTTTTCGATTCATGCGCTCTGCCATTCCATTCTGCTCAGGATTGTACGGTACTGTGAACTCTTGCTTCATGTATTTCACCTTGCAAAACTTATCCATCGCAGCGTTTCGGTACTCCCCACCGTTGTCACTTCGGAGCACTTTGATCTTCTTCCCCGTCAACGTCTTGATCTCTTGGTAA	MRLVVALAILCNFANRMRDVWSRTCGDVHQSADQLVIRKLRTNTSSSGIFARFRFMRSAIPFCSGLYGTVNSCFMYFTLQNLSIAAFRYSPPLSLRSTLIFFPVNVLISW*	-	0.0548754761364271d	0	0	0	0	0	in process	this study
HaRxL163	ATGGCATGTTTTATTAGCTTAAACGGGCTGATATTTCTCTCGCGGGTGGGGGCGACGCGGTCTCTCGCAAGGAGAGGGTTACTTGTGTCGACACGCAGAATGTACGAAGATTCAAGACGGCTGCGCGGACCAGTTGGTTCGAGGCCTGTCGGCGACTGCCTACAGGTCAGCGACCAATTGATCGTTGCCTCCAAGAAACTCACGTGGATAACGGGGAGACAGCTTTGGAGTTGCAAGATGACTGGAAGCGCAGGTGGGGTCAACCACAGCATGTTACGGGGTCTCCCCTCTCCTACTGGAGTGTCAGTGCTGACAATACCGGGGGTGTATCTTTCTTACTCTATCCCCGACAGGCTGCCTCTGTCCGCCCGTGGCCCCCTGAATTGTGGACAAACCGGG…	MACFISLNGLIFLSRVGATRSLARRGLLVSTRRMYEDSRRLRGPVGSRPVGDCLQVSDQLIVASKKLTWITGRQLWSCKMTGSAGGVNHSMLRGLPSPTGVSVLTIPGVYLSYSIPDRLPLSARGPLNCGQTGLFVSKSMMFFW*	-	0	0	0	0	0	0	in process	this study
HaRxLL1	ATGTACAGCGTGTTGCTCTTGTTTCTAGCAGTGGTCGTTCATGGTGCCGCTTCCGTCGTTCAGGTCGGGACAAGTGCGAATGAGGATGCTCTGGTGGACTCGAAAGGCCTGGAGTTTGTCTCCCGAAACGCTTTTTGTGCCTACCATTGCAGTCACGTGCATGTGACGCAGGCGTATCGTCGCTTGCGTGAACAATCGGAATGTCTCGAGAGTCTTTGTGGCGCGTCGTTTGACACCGTCGGGAGTCCATTGGCGTCTCCATCTCGACGTCTTTTACGTCCGAGTGTGGCATTTACTGGAAATAATAGCAATAGTAATGAAGCAGCAGCTGCGGTCGTTGGGGACGTCCATGGTGCTGATGAAGATGGCAAGAACGTGACGATCATTAGTGTCGTCTCG…	MYSVLLLFLAVVVHGAASVVQVGTSANEDALVDSKGLEFVSRNAFCAYHCSHVHVTQAYRRLREQSECLESLCGASFDTVGSPLASPSRRLLRPSVAFTGNNSNSNEAAAAVVGDVHGADEDGKNVTIISVVSCASVTDITLSIGDPEQDEFAGFYQAFSTAYDAMLAGANATFDACQLQFLQKELLTTYATADLMDDNDAMEIKPSLIKLYASSDELTCLKQIKHIWPATSESHTPFLTRSDQDNAMATVLLVHVSAAIGDEILALSCVESVTVLPPILKLMPFAKSSYALSRDTSKSKEGPALEIRLAKVVNTQRALNRLSARVTKATGIQNLITMQSSTPDIGGVLLQMALDDYTTWTQVLALVLDDEAVEWVDLQQVITTSSLQALKVPTLEQRL…	-	48.2131	146.81	221.442	0	8.38596139746297d	2.85774763041521d	in process	this study
HaRxLL2b	ATGCAGCTCTACGCTGTCGAGCTCCTGGCCTTCTCTGCGATTCCGATATGTATCGTGAGGTCCTCGGACATATCAGGCACCAACATTACGCAAGGCAACGTCTCAGCCGGCGCTCCCCCCTCCGTGGACTATCACAGCGGGGACCCTTTCCAGCACCTGCTAGAGCCGGACGAGACACCTTATTCTGAGGAGAGGATGCCAAGTGGAGTCTCAGATGAAGTCAACAAACTTGTCAGCCACGCGTTGACACTCTTCAAGCCATCGAGCTGGATCAACCCTGATGTCGCCTTTCCAGTGATAGAGTCGGATAAAACGGCGCTTGCGAAACATGTCCAGGGTATGATTGACGGCGGCGCTGCGCATCTACAACAGATTGAAGGGAAGCTGAAGGATCCAGTG…	MQLYAVELLAFSAIPICIVRSSDISGTNITQGNVSAGAPPSVDYHSGDPFQHLLEPDETPYSEERMPSGVSDEVNKLVSHALTLFKPSSWINPDVAFPVIESDKTALAKHVQGMIDGGAAHLQQIEGKLKDPVTAQKTVNDWIAAVHLPIMKSHERGHTSKLQKWFCLKFTPLVVFRLLRIALVIHDNVLVTRNVEGLERYIKMYNGKFHTHHSLLETLKDGYDETLKMGNDGKLKKGNDVKPVGLSTGQAKLAIDLSIAKLSILSMQKATELQKELLNSWIVNGITVDDVFKTLDGIVRGRSREKFTEHRYLDTFLEFVELQNENPLLEKTNAITFLKTNLDKFDLFVARDKKKTSAYITQHLSKLSESRKAAKEPSGLSSGLQKKAKHDRTVRGVGK…	-	2.39817	0	1.17439	186.300296783026d	73.7967	70.417	in process	this study
HaRxLL5	ATGATCCAGTACTTCCTCCTCCTTGTGCTCGCGCGCGTCGTGTCCAGTGACAGTGGCGCATTTCCGGCTCCAGCAGCCGAAATGCTGACGACGCCGCATCTGAACCAAGCAGCTCAGCCGGAACCGAACGGCAAACGGGTGTTTCGAGACGTTGACGTCACCGATGAGGTCGCTTGTGAAGAGAGATTCATGCTGGAGTTTGGTGCACTGATTAAGGGCGGCATTGCCCGCCTGATATCTGGGCTCGAGAAGGGGAGCGTCAAGAACTCAATATGGAAGGAGTACATCACGAAGCTAAAGCGTATGCTGGAACGTTGGGGCGTCTTGAAGAAGAAGCCTGTCACTTATGATGAAAGAGTCGATCACGCTAAAAAGTTGGTAGAGAAAGAAAAATCGAAC…	MIQYFLLLVLARVVSSDSGAFPAPAAEMLTTPHLNQAAQPEPNGKRVFRDVDVTDEVACEERFMLEFGALIKGGIARLISGLEKGSVKNSIWKEYITKLKRMLERWGVLKKKPVTYDERVDHAKKLVEKEKSNDEMAKEDVRPDDLKTALHQKYNVDPYHLGKSYYDVERMVDDYRKVLESHRV	-	0.329252856818563d	0	0.309115	0	8.38596139746297d	0	in process	this study
HaRxLL6	ATGCGTATCTGCTCGTTCGCATTCGTCGCTTCTTATGCAAGATTGACACGCGGCACGACTTCCTTGGAGACGCCCAGCTCTACTATATCAGATGATAACCTCCCAACCAGTATCTATTCCTCCGACACGAACACAAGCGTCACTATCGATAGGCTGTCGGGGACGGATGAAGCCACGACTGATGAAGAGCGGGCGGAATTTGAGTCAATCGTGGAAGAGCTACACAAGGCAATTAACAGACTGATTTCCGTGGCGCAAAGAGCAGATCCAATCCTACCCACCCACTCCGCGTACATTAACAAAAAGCTACAGCTGTATGATGGAGAGGCCGTCTGGCGCTATCTCGAGACGCTAGGATGGAAACCTGATTTGTTGCTGCGCAAGGTCAAAGCTGCTACT…	MRICSFAFVASYARLTRGTTSLETPSSTISDDNLPTSIYSSDTNTSVTIDRLSGTDEATTDEERAEFESIVEELHKAINRLISVAQRADPILPTHSAYINKKLQLYDGEAVWRYLETLGWKPDLLLRKVKAATESAHDPGGMLEEAREQLRAHHVRIFESEKTREKMKTFELHPDRLFTMLVGAGERPGVKGGHLTKTFVSQNLDFMDAYIKGYNWRHHTKYTLLGTFKRCIDDPAELASFLSIAKRNSVYGLPAKRMQQELFAEWQYDSMTIDQIVGMMWRPAEITGVFAYQFLDTLIGYTSFCNMNQPDLQVFTVRLLRKHLGDSQLYMLTERAKEVDYPFYSDLELKLFWQSLEQ	1	4.05954	11.054998512313d	6.82583	0	0	14.4531	in process	this study
HaRxLL6b	ATGCGTCTCCCCTCTCTCGCCCTCCTGACTTTCGCTGCGATCGTCGTACGCGGCACGGACTCCTTGGGGACATCCGGAAATAGGACGACTAACGTCAGCCTCCCGGATAGTATTCGCTCCTTGAACAACAGCCTTGGTGGCACCCATTTTATGCTGCTGGCGGAGGCAGACGAAGACGCGACGACTGAAGAAAGGGTGCTGGACATACCGGTTGTCCCGAGAGTAAAGGTTGTTCAGCTGGTTGATATGGTGCACGCACATAAGCCAACGCCACTCGCCCTATCCGACTGTGAAAAGTACTTGAGAAAAATAGCTGATCGGAACGCTATCACATATTATCTCCATTCGCTGAAGGAGACATATGAGCAGATGGAAAAAAGATTAATAACGATCATTGAT…	MRLPSLALLTFAAIVVRGTDSLGTSGNRTTNVSLPDSIRSLNNSLGGTHFMLLAEADEDATTEERVLDIPVVPRVKVVQLVDMVHAHKPTPLALSDCEKYLRKIADRNAITYYLHSLKETYEQMEKRLITIIDSVKSTWSDDIDMINKGRAMLEEVDKVQNVRREKMQTGELHPVEVIEMIILDARVQAAEAKVAKNGMVGNRQHLFKEVNLGDLEKYIEAFNTRKGTALTLPGVLFEGFGSVADLTSFLFMVKRNDFKKQNAKAVLDTLNVLFAGWPRDSKTIKEDTAVTLEIPRQAKGIRQKTKLLIGYISALVISNRITQHDMATLLVDIFGVQRASLLIDRVEKVDPNFKDYRLKMELDEIKKERYYNDIDWRGQKPNAQAAEEVYRC*	-	13.7678	0	7.93284	0	0	2.85774763041521d	in process	this study
HaRxLL7	ATGGAAGCACGACTTACGGAAACGATGCGATGGCGATACCTCGTGGTTGCTGCGCTTTGTGTGAGCTTCGGTACCGCGGCCCTGGCTCTAGATTCAAGCCCCGTCAGTCCGTCCCAAACTGCGGCGACTAGCCAGACGGACAGCAATAAGTTGCGGGGTGGTCGGACTGCCAGGACGCAAGATGATGACGACAGCGAAAGCCAAGAGGAAAGACAGCTTGGCCCTTTGGACACGTTCATACTGGCTGTTGCCAAACTCGCTGGCAGGAACGACTGGATTCCCAAGGCTGCTCTGAAACAACTTGCCGAAGTAGAATGGAGGAAGACGGCTAGCGTATTCGAGTTGCTAGACGATGTCGAACGGATGGAAAACCTGTTTCGCGAATACAAGGGGGATATC…	MEARLTETMRWRYLVVAALCVSFGTAALALDSSPVSPSQTAATSQTDSNKLRGGRTARTQDDDDSESQEERQLGPLDTFILAVAKLAGRNDWIPKAALKQLAEVEWRKTASVFELLDDVERMENLFREYKGDIGSLIHTRFFVEATNEQRIELECMLGLYHTFGRLSNAIKLPRELKHFSSEDRSQ	-	0.719544	0	0.789493	0	0	30.2829	in process	this study
HaRxLL8	ATGCGCACCTTCGCCATCAACCTCACGGCTATTGCAGCGATCCTGGCGTGCGTCAAGAGCTCTCCAGGGGAGTCTGTTTCCTTCACCACAGATATCGTCTCCCCAGCGTCGCCTCCTGCTGCCGGTCCGAGGACCGATGTCACCGAAAAGAAGTCCCCACAACAGATCGCTGAAGAGAGGTCGTTGTTTCTAGGGAGCTGGATTGGGTGGGGTGTAGCTGGTTTAATCCCTGACGAGCTAAAGGCATCGTCGGTTATGCCAACCCATCTTCGGCCCACAGGAAACGCAACTGCTGTGATCCAACTTTCCAAGAAAACAGGCCGGTTTGTTGTGGGGACACATGGCCGTACCGAACTTTCACCGGTCGAGAAAGCGAAATTTCTAGAGAAACAAGACGAG…	MRTFAINLTAIAAILACVKSSPGESVSFTTDIVSPASPPAAGPRTDVTEKKSPQQIAEERSLFLGSWIGWGVAGLIPDELKASSVMPTHLRPTGNATAVIQLSKKTGRFVVGTHGRTELSPVEKAKFLEKQDELWKKLQTLRSKDQLTTPESLLDCVRGYKDDVVAHVAGRLSLEPDSDDHELAAKMFDNLSERWWRTKRSLDHVFNMLKLHDGRLFQDNLPKLKALEAYARFDTSVKNHRQLVIQTLIRKFGDELLSSILMDGTEHAFCRDIATELQDEMMANWKGRKISAKHVTIELGSRKGHLSSVNMKTLARYKQVLKEE*	2	348.07	190.178	252.449	93.1501483915131d	77.4619	75.6038	in process	this study
HaRxLL9	ATGCGGTTCACCTTGGTCACCACTGCGGTCCTGGCCTCTAGTGTGATGTTGACGTACATGACGGATTCCTTTGCGGATCCCAGCTCCAACGTGGCAGAAGCCAACTCCCAGGCTGAGCTTCGCTCCCCTGCCGGCGACTCCAGAGACACTGATGCCCCCCAGTTGCTAGGGGCACACGAGACAACGCACCCAGAAGAGAGAATACTATCCATGATCAGCACCGTGGTAGAGAGGGTCAAATCTTTCGCAGCGAAGATCTACGGGGTTTGGCGAGCCAGGACGTGGCTGAAGAAGGGCATGAGTGCTGAAGCGATTCTGAACCAATTCCATGCCAAACTACCTAGTGTAGAAGGCCAGAACGATTTCGAGGCCTTCTGGAATAATCTCAGACAGCGGGAC…	MRFTLVTTAVLASSVMLTYMTDSFADPSSNVAEANSQAELRSPAGDSRDTDAPQLLGAHETTHPEERILSMISTVVERVKSFAAKIYGVWRARTWLKKGMSAEAILNQFHAKLPSVEGQNDFEAFWNNLRQRDLLALKKFMEVTTEKNSHDAGVMSKAFSSKYGGAAMTDVLLKAQVSGKNLRAAVATKILEEQVHGWFREEKSIPQLFHTLGLLWKREEKSIPQLFHTLGLLWKREEKSIPQLFHTLGLLWKYKVFESPILERLQAYIEYYNLQKGTTYTLHDTLRELLDLTEAEFSTSLAIAKADSCTSDIATRVQDEMVADWDTHMLSVDDVIDMLIPHPLDLFQNVYRDTVEAFMKRKKIGEEKRNNLLNTWLMDSFNGNEFKFAHQLIVLQKDE…	3	9.82319	36.259909477136d	12.7714	0	11.0571417288631d	0	in process	this study
HaRxLL12	ATGTCGATCACATCGACTTCGGTGAAGAAGAGGAAAGTAAGAGCGAGGATGCTCTTACTACTGATCTTGCCACAGTGCGCTCCAAGCGCACTACAGCCAAAGACAGCGAGTCAGCAGATGAATTCATACTGGCTCGCGAAACGGTTGTCCGTTTCGTGCAAGATTCCATTGCTGAAGCAGTGGACCGACAAAAGAAAAAACGAAGGTGACCTAGTCCCACTATCTACGGTAAACTTACCTCGACACATAGTGACTAACGTGGGTAGTAACAAGTTACTGCCCAAGTTCATCGGTCCATTTCGTGTGCTGCGCCGCATAGGCAACGCATACACGATT	MSITSTSVKKRKVRARMLLLLILPQCAPSALQPKTASQQMNSYWLAKRLSVSCKIPLLKQWTDKRKNEGDLVPLSTVNLPRHIVTNVGSNKLLPKFIGPFRVLRRIGNAYTI	-	0	0	0	0	0	0	in process	this study
HaRxLL15b	ATGGTGGGATCTACATTGTACAGTGCGCTCGACTTAGTCGATGGTTATTACCAGCTGCTCATGCGAGCAAGCGATATTTCGCTAACAGCGGTTAGTACCCCGAGCGGTATGCTCTGGGAGTGGCTCGTTATGCCACAAGGGCTGTCAAATGCCCCGGCTACTTTTAATCGTCTAGTGACGCAACTATTCAAACTTCATCGAGGCTATGCACAAACGTACTTTGATGACATCTTTGTCCATATTCGTGCAACGAACGGTCGATCTGATGTGGATAATCACATTGATCATTTACGAGCGGTACTCGAGTGCATGCGCACGAATAAGTTGTATGCAAATGCATCTAAGTGCATCTTTGGTGCAGAAGAGATTCTCTTTCTGGGGTGCTTCATTGGGAAGCGA…	MVGSTLYSALDLVDGYYQLLMRASDISLTAVSTPSGMLWEWLVMPQGLSNAPATFNRLVTQLFKLHRGYAQTYFDDIFVHIRATNGRSDVDNHIDHLRAVLECMRTNKLYANASKCIFGAEEILFLGCFIGKRGLRADPAKIRAIVDWPVPRNQKDLRKWLGLANYLHKYSENYADMARPLSNLLKKDVNWCWGDNEHDAFQAVKESLLRAPILALPDPQRPFSVICDASDFTIGSAQLQTYADGRERVISFESRQLKAAEKNYLIHEKELLAIVVEWRSKSYLLL	-	0	0	0	28.2819255466189d	0	0	in process	this study
HaRxLL15c	ATGCGAGCAAGTGATATCCCGCTTATAGCGGTTAGTGGTCCAAGAGGTATGCTTTGGGAGTGGCTGGTTATGCCCCAGGGACTTTACAATTCCCCGTCTACGTTTAATCGTCTGGTGACGCAATTTTTCCGCCCTCATCGTGCGTATGCACGAACATATTTCGATGACATATTTGCCCATATTCGGGCGGAACAGCGTCGGTCGGACGTGGATAACCACATCGACCATTTACGAGCTGTGCTCGAGTGCATGTGCACTAATAAGATCTATGCTAATGCATCAAAATATATCTTTGGTGCGGATGAGATCCCATTTTTGGGATGCTTCATTGGGAAGCGAGGCCTTCGGGCAGATCCTGCAAAGGTGAAGGCCATAGTGCATTGGCCAGTTCCTAAGAAT…	MRASDIPLIAVSGPRGMLWEWLVMPQGLYNSPSTFNRLVTQFFRPHRAYARTYFDDIFAHIRAEQRRSDVDNHIDHLRAVLECMCTNKIYANASKYIFGADEIPFLGCFIGKRGLRADPAKVKAIVHWPVPKNQKDLRQWLGPDKYNENYADMARPLSNLLKKDVEWCSTSTEAEALKAVKESLLHAPILALPDSD	-	0	0	0	0	0	0	in process	this study
HaRxLL15d	ATGCTTTGGGAGTGGCTGGTTATGCCCCAGGGACTTTACAATTCCCCGTCTACGTTTAATCGTCTGGTGACGCAATTTTTCCGCCCTCATCGTGCGTATGCACGAACATATTTCGATGACATATTTGCCCATATTCGGGCGGAACAGCGTCGGTCGGACGTGGATAACCACATCGACCATTTACGAGCTGTGCTCGAGTGCATGTGCACTAATAAGATCTATGCTAATGCATCAAAATATATCTTTGGTGCGGATGAGATCCCATTTTTGGGATGCTTCATTGGGAAGCGAGGCCTTCGGGCAGATCCTGCAAAGGTGAAGGCCATAGTGCATTGGCCAGTTCCTAAGAATCAAAAGGACCTACGCCAATGGCTTGGCCCTGACAAGTATAATGAGAAT…	MLWEWLVMPQGLYNSPSTFNRLVTQFFRPHRAYARTYFDDIFAHIRAEQRRSDVDNHIDHLRAVLECMCTNKIYANASKYIFGADEIPFLGCFIGKRGLRADPAKVKAIVHWPVPKNQKDLRQWLGPDKYNENYADMARPLSNLLKKDVEWCSTSTEAEALKAVKESLLHAPILALPDSD	-	0	0	0	0	0	0	in process	this study
HaRxLL15e	ATGCAACCTGTCAGCACTCCTAGTGGTATGCTACGGGAATGGCTGGTGATGCCCCTGGGGCTGTCTAATGCTCTGGCAACATTTAATCGTCTGGTGACGCAACTTTTCCGCCCACATAAGGATTACGCACAGACGTACTTTGATGACATTTTTGTCCATACTCGTGCCGAAAAAGGTCGGTCAGATGTTGCAAATCACATCAGTCATTTGCGAGCCGTGCTCGAGTGCATGCGCGCTAATAAATTGTACGCCAACACGTATAAATGCATTTTTGGTGCAGAATATATTCCTTTTCTCGGCTGTTTCATTGGTAAGCGCGGCCTTAGAGTGGATCTCGCTAAGGTTAAGGCTGTAGTGCACTGGCCGATTCCTAAGAATCAAAAAGACTTGCGTAAGTGG…	MQPVSTPSGMLREWLVMPLGLSNALATFNRLVTQLFRPHKDYAQTYFDDIFVHTRAEKGRSDVANHISHLRAVLECMRANKLYANTYKCIFGAEYIPFLGCFIGKRGLRVDLAKVKAVVHWPIPKNQKDLRKWLGLAHYLHKYSENYADMARPLTDFLKKDTDWRWDNTHADAFRAIKESLLHSLIWALPNPEYPFSVVCDAFDFAICSALIQTYAAGRERAIAFESRQLKAAGKNYPVHGKELLAMKYALVRYKPGKQNVLADALSRRPDYELAHVTTLSSPIEELIRVAYLRDPQCVALFHALGSEEYKTIADNARIVVPLNEDVKYRILFEAHGTFLSGHLGQEMTCGSVSQHY*	-	0	0	0	0	0	0	in process	this study
HaRxLL16	ATGATCCGAAGCACAATGCGCTTTCCTATCGTGCTCCTCTGTGGCGTACTCGTGCTGACTGCCACCATGAATGCTGAATTTCACTCGCACTTGGTCGAGTTTGACGTGTTGGCGTCGAATAATATCACTTCGGAGCATCAGGGCGAAGCGCAGTCGGGTCAAAACCCAAAGAATGGCGATTTTGTGAACAGGAACTACAACGAGGAGAGGGTCTCCGCACGGAAAGTAATACAAGGTATCGCGAATTTCGAGAAAATAATTCAGTGGCGAGATCTCCGAAGAGCACAGGATGGCTTGCTTCATCATGAGATGTCA	MIRSTMRFPIVLLCGVLVLTATMNAEFHSHLVEFDVLASNNITSEHQGEAQSGQNPKNGDFVNRNYNEERVSARKVIQGIANFEKIIQWRDLRRAQDGLLHHEMS	-	0	0	0.0432595104181477d	0	0	0	in process	this study
HaRxLL16b	ATGATCCGAAGCACAATGCGCTTTCCTATCGTGCTCCTCTGTGGCGTACTCGTGCTGACTGCCACCATGAATGCTGAATTTCACTCGCACTTGGTCGAGTTTGACGTGTTGGCGTCGAATAATATCACTTCGGAGCATCAGGGCGAAGCGCAGTCGGGTCAAAACCCAAAGAATGGCGATTTTGTGAACAGGAACTACAACGAGGAGAGGGTCTCCGCATGGAAAGTAATACAAGGTATCGCGAATTTCGAGAAAATAATTCAGTGGCGAGATCTCCGAAGAGCACAGGATGGCTTGCTTCATCATGAGATGTCATCGGACTACGTGTTCAAAAGGCTAGGTCTCGACAAAGCCAATAAGCAGCTTTTTGACGATCCGAAGTTTAGCGTTTGGGCTGAT…	MIRSTMRFPIVLLCGVLVLTATMNAEFHSHLVEFDVLASNNITSEHQGEAQSGQNPKNGDFVNRNYNEERVSAWKVIQGIANFEKIIQWRDLRRAQDGLLHHEMSSDYVFKRLGLDKANKQLFDDPKFSVWADHILYTSSALESNPGVVMLSTLKNHYLEDQLLDLLISAEKTNAIEFIFSEVQAEWLIFERDVKYVFLR*	1	0.724167	0	1.55379	0	0	0	in process	this study
HaRxLL18	ATGACCAAGTGCTTTCCCCTCCTCGTTCTCGTGCTTATTCTTGCTGCAGGTAGTCGCGCTCGCTCAGCTCCGACAGCTACGAAAACGACCGCGTCAACGACTCCAAGTCTGGACCAACCCACTTCGTTGGAAATGGACGACGAGCCGATGCTCCAAGCTAACGACGTCGCCACGGAGAGGGATGGTGAAGAAAGGGGAATTTCGGAGATCGGGGTGACGATGAGCGATGCATTCACCCGTCTTAAGTCCGCAATTGGAAGCTGGGGACCACTTAAAACCGTCCTCGAGGAAGCAAATCGGTACAAGTCAATCGCACAGGAGAAGAGTTGGCTATCTGATCTAGAGCAAAAGATCATTGACAAGTTCGACCAGATCATTGAAAAGTTGCACTCTTTGTCG…	MTKCFPLLVLVLILAAGSRARSAPTATKTTASTTPSLDQPTSLEMDDEPMLQANDVATERDGEERGISEIGVTMSDAFTRLKSAIGSWGPLKTVLEEANRYKSIAQEKSWLSDLEQKIIDKFDQIIEKLHSLSHERNALAARKVIKGKSDNERLWRKDVSLRAYFEELHLDTYRAVIAMDQKRAEEEILEYAKYLSYVKFRKWAEVNLPRKSRWLRFVSWLKSFVTHVLF*	-	46.7683	0	39.7926	0	68.7033	12.8883	in process	this study
HaRxLL20	ATGCAAGTGTACATCTTCGACATCGCTTTCATCACCGCCATCCTTGCGTGCGCCAAGAGTACATCAGTCGTGTCTGAAGCTGTCGCAGACTTACGTCCGGTCCTGACTGCCGCTACAGACGACGACGCCCTCGCTGAGAAGAGGTCGGGGCCTGCCAAAATGGATAGCGGTGAAGAGAGGGTGTATGGGCTTCCTGTATCAATTATGGATGGGATTCCTGTACCACTCGTGAACGCAGCCTTCACGAAGATGGAACCTGTGCTACAAAGGTTGCGTACTGACTCTGTTGGGAAACAGAAGAAGACTACAGTTGCGGTGGCGCCTCAAAAAGCTGCTGTTGCAGACCCTTCAAACAAACAGGTCTCAAAGCAACTAGCTGATTACGAACACAATGATTGG…	MQVYIFDIAFITAILACAKSTSVVSEAVADLRPVLTAATDDDALAEKRSGPAKMDSGEERVYGLPVSIMDGIPVPLVNAAFTKMEPVLQRLRTDSVGKQKKTTVAVAPQKAAVADPSNKQVSKQLADYEHNDWVNQAVTLVQKEGRFPGADPSLKLMGLEANKKSPEQIVQGLQLNLDTLVILAPYFEHLSPTLGAKESSLAYHEKARGNAGPGDVMTKLMKENEALEKKDTEALFQLLQKRYGKSELQSFLSQSAVGGQGGKLVKDLLARFWLIDETTISKPQTIPERERTMLRKEDGDQPAKHPKEIEGGYKQEIRSRCRLKLKRQTVYRRVASAREDKEGEGITTTAQL*	-	18.495	80.9393	34.4206	0	0	5.33930773053068d	in process	this study
HaRxLL21	ATGCGCATCGTTCTCGTCATTTCGCTAGCTGCCGCAGCTCTCGCCGAGAGTGCGTCGTCGTCCACATTGGATTCGGCGTCTCCAGTTTCTGCAGTTGACGGTCAAGACGCTGGGTCTGTCAAGACGGAGAACTTGCGATCTGGGGTGCCGGATGAAGGCAGATCGATCACTTTTCCAGCCTTTTTTGCCGAGAGTCTGCAGTCACTGAAGAAAAAGCTGACAGCCGATAAGCTTCTTCACTCTATCGGGTATCAATCAGTTGCAGAGAAGACGTTTCTTCGAATGAATAAAATACAAATGAAGGAACCCAAATACTTCGCTTCACACGACTTCACAATGTTCTATGGAACTGTAAAAAGAAAAACCATGATGAGGGATCCGGACGAGGCAATGGTGGCG…	MRIVLVISLAAAALAESASSSTLDSASPVSAVDGQDAGSVKTENLRSGVPDEGRSITFPAFFAESLQSLKKKLTADKLLHSIGYQSVAEKTFLRMNKIQMKEPKYFASHDFTMFYGTVKRKTMMRDPDEAMVAVLLPVFKNDEVSLAKRLAAGCNIEAEKNAGIKAGELDDIERYEASNVLNALVGRWAKGSDSVDDIFANKINLGAYENNPVAQLDLTIAFRFVKQYEKHKHKERTTWMERLSQLYKEDDEFQKIKLPKNQNPMLDELERILFPIWLAQEKKPEDVVKLLKAGTAASEFSAASRLSDRYRELYKGLEPHLKTKK*	2	13.1194	73.438516814732d	12.8605	113.127702186476d	35.5319	2.85774763041521d	in process	this study
HaRxLL22	ATGCGTCCGCTCTCTCCCTTCTTGAAGACCCTCACCATCCTTCAGTGGACAAGCGCGGGGTCAACAACCGCGAACGGTGGTCAGACCGACGTTGCTGCTGGAACATTATCAGCTGGTACTCCACTCCCGGAGACGTCAGCGTCAGTCGAGCCTGCAGGCTCGCAGCCGCAAGGTTTAGCTTCGGGGAAGACATACAACGAATTTCAGGAACAAGAGGCGAGGTTTTCTTGGTCCTCTCTACCCGATTCAAGGAAGATTCTCGGTATGGATGAGTTATTTGCTGATGTACCACTGCAGCTGATCGAAAGTGTCAAGGAGAATAACGAGAAGGCAGGGATGATTGTCACTCATGATAGGCTCGCGCTGTGGCTTCATCAGTTCCAGACGCACGGTCTATCC…	MRPLSPFLKTLTILQWTSAGSTTANGGQTDVAAGTLSAGTPLPETSASVEPAGSQPQGLASGKTYNEFQEQEARFSWSSLPDSRKILGMDELFADVPLQLIESVKENNEKAGMIVTHDRLALWLHQFQTHGLSFHDDAPMESSMHSNQGGKLAVLFHGIRGITGMEEFAEAMQRKLLEEYPEAMPQVSESWRALGLRPDKAYVMMPILVEQIAAGANREKSEWPKALQMISHWLNYVDIYRSEGFNFSNIE	-	0.564163020383568d	0	1.02208	0	0	7.17280454723702d	in process	this study
HaRxLL22b	ATGCGTCCACTCTCTCCTTTTCTTAAGACCCTCGTCATCCTTCAGTGGACCAGTACAGGGTCAACAACCACGAACGATGATTGGCCCGACGTTGTTGCTCGGAACTTGTCCACTGTTCCTCCAGGCCAAGAGACGTCCACGTCTGTCGAGTCCTCAGGGTCGCAGCCGCAAGCCCCAGATGCAAGAAAGATGTATGACGAACTTCAGGAACAAGAGGCGAGGAATGGATGGACCTCTCTGATCGATCCGATGCAGCGATTGAGCGTGGAAATGTTGCTTTTGGGCCCATCACTACATGAGAGCACAGTTCTCAAGACGATCAACGAGAAAGCGGGGATGATTGTCACTCATGAGAAGCTCGCGCAGTGGCTGCACAAGTTCCGAATGCCTGGGTACTCC…	MRPLSPFLKTLVILQWTSTGSTTTNDDWPDVVARNLSTVPPGQETSTSVESSGSQPQAPDARKMYDELQEQEARNGWTSLIDPMQRLSVEMLLLGPSLHESTVLKTINEKAGMIVTHEKLAQWLHKFRMPGYSFRDDVLVKLLVQSKREGELARLFLRLRAAGGMEGCAEAMQRALLDEYPKAFSQVSEAWLRSKLNPEDAFHMMPIPLKQIGLGAVGEKSQWPVVLRMILGWLGYVDNYRSLGLDFSDYKVAKVLTSNRNFDEVLEILRKLRDVHGMKDRADRIQSGVILRLAFGDSLVKELSPAGVFTEMFSSVTISSTNVGREESDWAVLLTQLEKWLEYVDEYRSLGLDFSDYKLAQVLAVHRNKDEVLEILYMLEGVPGMKNXRSPNANWSEIL…	-	0.279	0	0.774887	0	0	0	in process	this study
HaRxLL22c	ATGTACAGTACCCCATTTACTTGTGTGGCCAGAACGACTCGCAGTTTTCATCGCTCATTTCGTAATTCACCTGGTAGCCCGAACATCTCCGACATCCGTCCGCTCCCTCCTATTATAAGAACCTTCGTCATCCTTCAGTGGACAAGTGCTGGGTCAACAACTACGACCGGTCATCGGACCGAGTTTGCTGCTCGGAACGTGTCCGCTGTTTCTCCAAGCCCGGAGACGACTGTGTCCGTCGAGTCTTCACGCTCGCAGACGCAGGGTCTAGTCACGGGGAAGGTGTCCATAGAACATGGAGACCAAGAGGAGAAGACTGGATGGTCCGAACTGCTCGACGCAAGGGTGGTACTGGGTGTGGAGGAGATCCTTTCCAGTTTTCCATTAGATCTACACAGA…	MYSTPFTCVARTTRSFHRSFRNSPGSPNISDIRPLPPIIRTFVILQWTSAGSTTTTGHRTEFAARNVSAVSPSPETTVSVESSRSQTQGLVTGKVSIEHGDQEEKTGWSELLDARVVLGVEEILSSFPLDLHRGSSEIKTINKQTRMLVTHERLEMWLHDFQTPGHSVRDDDRIQALVHSGKAGKLAKLFLRLRGIDELKGRVEAMQRALLDEYPEALSKVSKVWLRSALNPEVAWSMLPVPVKQQFWDATSSKSEWPAALDMIVHWLNYVNEYRALPQMLGDGQVIEVLAGNRPTKEVEEMFHQLEIVADTKRLTDRMQKSLKRRHQLKEMLGIGLGPQQVFDTMDVPLKTNFQGPRKNMWPNVLSLLEDWLDYVDKYQSPARKFSDYQVIKVLTKHR…	-	0.719544	0	1.71684	0	0	3.58640227361851d	in process	this study
HaRxLL22d	ATGCGTCCACTCTCTCCTTTTCTTAAGACGCTCGTCATCCTTCAGTGGACAAGTACAGGGTCAACAACCACGAACGATGATTGGCCCGACGTTGTTGCTCGGAACTTGTCCACTGTTCCTCCAGGCCAAGAGACGTCCACGTCTGTCGAGTCCTCAGGGTCGCAGCCGCAAGCCCCAGATGCAAGAAAGATGTATGACGAACTTCAGGAACAAGAGGCGAGGAATGGATGGACCTCTCTGATCGATCCGATGCAGCGATTGAGCGTGGAAATGTTGCTTTTGGGCCCATCACTACATGAGAGCACAGTTCTCAAGACGATCAACGAGAAAGCGGGGATGATTGTCACTCATGAGAAGCTCGCGCAGTGGCTGCACAAGTTCCGAATGCCTGGGTACTCC…	MRPLSPFLKTLVILQWTSTGSTTTNDDWPDVVARNLSTVPPGQETSTSVESSGSQPQAPDARKMYDELQEQEARNGWTSLIDPMQRLSVEMLLLGPSLHESTVLKTINEKAGMIVTHEKLAQWLHKFRMPGYSFRDDVLVKLLVQSKREGELARLFA*	-	0	0	0	0	0	0	in process	this study
HaRxLL23	ATGAGGTTCTACCTCTTTGCTCTCTTCCTCGTTGTCGTCATACTGCGTGCACGTGCTGATCCTGCGTTGAAAATCGAGGCATCTAAGGAAAAAGCAACACCGGAGCTGGAGTACAACAGTTCCATGGGACAGCAGACGACCAACTCTTCCTTAGATCAAGAACAAGAAGATCGATACTTTCTCGCGAAAGCGTCAAGTCTTGTCAAGGTCGCAAAACGATTGGTACCAACAGGGTTCGAGCACCCCCAAGGACTCCTTCGGATCGATGAGTCAGTGAAAGACGCCTTCAAGACCTTAGGGCTTAAGTCCATGCCGATCAGCCAAGATGAAACTATCCGAGCACACTTGGTGGTCGAGTTCTTCTCGAGTCGCAAATTCGAGCGCTGGGCCAAACATGCT…	MRFYLFALFLVVVILRARADPALKIEASKEKATPELEYNSSMGQQTTNSSLDQEQEDRYFLAKASSLVKVAKRLVPTGFEHPQGLLRIDESVKDAFKTLGLKSMPISQDETIRAHLVVEFFSSRKFERWAKHAARTNKQHCYAAMFDVLQDTFNEINVATLIILAKSSWKTRSIGKKLEKAQFEWWFWRGYGPDYILMRILDIQQLYLPHYSRLDSIHRRYSDFIDAKGNLPGPKETVSSAYEVLRLKSLLKPKVGYSTKKLAVEYFSSRKFKRWTNHVTMKSKKKRYAAMFEVLVKVHGEKKVAKILALANDSWRTRSIGTKLENMQFRWWFYEGHQPDGIPKKFFGLTIEDMPNNPWLQRLHKRYSKFTKKQTTAPIPVLAIMRPSSKREEKPRSP*	2	14.5568	0	11.9092	0	8.94508296496561d	0.952582543471735d	in process	this study
HaRxLL23b	ATGAGGTTCTACCTCTTTGCTCTCTTCCTCGTTGTCGTCATACTGCGTGCACGTGCTGATCCTGCGTTGAAAATCGAGGCATCTAAGGAAAAAGCAACACCGGAGCTGGAGTACAACAGTTCCATGGGACAGCAGACGACCAACTCTTCCTTAGATCAAGAACAAGAAGATCGATACTTTCTCGCGAAAGCGTCAAGTCTTGTCAAGGTCGCAAAACGATTGGTACCAACAGGGTTCGAGCACCCCCAAGGACTCCTTCGGATCGATGAGTCAGTGAAAGACGCCTTCAAGACCTTAGGGCTTAAGTCCATGCCGATCAGCCAAGATGAAACTATCCGAGCACACTTGGTGGTCGAGTTCTTCTCGAGTCGCAAATTCGAGCGCTGGGCCAAACATGCT…	MRFYLFALFLVVVILRARADPALKIEASKEKATPELEYNSSMGQQTTNSSLDQEQEDRYFLAKASSLVKVAKRLVPTGFEHPQGLLRIDESVKDAFKTLGLKSMPISQDETIRAHLVVEFFSSRKFERWAKHAARTNKQHCYAAMFDVLQDTFNEINVATLIILAKSSWKTRSIGKKLEKAQFEWWFWRGYGPDYILMRILDIQQLYLPHYSRLDSIHRRYSDFIDAKGNLPGPKETVSSAYEVLRLKSLLKPKVGYSTKKLAVEYFSSRKFKRWTNHVTMKSKKKRYAAMFEVLVKVHGEKKVAKILALANDSWRTRSIGTKLENMQFRWWFYEGHQPDGIPKKFFGLTIEDMPNNPWLQRLHKRYSKFTKKQTTAPIPVLAIMRPSSKREEKPRSP*	2	14.4006	0	10.4004	0	8.94508296496561d	0	in process	this study
HaRxLL23c	ATGAGGTTCTACCTCTTTGCTCTCTTCCTCGTTGTCGTCATACTGCGTGCACGTGCTGATCCTGCGTTGAAAATCGAGGCATCTAAGGAAAAAGCAACACCGGAGCTGGAGTACAACAGTTCCATGGGACAGCAGACGACCAACTCTTCCTTAGATCAAGAACAAGAAGATCGATACTTTCTCGCGAAAGCGTCAAGTCTTGTCAAGGTCGCAAAACGATTGGTACCAACAGGGTTCGAGCACCCCCAAGGACTCCTTCGGATCGATGAGTCAGTGAAAGACGCCTTCAAGACCTTAGGGCTTAAGTCCATGCCGATCAGCCAAGATGAAACTATCCGAGCACACTTGGTGGTCGAGTTCTTCTCGAGTCGCAAATTCGAGCGCTGGGCCAAACATGCT…	MRFYLFALFLVVVILRARADPALKIEASKEKATPELEYNSSMGQQTTNSSLDQEQEDRYFLAKASSLVKVAKRLVPTGFEHPQGLLRIDESVKDAFKTLGLKSMPISQDETIRAHLVVEFFSSRKFERWAKHAARTNKQHCYAAMFDVLQDTFNEINVATLIILAKSSWKTRSIGKKLEKAQFEWWFWRGYGPDYILMRILDIQQLYLPHYSRLDSIHRRYSDFIDAKGNLPGPKETVSSAYEVLRLKSLLKPKVGYSTKKLAVEYFSSRKFKRWTNHVTMKSKKKRYAAMFEVLVKVHGEKKVAKILALANDSWRTRSIGTKLENMQFRWWFYEGHQPDGIPKKFFGLTIEDMPNNPWLQRLHKRYSKFTKKQTTAPIPVLAIMRPSSKREEKPRSP*	2	14.4006	0	10.4004	0	8.94508296496561d	0	in process	this study
HaRxLL24	ATGGGGTCGTTATTGGGGCAATCGAATCATCTTCATGGCTTATCCCGCATCCCATCCCGCGCGGGATGGGACATTGCGGACAAAGCCCGATACGAAACGCGGCAGTCCGTTGGTTGGGACATGACGCAATCTCATCTAGTCCAGCACTGGAGGCCACGCGGCGATGCAAGGAGATTTATCACTTTCAAACTTCCAGAAGAGCCCCGAGTCGTAAGCATGCCCCTGCACGTCGGTCTGCCCATCGCCTTGTTTTTCCTTCTCTGGTGCAATGCCGATTCGGTCCTTGCTGGCGGCAATAAGCTAAATCGTACTACGCTCGACCTGGACTCCGTCGTTTATGTGAAGAAAAACTCGTCGACACTGTTGGGGGCTCAAGACCTATCCATTGCAGGCAGTACT…	MGSLLGQSNHLHGLSRIPSRAGWDIADKARYETRQSVGWDMTQSHLVQHWRPRGDARRFITFKLPEEPRVVSMPLHVGLPIALFFLLWCNADSVLAGGNKLNRTTLDLDSVVYVKKNSSTLLGAQDLSIAGSTPRSDQKTEARGIGGVLDWLSNSFSRDRRPDKAFKSLGLNKLDGKFENEPKVKKWFDRMRQYRAREPHHVLFSDSEVFCLLGEHAPVETVLKVLKGNGMGDYAEMLRVDLEQPNSIMMEGLFNQWIEAKLHPSRVYHLLGLKTGEGLLTDSMTLDLTENLEVHRWLTYTARYTDSSRYKSVSTFSKYEKDSAYGKVEEMLLSKKSGDEGQARCEFKYAVFLQTMKKDKDLTMFADRLIHYQHFRLGKATEVLQLDFLRQLEHEKTHL…	2	236.038	337.515	172.461	0	88.5191	20.7092	in process	this study
HaRxLL25	ATGCGGCTGTATCCTCTCATATTCCTCGCCTTTACTGCGGCTCCAGCTCGCGCCACTGGTTCTGCAAGGGTATCGAACTCATCGTCGACGAAAACCAGCATCACGGCCAGTGACCCTCTCTTTGTTAATTGCACCAAGAACGCTCCTGCCGACCGACAGGCGAGGGCTCAAGACAGCAAGAGCGCCACTAGTTCTGCAGGGGTATCGAACTCATCACTGACGAAAGTCGACTTTACGGCCAGTGACCCTCTCTTCGTGGATGGAACCAAGGACGCTCCGGCCGACCAGCAGGTGAGGGCTCAAGACAGCAAAAACGATGAAGAGAGAATTCCAACACTGAAAATAGCAAACGTCGTCCCTCCGTCGTATGTTAACGATGCAAAGGCCGTCCTGTCCGAG…	MRLYPLIFLAFTAAPARATGSARVSNSSSTKTSITASDPLFVNCTKNAPADRQARAQDSKSATSSAGVSNSSLTKVDFTASDPLFVDGTKDAPADQQVRAQDSKNDEERIPTLKIANVVPPSYVNDAKAVLSELYSDSPAHSLMLPTASWSKVVSEDKKTLERVDACIKGMSRTDDEPELPLFMSLFGEDTSLSTAMILFNVLESVAEIEMFEKLELWNNQEDLFNFLKRKNFFDPFSFAHVAALDAFLANLKTEKGATKIKFDVLVQHFGGVGELASFLSLAKLSPFTTEAATSLQLKLLKTWMDDGNGLRYVVTVLGLDELEKTIVPLTYEHLDTLAVYWYLEMEKKRPSTQKALFYVVKGLRKKYRDAAIVPAMMDGLRDVQSAWAHLHGKSSQPY…	1	35.7644	22.1099970246261d	23.4095	0	0	26.5053	in process	this study
HaRxLL26	ATGCGCCACTTGGGTGTCCTACTGCTATATGAACTCGCAGTGCTTGCCCGTTTGCTGACAAAAGCTGACGATGTTGCTGTCACGGAAGCGGTAACCTCGACGAAGATGATAGGTGACACTGCATCGTCGACTGCGACCCATTCCAACGTTGCTATCGGGAGGTTCCGACGACTGGATGAGACAGAAGAAAGAGCTCTTCCCGTTCCCTCTAGTGTAATACAGCAATCCGTCCCGCCAACCGGTATGGCGCTAATCGGATCCTGGTACAAGTCGTTGGGGCCGACGATTAAGAGCAGCTTTGCTTCTTTTGCCGACTACAAGCCTGGACCGTCGATGGTCGGACACTTCTTCGGGGCGTTGTTGCCGAAGCTGAAAAATAGTATTGATGCTCACGTTTGG…	MRHLGVLLLYELAVLARLLTKADDVAVTEAVTSTKMIGDTASSTATHSNVAIGRFRRLDETEERALPVPSSVIQQSVPPTGMALIGSWYKSLGPTIKSSFASFADYKPGPSMVGHFFGALLPKLKNSIDAHVWLHNGETADSIFKKLRLDAGLDKVAYSPRFYTWVEFVKLLIEHKGAEKWSIARVVSETYSDVELARTIDAAKTREDRRLAKYLKAGQTSYWLHPKKTGPEVYTLLGLQDKKGKENIFNLPEFYRWYEYVTKEYQGDSAVRVVEVLAEHYSMRELGHLFNTAKPRGKLKKEYCVKVETAVGKKLKFVLLTMARKKEAMKKKAEERKKKAEEGKRK*	2	85.6253	247.63	76.3077	339.383106559427d	8.38596139746297d	20.7092	in process	this study
HaRxLL28	ATGCGACTTGACTCCTTCACGGCTGTTGCTGCAACCGTGGCGTATCTTCAGCGTCCTTCTGGGGTATCCGGTTTTGCTACTGCAGGTGTCAACGATCCGAATCCGGCTTTTGACAACCGCACAGCCGTTGTCGATAAAATGAGCTTGAGGGCTTCGGATACCAAAAACGGAGAAGAGAGGACACTCAAAGACGCAATGATTAAGCTAGCCAGAGCGGTCGTGAGTTGCACTTACCCGTCAGAGTTTTGGAAGATCCTATTGAATGGAGAGAAATCGATCGCTGAGCACGAACGCGAATTGTTCTCAGGGCCGACGAACCGATTTAAACCGCCTCCCCAGCTAGTCGATGACCTTTTGCAGCACTGGTGGGATAACGATAGATCCATCGACGACCTCGCT…	MRLDSFTAVAATVAYLQRPSGVSGFATAGVNDPNPAFDNRTAVVDKMSLRASDTKNGEERTLKDAMIKLARAVVSCTYPSEFWKILLNGEKSIAEHERELFSGPTNRFKPPPQLVDDLLQHWWDNDRSIDDLARSLKLSIDTRKTVDYFDTGDFRKMEVLELYINFVNGKKGGEHKLIETLTKNFGDLQLSTLLMGSIRYPNPDNADRAAILQREMMAGWEKRKLTGDNVCAMMELEKRMDIFTSTELLTLERYVEYLQLERVQSKDNFVRLRDGTLLSQNDFELLQNQIVLIRSIVVYNPLSAPLYQRKGCFLIAERTCVFAMESITLQGKP	2	0	0	0	0	0	0	in process	this study
HaRxLL29	ATGCGTCTTCACCCCTTCGCTCTTCTCGCGTCTGCAGCAATTCTGACCAGCGTCACTGTCGTCTCGGGAGTATCCGGCACCTCGAAGGGGGAGGGAAACTCTGCGGTCAGTGTTCCACCCTTCGTTCGTGACTCTGACGACGATCCTTGCATTGTGCCATTGATTGGACAGAACACCACAAAGGATGAGGCGAGGACTTTTCCAGAACTCCCACCAGTCGTCTCAGAATTGCTAGAGGTGGTTCAAAAAGAAAAGCCTTTCGAGTTCAAGCTACGTGACACCAGTGGCAAGAAACCGATCGGTCCGGCCGTGCTGAATCGAATGGGCGACAGGCAAAAGGCTGCCGAGATAAGTGCGGACAGGGCACAAGCCGCTCGGAATGTGTGGGAGGGTATGATA…	MRLHPFALLASAAILTSVTVVSGVSGTSKGEGNSAVSVPPFVRDSDDDPCIVPLIGQNTTKDEARTFPELPPVVSELLEVVQKEKPFEFKLRDTSGKKPIGPAVLNRMGDRQKAAEISADRAQAARNVWEGMIVESTEQLEKAGLPPDRRHPLPKKTAGMKELRAFANAVANRVTRKAYGNNLGTHNYIVNWVQKRSQRESLSNVLNKYQFIPRLTFEKVWVLDGYVESDAQLIEALLGSWGSVTEFTAFLSIAKLSPTITNDAVLLQKKLLSYWSESKKRIFDVIELLEIKTRGLTYETMDTLVEFVALKDKRAKGESFDSFKSTLKHLDDYFGVENYFESNTAKGKGTNGQANAQPGTSHQDVMSQINNIASEEHNEPSILLGTESVVKRKAESLDS…	1	11.1337	0	8.05939	0	45.7812	24.3209	in process	this study
HaRxLL29b	ATGCGGCTTCACCCCTTGGCCCTCCTTGCGTCTACAGCGGTTCCGACAGGTGCCATGGCCGCCTCGGGGGTAACTGGCCCCCCGATAGTGGAGGGCAACTCTGTGGCTGGTGCTCCGCCGTTCTTTCCTGACTCTGACGACAATCCTGGCCATGTGCCCGTGATTGAACAGAACACCACAAAGGATGAGGAGAGGACTTCTTCAGAACTCCCACCTCAAAAGGCTGCCGAGAAACGCGCCATCATGGTCAGGCAACAGATCACTTCGGACGTGCTGAACCAAATGAGTGGCGGCAGTCAAAAGACACAAAAGGATAACTCTGTTAAGGAAATGCGCCAGATCGCTTTGGCCGCGTGGGATCGAATGGTGGGCACGCGAGAGACAAGCGGCACCACTGGC…	MRLHPLALLASTAVPTGAMAASGVTGPPIVEGNSVAGAPPFFPDSDDNPGHVPVIEQNTTKDEERTSSELPPQKAAEKRAIMVRQQITSDVLNQMSGGSQKTQKDNSVKEMRQIALAAWDRMVGTRETSGTTGREQITPDVWKRMIREIKKIDTKISNPDSALSVWDEMIRTSRVLVNAAEVPLSTRGPPLLPGRADVKDLHAFAESVAKPRRHKKDSEDIISWMEGEAQEKLVDVLILHRFVPFFTFRKVKLLDKYLESDEGKLFKTLVTTWGSLSEFTTFLSIAKLKPSIEKSQRRLLKLLLTKEVPITRLIEALNIQNKDLTYETLDILVEFVALRDEKTLCKSIGQTLKELKDHFDPKKVKETSKNEKGKTKVQRTTLHQGGLLESTTPHRGSTI…	-	20.3783	0	41.7593	0	24.4748	9.3019	in process	this study
HaRxLL31	ATGCACATGCACGGCCTCGTTCTCCCTGTTATCGGCACTTTTGTTTTGGTCCATGCTGAATCGTTGGATAGTAGTGACCAAGCAATGATTGCTTCCAACCTCAGACATGCACTACCTTCGGACGAGACGGCGTCCAACCAGCCAGGACATCGACAGCCCGAAACAAACAGCTCGGCTGTGGACATCCCCACGCCTCTAGCTCAAGGACTGAATATCTCTGCCGAAGGAGGGTTTGGCCGCAACGAGTACACGAATGAGGAGCGACTTAACATTCCGTGGCATACAATGCCAGATTGGATGATCAAGCTCAGTATGAGCAGATGGCATCGATCCAAAACACACCCCGATATCGCTTGTAAACGTCTCGGTCTCACGGAGGGACCAATCGATCTTCGGGTC…	MHMHGLVLPVIGTFVLVHAESLDSSDQAMIASNLRHALPSDETASNQPGHRQPETNSSAVDIPTPLAQGLNISAEGGFGRNEYTNEERLNIPWHTMPDWMIKLSMSRWHRSKTHPDIACKRLGLTEGPIDLRVFALWLYYVDRFEKEGKLSLIDVFDKYEKLTTKRSVEEVVTILKSLRRVKRMKETAKILHKALADSLKLELNAITSAWLQSGWTPEEVFGVFELGNEKNLYAGPGPAIEWLKFTELLRAENDARQIPAEDAAQLLLGNRFGIENSEHFIEYVEKLPKLRYLGGSLRRALEKRKERGRALIRAAEKAKHALLSNTLK*	2	0.164626428409281d	0	0.121705485288506d	0	0	6.44415	in process	this study
HaRxLL33	ATGAGATCCTTCATTCTGTTTGCTGCCATCATGAGTATTGCGCTACTCTTCCTCGTTAATTCTGCCTTGGCCCTTAAAGGACTGGAGGCTCAGACATCTGGCGCTGCTTCGACTGAGCTCACGCCTGACACGACACTCCTGAGAACTGTTCCTCATGACCGGCCGGAAGAACGGCTATTCTCTTGGATGGAAAACGTCCGTCCAATGCTGACCAAGATGTCCGACTGGCTCAAGCGTATGTTCGATGCCTTCCTCGCTTTGTTCAAGTCACCCACGGCCATGAATGAAGCCATGAAGCTCGATGCTGCTGAACCCCCATTCGTCACGCCAGGCGACCGTCCTATCGACATCAGCAAAGCCGTGAAAGACGACGCTGGCGCCATTGCCCACACACGAGAA…	MRSFILFAAIMSIALLFLVNSALALKGLEAQTSGAASTELTPDTTLLRTVPHDRPEERLFSWMENVRPMLTKMSDWLKRMFDAFLALFKSPTAMNEAMKLDAAEPPFVTPGDRPIDISKAVKDDAGAIAHTREGDAGANAHKQEGGVKRIVGQDKVAPSSILLDGVDMDEAGMVKYLHEQYPAVIKQVEGALAEAIINKSYQDRFGWMGEKAAAQKIFKLRKQSKDLDYMEEILLTTWVLKKRDREYVLNTLKLDNDIADWYKKFLVELMIGLAKLKPEQYA*	1	23.8372	22.1099970246261d	27.9077	0	39.5695	100.792	in process	this study
HaRxLL35	ATGCGTATCAGCTTCAGCGTGCTCATATCGGCTATAGTGATCCTTGCATGCCTCACGCTTCTTCCCGGGATATTCGCTTTCTCTGCCACAGGTGCAGACAACCTGAAAGTCGTGAACGACAATCACGATGCTGGTATCGCTGACAAGAACATGAGGACTGCCGACGCGAACAACAGCGAAGAGAGAGTCATTTTGTTTGAAATATTCAAGTCGATCGTGAATTCCATCCCCGCGCCCAAGCTTCAGAAACTCTTTCAGTTTAACAAAGCTAAGATTGAGATGGACGAAGGCAAATTTCTCGCAAAGCTTTCAGGCAGTAAGCTTCCTTCCGTGAAATCGCAACTGCGATCAGTCGTGTCCAAGTACAAAATTGATGACCTGGCAAACACGCTACAAAAA…	MRISFSVLISAIVILACLTLLPGIFAFSATGADNLKVVNDNHDAGIADKNMRTADANNSEERVILFEIFKSIVNSIPAPKLQKLFQFNKAKIEMDEGKFLAKLSGSKLPSVKSQLRSVVSKYKIDDLANTLQKAKESSDSTISNRATDLLDLLFALWATEEKSIDEVTHFLNMFRRRSKPTKDDYRKMEVLHSYIKHLNPDEESYPILLGALENRYGQVSLGAILARSRAYHNANTLLDLLMDKWEKSSSSTIENVFKMLIDFDPKKRSVFTTGELLAFERYVKYVDKNTDVLNVLTKCFGGEAQFAKLAYEAQASAICPKASNYLNALLRRWKAEEIKPDELLSTKFSEMNSLDDEEMKRYIHARYCELHDGK*	-	3.50961	0	6.0287	0	0	2.85774763041521d	in process	this study
HaRxLL36	ATGCGCATCTACACCACCGAGCTCCTCGCTGCGGTCGCGTTCATCGCAAGCCTCTCAAGATACTCCGCCTCCGGTTCCAAGACGGTGCCATCCGATCCCCGTACAAGTGATAATTCTCATGACCGTGAGGGCGACGCCAGTGACGACATCGTGCACAGCAACGACGAAGAAGAGAGCGAAGCGAGGATGGTACTGCCAGGCGACATTCTCGCATTCGGGGAGAAGTTACATGACATTGCTGACAGCACGCTTAGTGCTGCAGCTCGGACTCAACTCAACGGGCTGCATGATAACCCAGTTACCCAACCGCAAGAGCTCAATCTGATTTCGCGCGTGAGAAAAGAGCGTCTTGAGTCGAGCGGAACCGTGGCGAAAACGCATTCGCAAGAGCATTCAAGA…	MRIYTTELLAAVAFIASLSRYSASGSKTVPSDPRTSDNSHDREGDASDDIVHSNDEEESEARMVLPGDILAFGEKLHDIADSTLSAAARTQLNGLHDNPVTQPQELNLISRVRKERLESSGTVAKTHSQEHSRQELDLTLRLGKEDAPVVAPLSEADSTRITDHAPVMAPLSEADSTRITEHAQAQTVPKLFTADEWKSWTEHDPLEAHELMLKLVEKYGSNDNGLASLASELLKAKVDGIIDSTKATVLEEAMLQGWKDKSITFEKACDLLGLFKEDTRDDLLNEKLQLLRLFVEIGNRTKNGGISGIYSSLNRVLNLKRYEQIIVELGEESATANGMLWYLVQRLIHKGTSPKAVFAHMNFAHISEPMAQRLLFAMRNYQREEGTEKFSTKKDVAVE…	1	44.7941	36.4896	44.0156	0	18.4492	49.5079	in process	this study
HaRxLL38g	ATGCGTCTCCATGCAATTGAGCTCTGGGCTGCACTCACTCTGGTATCCATCGAGGGTGACTCAGCAGCTACCGCCTCGGAGCTACCAGCAGCTAAATCTCGACCTCCACCCCCTTCGTCAGCATATAACTCGATCGACTTCCAGTCCGAAATAACATCGAGAAAAGCAGAAAGCCCTGCTGCGATCAGCGAAGAGAGGGGAACCGACCGTGTGTCTTTTGCTGCGTCTTGGATAAGGCAAGCCGCCGAGGTGGAAGACACAGCATGGACGACAAGAGCAGTCGACAAGTTGCAGCTCGAAGACAATATCTCGGCTGCCGTGCTAAAGCTGAAGAGCCCCACGCCGCTGAACAAGGTGCTCCGAATTGGGAACGAAAAGAAACCAGGCGTGCCGTTGAAT…	MRLHAIELWAALTLVSIEGDSAATASELPAAKSRPPPPSSAYNSIDFQSEITSRKAESPAAISEERGTDRVSFAASWIRQAAEVEDTAWTTRAVDKLQLEDNISAAVLKLKSPTPLNKVLRIGNEKKPGVPLNEDSTERYALQNAVDDLVHASQSTSEKEKRIADMWWKQLCALFVRYDQPIAGVAELLNVDGLKGLTEKLEMLKYYIGVSPTSGPNTFLETMTANLGSEKDLVSFIGRAKLNDDVERRATELEGLQIAKWQAENKDPVELLNSMQMDKSMDALISPALYTVMKYIAEHNLEHPDKKFSVLTPVRERLGDTHVMGALVAARSNGQSKVTEGFANELLSEMKKLWKGEGKSKREFLAASGLLDGQERRNGIPGSASQRVTGCTVFSSTKR…	1	20.2381	2316.34087496735g	9.80662	8233.63177664637g	210.295	114.636	in process	this study
HaRxLL38b	ATGCATTACTACGCCATCACACTCTTGTTGGCTGGACTTCCCCTATCATGTGCCTACAATATCTCGGCTAGTGTTACATTGGAGCAAACTACAGCCAGTTTTCGTCCTCAAGGCCACTTGTTGGTAGACAACCCGAATAGTGTTCAGCAGCATGAGCCGTTGCTGAGAAGTGCCAAGAGAGTTTACAATACCAGCGAAGAGAGGACGCTATTTCCAGGAGTTGAAATGGTAGTCCATCAGCTCGAAGCGAGCCCTTTAAAGGCGGACAAATCGATGTGGTCCAAAGGTTGGACGAGACTAAAGAAGATCGTCCGTGGTTCCCACGGCCAACTGCAGTTCGGAGACGATGTCGTGATGACTCTGCAAAACCTGGACAAGGAGGCTTTGACAAGAAAGTAC…	MHYYAITLLLAGLPLSCAYNISASVTLEQTTASFRPQGHLLVDNPNSVQQHEPLLRSAKRVYNTSEERTLFPGVEMVVHQLEASPLKADKSMWSKGWTRLKKIVRGSHGQLQFGDDVVMTLQNLDKEALTRKYKVPNQSEKVSLLEALTARYKIGPVANALAAVKQDPKSTVAKDIADNLYKEQIKKWQGEGELASYIAGTLGIEHDGMLTQKLKMVEDYIDSIDKKPGIKNHLLEALTTVLGGEKNVASFVGEAKMNVEMKNGAEKLEGLLMQKWQGEDMHPMNLFRRLEMDKNAEDLMSPMLETVEEYVTAFNSKHPGSKFSLFVYARKHYKDEPLLNAVIAARXXXXVLGGEKNVASFVGEAKMNVEMKNGAEKLERLLIQNWQGKNIHPVNLLKL…	6	0.338497812230141d	0	1.21126629170814d	0	0	0	in process	this study
HaRxLL39b	ATGCGTCTTCACCCCTTCGCTCTTCTCGCGTCTGCAGCAATTCTGACCAGCGTCACTGTCGTCTCGGGAGTATCCGGCACCTCGAAGGGGGAGGGAAACTCTGCGGTCAGTGTTCCACCCTTCGTTCGTGACTCTGACGACGATCCTTGCATTGTGCCATTGATTGGACAGAACACCACAAAGGATGAGGCGAGGACTTTTCCAGAACTCCCACCAGTCGTCTCAGAATTGCTAGAGGTGGTTCAAAAAGAAAAGCCTTTCGAGTTCAAGCTACTTGACACCAGTGGCAAGAAACCGATCGGTCCGGCCGTGCTGAATCGAATGGGCGACAGGCAAAAGGCTGCCGAGATAAGCGCGGACAGGGCACAAGCCGCTTGGAATGTGTGGGAGGGTATGATA…	MRLHPFALLASAAILTSVTVVSGVSGTSKGEGNSAVSVPPFVRDSDDDPCIVPLIGQNTTKDEARTFPELPPVVSELLEVVQKEKPFEFKLLDTSGKKPIGPAVLNRMGDRQKAAEISADRAQAAWNVWEGMIVESTEQLEKAGLPPDRHHPLPKKTAGMKELRAFANAVAKRAIRKPYGNNLGTHNDIVHWVQKQPQRESLSDVLNKYQFIPRLTFEKVRVLAGYVKSDAQLIETLLGSWGSVTKFTAFLSIAKLSPTIKKDAVVLQKKLLDYWSKSEKRIFDVIELLEIKTRGLTYETLDTLVEFVALKDKRAKGESSDSFKSTLKHLDEYFGVENYFESNTAKGKGTNGQANAQPGTSHQDVMSQINNIASKEHNQPSILLGTESVVKRKAESLDS…	1	3.75994	0	7.05772	0	36.0597	13.0854	in process	this study
HaRxLL40	ATGCGGGTCTACTACTTCACCCTCACCCTTTGTGCCGCTCTTGCTGGTGTGACTAGTCCTGCTTCGAAACCGCCCGACTCGGCCATTCCCCTGGGTAGCGTTCACGACGCCGTTAAGCATCAAGACGGCGTCCATCTCGAACGGTTGCGAATGGCGCCTGGAGCTACAGATCACGAAGCCAGGTCGTCCGTGGTTGAGCAGCTGGTGACGGTAGTCGAGTCGATGTCGACGAAAGTTAAGGCATGGGCCGGACGCTTCGCGCAACATACATCGATTGAGCGATTGGTTTCGGTGGTCAAGGCGTGGGCCAAACGCCTAGCGCGACATGGGAGGAGTAAGCTATTGGAGCTTAAATTCAATGGGTTGGCTAAAAAAATAGAAGAAATAGCAGCAGATGAT…	MRVYYFTLTLCAALAGVTSPASKPPDSAIPLGSVHDAVKHQDGVHLERLRMAPGATDHEARSSVVEQLVTVVESMSTKVKAWAGRFAQHTSIERLVSVVKAWAKRLARHGRSKLLELKFNGLAKKIEEIAADDGPLRRIRVELFIKSWTEEKVDGLAKLYMDRGKGETPDAALANVLAHTFGEEAMVYVLTAETVYGWPVAEIAEGRVQSAISARWKSGKYTPGMMVGWILKAFPRFSDHVFFEPAFLKLLNTAGSGTSPNDVYEALFNHFGKSVFRFEQALNDAAVKNHYHDHEASRACVRWLISRQNVNLELSGGNYV	-	18.6762	0	15.9302	0	21.8036	9.3019	in process	this study
HaRxLL41	ATGAAGTCCTTCTACCTCCTCGTGCTGTTTATAAGTAGCATGGTGTGCATCGTCGCAGAGCTTAATGCAATCCCCAAAGAAGCGAACGCCACGGTAGTTAGCGTCAATGAACTCGAGCACGAGCCTGCCACGGGAATGCAGAGGGGTTCCTCTTCCGACGGTATAGAAAAAGAAGATCGGCAGATTTCCGTACAAGGTGCTGTTGGCAAGGTCGAGAGCGGACTTAAGACAGGTCTGGCTATAGTTGGTAATCGTGTCAGCGAACTGCTGAAGTCGAGCAAGACCAAGCAGCTCGAGTCGGAGGCTGCTAAGAACGAAATCGCTCGCATCGTTCCTTCGATACACCCGGCTGCACAACGTTCCGGGCTTTTATCATACGATGCACTCAAAACGCTCTTC…	MKSFYLLVLFISSMVCIVAELNAIPKEANATVVSVNELEHEPATGMQRGSSSDGIEKEDRQISVQGAVGKVESGLKTGLAIVGNRVSELLKSSKTKQLESEAAKNEIARIVPSIHPAAQRSGLLSYDALKTLFAEQEVGSLSDHCLRNVLRTVAKTPDPKAYAVMYQDLLHNNFENDLAILLLRAQDIPSLKIHAEELEAAQFDTWVDRGVQPEAVNYGLMHLPGLVQVHEKEAKRIADTYKLYRSNLNKS*	-	0.342524	0	0.698123	0	0	6.44415	in process	this study
HaRxLL42	ATGCGACGTCTTTGTTTCACTGTCTTGCTGGCTGCTGCGGTCCCCCTCCCTTCTGTCATCGCTTCTGCTACGCAGACTGTTCAGCAGTCTGACGCTATGGAGTCCACGTCGTTCAACCTTCCACAACAGGTTCAGGAACCCACTGCAGCAGAGAAGAGGGATCCCACCAAGTTATCACTGAGAGAAGGAGACGCGGAAAAGAAGGACGTCGAGGAGAGACTTGGTTCCACCGGTTCCATAGTGACGATGCTTAGTGACACGATCAGTACAGTGGCAGCGGGCAGCAAGTGGGTGTGGGCAGGCATCGAGTCCTTGGCGATGAGGCTTTATAACAAGATCAAGAGACTGAACCAGTACCGCAAGTGGTATAAGGCCGGCAAGTCGCATCTTGACGTCGAT…	MRRLCFTVLLAAAVPLPSVIASATQTVQQSDAMESTSFNLPQQVQEPTAAEKRDPTKLSLREGDAEKKDVEERLGSTGSIVTMLSDTISTVAAGSKWVWAGIESLAMRLYNKIKRLNQYRKWYKAGKSHLDVDDYTGTTTAEGYYNYYFHRMNSKGDYYMG	-	24.3506	66.3299910738783d	33.8218	0	30.5002	52.0401	in process	this study
HaRxLL43	ATGTTGCGCAGACAAAATCACAGGACATGGGATGAGGCGGTGTTGTTTTTTCATTGGCTTCATATCGTTGCCGGTATGGAGCTCTGCGCGGACAGGATGCAGCAATTAACTTTGGAAAAACGTTCGTCAGAAGTTAAAAATTTGGTATTCAAGTTATGGCTGGTGCCAGGATGGACCCCTCGAGACGTGTTTCACATGATGCCCTTTGCGTCGGAAGTACGTAATAAGCCACAGAAATTATGGAGTCGCTTCCGCAAGCAACTCGAGCGGCTTAGATGTGGTGGGATGCCCTGTGCGTTGGCGAGAGGTAATAAGTCACCGCGTGACTGGGTTTTCTTCTGCAAGGACCTCGAGCAGTGGCTTCGATATGTCGACTTCTACAATGCCCGTGGGATCCGC…	MLRRQNHRTWDEAVLFFHWLHIVAGMELCADRMQQLTLEKRSSEVKNLVFKLWLVPGWTPRDVFHMMPFASEVRNKPQKLWSRFRKQLERLRCGGMPCALARGNKSPRDWVFFCKDLEQWLRYVDFYNARGIRFGADEVACLLKEKVSNHELKYLSGYFRTQSRRTEFADQLLLNI	1	0.16924890611507d	0	9.13277	0	0	0	in process	this study
HaRxLL43b	ATGCGAAAAGCAACCATCGAGATTTGGCTGAAGTTAGGCAAGACCCCTACGGAAGTCTACAGCCTACTGTCGATTCGTTTGGAGGAGCCCTTACCAGCGATGTCGGCCTGGCGGAGTGGGACAATATCTGTAGAAAGATTTTCGAGTGGTTTGATTACGCTGACAAGTTTCTGGATCGCTCTATCATTTTCTCTAACAACGCTTTTCGACAGCCAGCCGATGGAAAAAGGTGCAGTTGCGCTGCCGAAGGAAGAGCCCATCCGTTTGCTGCTACTGCACTTTGGTGAAAGTAAGCCGGTGGAAGAGATTCTAACAGCGCTAGTGAGGGACAAGGATCTAGCTGAGCAGACAAAGGACAGTGCTATATTTGCGATGTTGCGCAGACAAAATCACAGGACA…	MRKATIEIWLKLGKTPTEVYSLLSIRLEEPLPAMSAWRSGTISVERFSSGLITLTSFWIALSFSLTTLFDSQPMEKGAVALPKEEPIRLLLLHFGESKPVEEILTALVRDKDLAEQTKDSAIFAMLRRQNHRTWDEAVLFFHWLHIVAGMELCADRMQQLTLEKRSSEVKNLVFKLWLVPGWTPRDVFHMMPFASEVRNKPQKLWSRFRKQLERLRCGGMPCALARGNKSPRDWVFFCKDLEQWLRYVDFYNARGIRFGADEVACLLKEKVSNHELKYLSGYFRTQSRRTEFADQLLLNI*	1	0.785206	0	13.3591	0	0	0	in process	this study
HaRxLL44	ATGCACCTTCCTGGTGTCCTCCTCTTTGGTGCAGTCGCGCTGCTTGCTTCTTCGAATGCTCAATTGCACTCGAACCCGGTCAGTTTAACCTCGTTGGAGCCAAATGGTATCACTTCTGCGAACCCGGCCGAAGCGCATTCGGGTCAAAGCGTCAAGGATGGCGATCCCGTGGACGAGGACGAAGAAGATGAGAGGATCTTCAACTTCAAAGGGTTTTTGGGGATCGAGAAACTCCAGCAATCTTTTCAGTCGAAGGTGACTCTGGGAAAGCTGTGTAGCTGGATCAGCCAAGAAAAGTCACCCGACCACGTGTTCAAGAGGTTTGGCTTACACAAGCCCAGGAAGAATTTCGACAGCGAGGACTTCATCATGTGGGCTTCGTACACGATAAGTGTCATA…	MHLPGVLLFGAVALLASSNAQLHSNPVSLTSLEPNGITSANPAEAHSGQSVKDGDPVDEDEEDERIFNFKGFLGIEKLQQSFQSKVTLGKLCSWISQEKSPDHVFKRFGLHKPRKNFDSEDFIMWASYTISVIQHEPEKAMLTTLRKYYKEDELLRKLVKVKGGDVADRIFSMLYTEWVAAKKSSLDVFVAFGLHEARTVDAKHASFARWLAFINMQSENQGESGLIMLTAVTGHLSYSDLMQLLGEGKTEAAQIMRNMLSHYWKKKDLNGAFEVASFKGDGELMASAGFQAWLKFMSGHNKANPNQKASVFETMERFFGEKKLITIIVAGLKDPKTSEVSKGLLSEQLARWIKEGKRSPKRDDAMAAIFKKLQLGGDKNVITIPLNIWHQYSIYTEQQ…	4	5.05459	0	1.95847	0	0	0	in process	this study
HaRxLL45	ATGTTCCTCCGCCAAAGTATGCTGTTCACCGTCGTCATTCTCTGGAACCGAACCGAATCGGCTCTCGATAACGATAACAAGACGGTTGCTGTTGCTCACAACCACAGCAGTAGTTCACGCCTGAACGAGAACCCGCTCGATGGCCAAACACTCTTGGAGCCCCATGAATCAGCTGCTGTAAAAGCTACCAACCGCGCGGACCCGAAAGATGAAGGGAGGAGTATCTTTTCTAGCATAGGCGCCATACGGAGGGATCCGACCATGTCGGCTGCGAAAAGCTACTTGCTGCAACGGCCCCGCCCCGATACCGCTTTTGAAACCCTGGGCATCGGTAAAGGTGATGGTAATCTCGAGGCCGATGAGAAGTTGAAGATCTGGCTCAAGTATGTACGGAAGTAT…	MFLRQSMLFTVVILWNRTESALDNDNKTVAVAHNHSSSSRLNENPLDGQTLLEPHESAAVKATNRADPKDEGRSIFSSIGAIRRDPTMSAAKSYLLQRPRPDTAFETLGIGKGDGNLEADEKLKIWLKYVRKYKQSADREGWYKPEKVFSLLVKTYQIDKVLYWFKARGMHADANKLHDMLSEDSSALRLSMDQQWLDSETSPDVVFELLGVGHKSLLRDPNAFHWIQYCDRFRQRYGDHTFSVEKILQSLQDTNSLGNPISISAFLLMVEDRNWKLTWLTLEMQEALHKALIAAKTMSPILAYSAMPRPYGKYVLDLPTSDPWYRALKGFTLAYARSIGRYEDALFYFDHEKPNNTVRFLRLISDRLHWPQKKD	2	0.164626428409281d	0	5.04245	0	0	2.85774763041521d	in process	this study
HaRxLL47	ATGATCAAGCGCTTTCTTCTCTTCGTGCTCTTGCTCAGTCCGGTTGCTGTCGGTGACGCTTTACTGGCTCTTACAGCCAGCACGCTGCCTGATGGCACTACGTCCGTCCAGGAGCAGACTACGAAGTCGAAGACGGGCGTCAAACAAGCGCTCAAACCAAGCGGAGGCACGACTGCTGCTGTTGGTGAAGAAAGAGCATTAATGATGTTTTCTGGGTTGGAGGAGGGTTTGAGTGCTGGCGCGGGGAAACTGATGGACGCGTTTGCTTGGGTGGCGAAGAAGCCTGCATACTGGACGAACGCGGAGCGGGAAGGGGAGGCTGCGACGGAGCTGGAGGCCGCCTGGGTGAAGGAGGATGCTAAGTGGGAGAGATACAAGGCTGCCTGGAGGAAGAAGGAT…	MIKRFLLFVLLLSPVAVGDALLALTASTLPDGTTSVQEQTTKSKTGVKQALKPSGGTTAAVGEERALMMFSGLEEGLSAGAGKLMDAFAWVAKKPAYWTNAEREGEAATELEAAWVKEDAKWERYKAAWRKKDEASGVTDTALRDHLKSLLKKDEGELFTARADWEKEVAAWGAKEVAWKKKEGNLVGEIRYTKFKIARQEIETYLPQFKRLKAAGVTREMYQNLLGLTPAFIGKHPLEGVTHENIFSNGPEYAKYLYFDRYLEYEGSSDDLLNWAYTLLRPNE*	-	20.5038	0	24.5544	93.1501483915131d	424.068	178.975	in process	this study
HaRxLL48	ATGCGCGTTGACTTCACCGTTCTTGTGGCAGCCGCAACATTTCTGACCTGCAACGAGAAGCTGTTAGGGGTACTCAGTTTCCCCCTGACAGATGATGACAACCTGGATCTGACCAGCGACAACCACGAAGCCGTCCCCGCCAAAAGGAGCCTGAAGGTTTCGGACAAAAACAGTGAGGGGAGGATGATGCTGGCTGGAGGAGCAGGAGATCTCACCAGTTCGGCCGTGGGCTATCTCTACGGGCTAAGTGGTGGGGGCGTTGCTCTGCGCGGAACGAGGCCAGCTGTACAGCTCGAACACCAATTGCCCACAATATTGCAAATGGACGAACAAAATAAGCCCCTAATGGAGTTCTGGCATAAGGTGGCGAAGATATCCATCGACAAAGTGGCGGAGGTC…	MRVDFTVLVAAATFLTCNEKLLGVLSFPLTDDDNLDLTSDNHEAVPAKRSLKVSDKNSEGRMMLAGGAGDLTSSAVGYLYGLSGGGVALRGTRPAVQLEHQLPTILQMDEQNKPLMEFWHKVAKISIDKVAEVLGLKPATTRTPSFFRAREVRGIKVLRLYIESVNECEKTQHTVLETLTKYYGELELSTVLMKSIRHLPALESTSLRDLQQEMMAGWVHRKLSADKLFDMLKLKDKGGNVLYSTELLTLERYVEARLRGKRLPSQYTDHEAVLPQHRSVALEDGTQLPLHQFERLRDRVVVGVLSKGFGDGEFAIMLVNALGHYSLDDKAKAYMDAMLWRWKDEGKTDLEYVFDAEFFEKHSQHDGETARAIMDRYRTYQTMELIDD*	1	8.75809	0	11.3573	0	17.766	8.19706	in process	this study
HaRxLL48b	ATGCGGATTTACTACACCGTTCTTGTGGCAGCCGCAACATTCCTGGCCTGCAATGAGAAGCTATTAGGGGTAAACGGTTCCCCCCTGACGAATGATGACAACCTGGATCCGGCAGACGACAACCACGATGCCGTCCCCTCCAAAAGAAGCCTGAAGTTTTCAGACAATTATAATGAAAGGAGTATGATGCCGACCGAAGGCGTAGTGTATTTTTTCGCAAAGAGGGCCTTACGCTATTTCGACCCTCTAACTGGTGGGAGCTTTGATCTACGCGGATCGAGAGCAGCTGCAAAGCTTGAGTGCAAAGTGCTCGCAATTCTGAGTCGGGACGAACTTTCTTTGAAAGAAACTCATTTCATAGTGATGCACTGGTATCATGTGAGGCATAAACCGTCGAAG…	MRIYYTVLVAAATFLACNEKLLGVNGSPLTNDDNLDPADDNHDAVPSKRSLKFSDNYNERSMMPTEGVVYFFAKRALRYFDPLTGGSFDLRGSRAAAKLECKVLAILSRDELSLKETHFIVMHWYHVRHKPSKKWQSSLD*	-	0	0	0	0	0	0	in process	this study
HaRxLL50b	ATGGGGGACAGCTTCAAACAACTGCTGGGGCTTAGTTACCCAGAATTGTTACCGGAAATGATCAAGCGGGGGTGGGTGAAGGCAGATATGAGCCCTGCCGAAATGTACTACTGGCTACCCATCAGTGGTACGGAAAGGCTTACAACGAGCGACATGGAGGCGTGGGAAGATGTTTTTCGTAAGCTCTATGACTGGTTTGTGTGGGTCGAAACATCCAGAGCCAGCGGTAACGTCGTCAGCGGCGGTGCTATCCTGGAAGTACTGGTAAAACAGAGAGGACAACAGGAGGCGATGAAGTTTTTGCTCTGGCTTCGATGCAAACCTGACACGAAGGATCGTCTCTACAGCTTGCTACAACTGCTGGTTATGAAATACCCAACTATGCTTCAAGGATTGCTT…	MGDSFKQLLGLSYPELLPEMIKRGWVKADMSPAEMYYWLPISGTERLTTSDMEAWEDVFRKLYDWFVWVETSRASGNVVSGGAILEVLVKQRGQQEAMKFLLWLRCKPDTKDRLYSLLQLLVMKYPTMLQGLLQSCLAEHISPEEVLRMIPVGVKDDNEVLTDVFMIKVWFEYVDFFRDSDRVFSDDAIVEALVQKSGQQAPINFLHWLRREDDMKDRLYSLLQLLVMKYPTMLQGLLQSCLAEHISPEEVLRMIPVGVKDDNEVLTDVFMIKAWFEYVDFFRDSDRVFSDDAIVEALVQKSGQQAPINFLHWLRREDDMKDRLYSLLQLLVMKYPTMLQGLLQSCLAEHISPEEVLRMIPVGVKDDNEVLTDVFMIKAWFEYVDFFRDSDRVFSDDAI…	-	17.9169	69.4249	13.4888	0	28.5124	11.4191	in process	this study
HaRxLL50c	ATGCTTCGGTTACTTCACGTTTTCGCGGCGTCCGCCATCTTCCTGTGGGAAAATGTGCAGTCCACAACCACGAGCGACAATCACTCCAACAGTAGTGCTCTTAACTTGCGCACTCTTCCTCCCCGTCTGGACATAAACGCGTCCGTCGCGCCAAGTCCTTTGGGACCACAAGTCTTCACATCGAACGAGACCAAGCTCGAAGACCAAGACAGCGAGGAGAGGGTCCGGCCTTCACTTCATTCTCTGCCACTTTTAACAGACGGAGCGGAAACTTTGATCACGGCTGGGCAACATCAAGGTCCAGAAGGGTATTTCCACAGCCTAAATCTGAGACAGGGGCTACAGGATCCGTCGGATTTAAATAGCCTCGAGGTTTGGTTCAAGCATATAGATGATTTC…	MLRLLHVFAASAIFLWENVQSTTTSDNHSNSSALNLRTLPPRLDINASVAPSPLGPQVFTSNETKLEDQDSEERVRPSLHSLPLLTDGAETLITAGQHQGPEGYFHSLNLRQGLQDPSDLNSLEVWFKHIDDFRRMGHDFSNEKMLELLQTKASEVELMQLMKHPSMGDSFKQLLGLPEMIKREWVKADMSPAEMYYWLPISGTERLTTSDMEAWEDVFRKLYDWFVWVETSRASGNVVSNGAILEVLVQQRGEEEAVEFLLWLRCKPDMKDRLYILLQLLVMEYPTMLKELLQSCLAAHISPEEVLRMIPVGMTHKDNNEVLTDVFVIKIWFAYVDFFRDSDRVFSDNAIVEALVQKSGQQAAIKFLLWLRREDDMKDRLYSLLQLLVMKHPTMVQEL…	-	39.4885	80.4799	39.5112	0	33.0161	22.1499	in process	this study
HaRxLL51	ATGAAGGAACGCGCAGACAATATGCAAAGGCGACTACTTGTGCAGTCGCCAGATCTGTTCACAACTTTGAGAGTGGCGTTGTCAGTGTGGATGAGGTTAAGTGTGAGTCCTGAAGATGTTTTCCACATGTTGCCCTTTCCATTGACGACATCCGGAGTGGAAGCTGCCGGAAAGACGGCAAAGTCGGCTATCGTCGATCACCTTATTTCATTTTGGATGGAGTATGTTGTAAACTACCGATCTCCGGGTCACGAGTTCAAGGATGATCAAGTCGTCAACGTGCTAAGGGAGAACGGACACGAGGAAGCGGCGAAGAAATATCTCCATTCGGTTAAAGATGTCCCTGCGTCG	MKERADNMQRRLLVQSPDLFTTLRVALSVWMRLSVSPEDVFHMLPFPLTTSGVEAAGKTAKSAIVDHLISFWMEYVVNYRSPGHEFKDDQVVNVLRENGHEEAAKKYLHSVKDVPAS	-	7.52737	0	7.31529	0	0	8.92571	in process	this study
HaRxLL51b	ATGGAGGGCTGCGCTGAAGCAATGCAACGAGCTCTACTTGACGAATACCCAAAGGCATTTTCGCAGGTGTCGGAGGCGTGGCTACGATCAAAGCTGAATCCTGAGGACGCTTTCCACATGATGCCCATACCATTGAAGCAAATCGGTCTGGGTGCCGTCGGGGAGAAGTCACAGTGGCCCGTCGTCCTTCGTATGATCTTGGGTTGGCTTGGGTATGTGGACAATTACCGATCTCTGGGTCTTGACTTCAGTGACTACAAAGTAGCCAAAGTGTTGACGAGTAACAGGAACTTCGACGAAGTGCTGGAGATCTTACGGAAGCTTCGAGACGTCCATGGTATGAAGGACCGCGCAGACCGGATACAAAGTGGTGTGATATTGCGGCTGGCCTTCGGTGAT…	MEGCAEAMQRALLDEYPKAFSQVSEAWLRSKLNPEDAFHMMPIPLKQIGLGAVGEKSQWPVVLRMILGWLGYVDNYRSLGLDFSDYKVAKVLTSNRNFDEVLEILRKLRDVHGMKDRADRIQSGVILRLAFGDSLVKELSPAGVFTEMFSSVTISSTNVGREESDWAVLLTQLEKWLEYVDEYRSLGLDFSDYKLAQVLAVHRNKDEVLEILYMLEGVPGMKNRVARMRTGLKFYISIASAEISDSIVTPEKAFYMTNVLAKLDGGANVNMLGSLIALSELDNWLDYVYEYRSRGHVFSNNDVLDLLIKHIKASRLSRILRKLRDTLGMEYRATPLLKLLANRRRRNYDDWARSELSPAEVYHLLSISKAIFILGAGKEGSRQHTALSMLEDWLNYVER…	-	6.86838	0	8.94927	0	16.7720305593106d	2.85774763041521d	in process	this study
HaRxLL52	ATGAGGTACACTGCCCGGTACAACCCGAAAAATTGGAAGCGTCAGTTTTCGCTACTTAAGATGTTTCTCACGTCGCGCTTTGGGGTAGAAGCTGTAATGGGTGCACTCGTGCAGGCAAGAGAAATCAATTTCTCGATGAAAGGCGTAAATAAATTAGAGAAACATGTTTTGAAGAGCTTGCTAGCTGGTGGTAAATCAGCTGATGATGTGTTCAAGTTGCTGAAGCTAGGTGAACTGGAGTCGATAGAATTTTTCGATGAACAGGTGGAGATTTTGGAAAACTTTATTAAGCTCTTCAATAAAAAGAAATCTCAGCGTGTTGGTTTGTTCACTGTCATGAAGTCGGGCTTTGGAAATGAGGCCAAACTGGCTTGGGCCATAGGGCGGGCTACAGGTTAT…	MRYTARYNPKNWKRQFSLLKMFLTSRFGVEAVMGALVQAREINFSMKGVNKLEKHVLKSLLAGGKSADDVFKLLKLGELESIEFFDEQVEILENFIKLFNKKKSQRVGLFTVMKSGFGNEAKLAWAIGRATGYEYRSKKALVLETILLEEWRTMNLMPEGVMRRLAMTENVQDMTGPKLQVFVKYLAMFMGKDAAHEVSVLEMFTALFEAVVSAVKKARTVDLPNAYVNELEPQLLETWLAAGKSVDDVFKVLKVGESDSINFFDQQVRLLEKYIKIYNKKKVLRVDLLTVMTSGFGSEDKLVSMLAQETCYLRNGNLRICRQIMSRAGHERPKR*	3	5.82564	0	4.53257	0	0	0	in process	this study
HaRxLL52b	ATGATGTCAGGCTGTGGTGGTGAGGACAAGTTGGCATATCTGCTAGGGACCGTAAGAAAAAACTTTCCTGCAAGTGCGAAAGTTTCGGAGTTGGAGACACTGCTGCTTACAAACTGGAGAATCGACAATTTGACACCAAGAGCTGCCGCTGGTCGACTGAAAATGAAAAGAAGTGTAGAAGGCTTGACAAGCCCAAGCCTGGGGATACTTATGAAGTACATCGCCATGTTCAAAGATGCGAATGCCGACTGTAAATTCTCTCTTCTTAAGACGTTTATACAGCGTTTTGGGGAGGAAGCTGTGGCGGGAGTACTATTGAGGGACAGTTTGGTCAATGACTGGACAGCGGACGTAAAGATATTGGTAACAGAGCTTTTGAAGAGCTGGCTAGCTGATGGT…	MMSGCGGEDKLAYLLGTVRKNFPASAKVSELETLLLTNWRIDNLTPRAAAGRLKMKRSVEGLTSPSLGILMKYIAMFKDANADCKFSLLKTFIQRFGEEAVAGVLLRDSLVNDWTADVKILVTELLKSWLADGKSVRNVFESLKLGESKPLKSFDRRLEALESFTKLFNELNSANVELLPALVSYCDGEDILAHILGQAVTYKGRNEKVIELETLLFTEWKGKKLMPKAIVHRLELMKNVEN*	2	2.92202	0	3.20605	0	0	0	in process	this study
HaRxLL53	ATGATGCAGAGGGCTCTTTTTGCTGAAGAGCCAACCCTTTTGTTATCGGTCTATGCTGTATGGCTAGAGGCAAAGGTGACTCCTGCAGAAGCTTTCCGCATGATGCCTATCTCAGCGAAGAAAAGCGCCGACCGTGATCTTTTGGGAGCTTGGACATTGGCTGGTATATGTACGCGACTACCAACTCAAGTGGAACGACTTCAACCACGACCAAGTGATCGACGTGCTGGTGCGTGCTGGCCTACC	MMQRALFAEEPTLLLSVYAVWLEAKVTPAEAFRMMPISAKKSADRDLLGAWTLAGICTRLPTQVERLQPRPSDRRAGACWPT	-	0	0	0	0	0	0	in process	this study
HaRxLL53b	ATGCGTCCACTCTGGCCCTCATTCGTCTTCCTTCTACTAAAGGAGGCTGAATCGACAGCTCCGGGCGGTACTCCCACCACCGTTGCTGCTCCGAATTTTTCCTCTCTTCCTCCTCGTGGAGAGGTGACCGCGTCCGTGAAGCCAATACCCGTGCAGCTACAAGATGAAACCCTTATCCGTTGTCGAGGGAGCAGCGCACCATGGGGGATGAACGGATGGCTCTCGGCCCCGCTGGATCATTTAATCGACAGAAGTAAGATTTCCAAGATCTGTGAGGAGTCGAACATCGTCAATGAGGATCAAGTGACGCAGTGGCTCATGAAGTTCCGCACGCCTGGCCAATCCTTTCGTGGTGATGACTTGGTTAGGGGTTTGATACGAAGCGAACACGGGGAAGAG…	MRPLWPSFVFLLLKEAESTAPGGTPTTVAAPNFSSLPPRGEVTASVKPIPVQLQDETLIRCRGSSAPWGMNGWLSAPLDHLIDRSKISKICEESNIVNEDQVTQWLMKFRTPGQSFRGDDLVRGLIRSEHGEELARLFQQMWFLPEFKERAAMMQRALFAEEPTLLLSVYAVWLEAKVTPAEAFRMMPISAKKSADRDLLGAWTLAGICTRLPTQVERLQPRPSDRRAGACWPT*	-	0	0	0.0865190208362954d	0	0	0	in process	this study
HaRxLL53c	ATGATGCAGAGGGCTCTTTTTGCTGAAGAGCCGAAACTTTTGCCATTGGTCTTCCATGTGTGGCTAGGGTCAAAGGTGACTCCTACAGAAGCTTACCACATGATGCCTCTCTCAGCGGAGAAAAGCTCTACCGGTGTGAAAATGAGAGCCGTCGGGGATCAGTGA	MMQRALFAEEPKLLPLVFHVWLGSKVTPTEAYHMMPLSAEKSSTGVKMRAVGDQ*	-	0.451330416306854d	0	0	0	0	0	in process	this study
HaRxLL54b	ATGATAACGCTCGTTGACGCGTTGCAAAGGCGTCTGGTCCTAAGATCCCAGAAACCACTAGAAATGTTGAAGCTGATGTTTAACGCATGGTTGGACTTTAAGGTGGATCCAATCGAAGTTTATCACATGATGCCTATCCCAGCGCAGAAAAGCTTAATTGGTCCCATCGAGAAGCCAGAAAGTCTGGACGTTCCTTATCCGATGCTCGGACTTTGGATAGACTACGTTGTCGAGTACCGAAACAAAGGGAATGACTTCAGCGATGATCAAGTGATTAATATGCTGGTGGGTGAGGGCCAATCTGAGGTCGAGTTGGTGAGCCTTTTCAATTGGCCTCGACGAAGCCCTAAAATGAAGGAAACAGCTGACCTGCTCCAGAAGAAGTTGGCTCTAAGGTCG…	MITLVDALQRRLVLRSQKPLEMLKLMFNAWLDFKVDPIEVYHMMPIPAQKSLIGPIEKPESLDVPYPMLGLWIDYVVEYRNKGNDFSDDQVINMLVGEGQSEVELVSLFNWPRRSPKMKETADLLQKKLALRSSAPSITCGHLIDAWKKSAVSLEDAYHMMPISSEKSSWVAAEEESSTPASYQMLELWIDYGYKYPSASPSPWDDRVIEVLLADKRPEEELVNFFNWLRGRPNTKERADLLQKKLALRSMTPLKTLQLMFGVWRKSNVDFEDAYHMISISAEKSFRDVVATTSSWPARFSKLQLWIEYVFESGNLNTDYGRVIAVLLADKWPVEELVSFFNRLRGTPDMTKTADLLQKELGLKVPTSNTLNLMIHAWTDAGVSPDQVYHMMPPPAVKS…	-	0.329252856818563d	0	0.775122	0	0	0	in process	this study
HaRxLL56	ATGATACAAAAACTCCAGAAGGCTCAAATTAGTGGTCCCATGACTCTGCATCTGCTGCTGATTCTTTGCGTCGATCAAAAGGTTTCACTGAATCGCTGGGAAAGGTGGGCTGGTTTCATGGAATATGCAATGGAGACGCTGGTGAGACGCTGGGTGACGGATGAAACGCTCGTCCATGACGTTTATAACATGTTAAAGTTACCCGACCAGTCGAATTGGTACTATTTCGATGTGAGGATGAACATTTCTCAGAGATTCGTTGTAGCACTTTCAAGAAGGTACTCCGATAATCCGAATGCGTCAATCCCG	MIQKLQKAQISGPMTLHLLLILCVDQKVSLNRWERWAGFMEYAMETLVRRWVTDETLVHDVYNMLKLPDQSNWYYFDVRMNISQRFVVALSRRYSDNPNASIP	-	17.0707	0	13.5855	56.5638510932378d	20.1263	20.8973	in process	this study
HaRxLL57	ATGCGCATCTACTCAACGGAGCTCCTCGCTGCTGCTGCGTTCATTGCAAGCATTTCGAGCTACTCTGCCTCAGGCTCCGAGATCGCGCAACCCGAGCTTCCTACTAGTGATCTTTCCCATGACCGTGAGGACGGCGTCATGGAGGAACAGGCGTTGCGAACCAAGGATGAGGCGGAGAGGGAGGCGAGAATGCAACCACCAAGCGAGATATCCGCGTCAACTGTAGCAGCGAAAGTGAAGTTAAATGACATTCCTGGCAGCAACGTCGCTACTGCAATTCAAACTCGACTCGCACAACTGGATGACCGATTTGCAGAAGCGCTGAAGGAGCATCCTGAGTTGAGTGAAACGGCGGCGAAAGGACTCGCGCAAGATCCAAAGCACCGACGTGATGTGCCA…	MRIYSTELLAAAAFIASISSYSASGSEIAQPELPTSDLSHDREDGVMEEQALRTKDEAEREARMQPPSEISASTVAAKVKLNDIPGSNVATAIQTRLAQLDDRFAEALKEHPELSETAAKGLAQDPKHRRDVPPQTTGGAPLSEADILKIFERARAHPQFLSSESLRELNKEVAARNAESLTPFTLLNLLILIYRADQGDFIELVSALSKAKAGEIISKDDAYALEEMMLRYWKADGVSFILAYDFLKLSDLAERGDLMDKNLDLLQRYYTLCGPDLRGNILGLYAYVRFKIGNHKKLFQMTVKAGGESSFANEMLAYFVTKGIEGTASPENILQALLLEQMNDVVAVRLLTKVCVNGRVKSHQNQKKVGYFDDNAKRQLQQIQTKWVTLMTMLKDELV…	2	69.3898	58.3699	52.3797	56.5638510932378d	35.2211	60.5627	in process	this study
HaRxLL57b	ATGCGCATCTACTCAACGGAGCTCCTCGCTGCTGCTGCGTTCATTGCAAGCATTTCGAGCTACTCCGCCTCAGACTCCAAGATCGCGCAACCCGAGCTTCCTACTAGTGATCTTTCCCATGACCGTGAGGATGGCGTCATGGAGGACCAGGCGTTGCATACCAGCGATGAAGCGGCGAGGATACAACCACCAAGCGAGATCCCCGCGTTGATTGGAGCTGCGGAGGGGAAGTTACATGACAGCACGGTGCTACTGCAGTTCAAACTCGATTCGCACAACTGTATAATCAATTTGCAGAAGCGCTGA	MRIYSTELLAAAAFIASISSYSASDSKIAQPELPTSDLSHDREDGVMEDQALHTSDEAARIQPPSEIPALIGAAEGKLHDSTVLLQFKLDSHNCIINLQKR*	-	0	0	0	0	0	0	in process	this study
HaRxLL58	ATGCAAGTGTACACGCTCGACGTTGTTACCATCGCTGTCATCCTGGCGTACGTCAACACTCCGACAGTCATGTCCACGGCTGTCGCCAGCTCACCTTTGGCTTCGCCTGGCGCTGCCCACGACTCCGTTCACGCAGAAAGGGGGTTAAGGTCTGCCAGACTTGCGGATGATGAACAAAGATCGGGGGTGGGGCCTATACCGGTGATTTTATCCATGGAAGATTGTGCTTCTCAAGTAACCAAGCAGCTCATTTCCACAATTTCTTCACACTCAATCGGGGATGGTCCGAAGCATCAGCGGGGCGAAAAGCCTGTTCCTCACGCGGTTCGTTCAAAGTCTGCAATGCGGCCATCTCTTGGTGTGGTTTCGGAAATGACTACAGTTCAAGAATCGATACAA…	MQVYTLDVVTIAVILAYVNTPTVMSTAVASSPLASPGAAHDSVHAERGLRSARLADDEQRSGVGPIPVILSMEDCASQVTKQLISTISSHSIGDGPKHQRGEKPVPHAVRSKSAMRPSLGVVSEMTTVQESIQPNQVPEVADSAGKLVLFAKSPHGIEMGKKGLRHLSNYWATRQRGVVGVLADLKLTKRKLNFYRIKALEDFIEDAFGVEKCDTELTKALVVIYGESHLSFLLTYNLLKKRNTDYALKLLAGVMTPWVNGGFTVEKVAGMLHHTKGIDFDQVAGMLRHTKGIDFKQVVQNLASSSTSASKAQYINLWTLKLYNGLCSHKRPELAIKEMFLK	-	0	0	0.358673	0	0	32.0358463831841d	in process	this study
HaRxLL59	ATGCGCACATTTGTGTTTCTAGCTGGCTGCAATCTGATCTTGAACTTTATATACGGTGCGTTTTATCTTAGGGCTACAGCGGCGACGATATTACCAATGTGTGCGAAACAGGTAAGTAATCTATGTTCATACGAGCAAAATCGTAGGCTCAGATTGTGTCGCTCACGCTGTGATTGCTATTCTCTAGCCAAGCGCATGCCTGTAAAACGCGTTTATACTCCGGAGTTGTTGCTCAAGATGCGGCGAGATATGGAAGCTGGCGAAGGGCATCGTGAATTTGAGATCGAGCGACTTGTAGTGACTAAGGTGCACACTTGTTGTTGTTCC	MRTFVFLAGCNLILNFIYGAFYLRATAATILPMCAKQVSNLCSYEQNRRLRLCRSRCDCYSLAKRMPVKRVYTPELLLKMRRDMEAGEGHREFEIERLVVTKVHTCCCS	-	7.28332	0	7.14195	0	0	1.4288738152076d	in process	this study
HaRxLL60	ATGGTCAAGGTGTTCCTCCTCCTCAAACTTGCACTCGCCGTGTCTGCTTGCAGTGGCACCCTTCCGTCCCCAGCAGCCGGAAAGACGTCCGAGATGAACATGCCTGACGAAGACCCAGCCACTCAAACAGACATCAGCAGCAACAGGATGCTTCGAGTCACCAACGTACCCACTATATTCGGTCGTGCAGACAAGTTAAACTCGCGCGTGAAATGGTTCGTCGATGATACTGTCTCCAGCGTGAAACACGTATTTTCTCCCAAGTCACCCAAAAACAAGTTGGGCCCACCTCTGGATGAGGAGCAAATGGCTATTCGGACTGCCTTGCGATGCATCTACTATTTAAAAGTAAGAAGTCGACGATTTCACGCTCTATCAGCGCTATATGTTGACTCAGAG…	MVKVFLLLKLALAVSACSGTLPSPAAGKTSEMNMPDEDPATQTDISSNRMLRVTNVPTIFGRADKLNSRVKWFVDDTVSSVKHVFSPKSPKNKLGPPLDEEQMAIRTALRCIYYLKVRSRRFHALSALYVDSEYYGKALKLVEPPINELTVEKEVKRYTEYLKEVAMIRTLNPPKNNPWLRPITPPGSIRSPTKPQKSYVPKSVRH*	-	4.11934	36.719258407366d	3.19345	0	67.7093	12.8883	HE574771	Fabro et al. 2011
HaRxLL61	ATGTGGCGTATACTGTGCAGTGTCTGTGTTACTTGCCTCTGGATCCAGTGGAATCAAGCAACATGTGAACAGGAGGAAGTTACCATAGCCGGCAGCATCCAGGAATTTTGGGATTCGGGTATTCGTCAACTCCGTGCGGTCGCGAAGCGGGAGTTTAGGCGGTCCGAAACGAAGATTCATGGAGCCCGTCTGCTATTAAGTCTGCGTCACCTAGACCGAACACCCCGAGAGCCGTCGCCACAGATGACAAGCCCCGTACAACCACCGGACTCACAAGAGGAACCGGCGTTGCTAACCAGGCTTAGGATCTACCAGAAGCCTTGTACACAT	MWRILCSVCVTCLWIQWNQATCEQEEVTIAGSIQEFWDSGIRQLRAVAKREFRRSETKIHGARLLLSLRHLDRTPREPSPQMTSPVQPPDSQEEPALLTRLRIYQKPCTH	-	1.70835	0	1.09881	0	0	0	in process	this study
HaRxLL61b	ATGCCGGTCGGGCCGCCGACAATAGCTGCAGAACATTCGTGCACTGCAACGGATGCAAAGAGACTGTCCTGCACATTTTCTGGGAGTGTCCCACTGCACGAGCATGTTGGAGTCTATTACTTCGGCATTGGACTGGAGAGAGGGCCGGGGGAACATTTGGTTATCAACAACTCTGAGCATTGTGCCCATCGGCGGGCTCCATCAATACCACACCATCTCCGCCAGCTTCTGATGCATCGTTTTCAGGATGATCACAGGGCCGCGGAAGAAGAATTCAAACGCATCTGGTTCGTTTTAAGTTCCATTTGCCAAGTCTATCTTTGGGTGGAGCGCAATGCGGCGGTATTCCGTGGGCAGATATCTTCTCCGGGCGGAAGTGCGTCGGCGTTCTGGGAAATT…	MPVGPPTIAAEHSCTATDAKRLSCTFSGSVPLHEHVGVYYFGIGLERGPGEHLVINNSEHCAHRRAPSIPHHLRQLLMHRFQDDHRAAEEEFKRIWFVLSSICQVYLWVERNAAVFRGQISSPGGSASAFWEIGIRQLKAIALREHRLAATALRGARLHACIELLSQDPQGHPTSWDISHDRPPTPALVSWLRTFQTSCSC*	-	0.112832604076714d	0	1.28602	0	0	8.12539	in process	this study
HaRxLL62	ATGACCAAGTGTCTCCTTCTCGTCGTGCTCGCTCTCGTCGTGTATGCTGGAAGTGGCGCCCACTCAGCTCCAGCTGCCGAAACGACCACCGAGGTAACGGTTCCGGACGTAGATACCGCTACTCAGCCTCAAGTAGACGCCAATCGGATGCTTCGAGTGTCAGGCGTCCCCAGCCAACCCCCTTCTGGATTCAAGGGTTTCTTGATCGGGATCATCAAGAGGATATGGAAGGCGATAGAATGGCTAAAGCTCAAGCGCACATCTACTCCGAATAATCCCTACGAAATAGGAACAATGCGGAAGTTGATTAATTATTTGGAGGGGAAATGGAGTCATCTGTTGTCCCGATCAATAGCT	MTKCLLLVVLALVVYAGSGAHSAPAAETTTEVTVPDVDTATQPQVDANRMLRVSGVPSQPPSGFKGFLIGIIKRIWKAIEWLKLKRTSTPNNPYEIGTMRKLINYLEGKWSHLLSRSIA	-	0.29475586254594d	0	0.0865190208362954d	0	22.7975	9.1138	HE574772	Fabro et al. 2011
HaRxLL62b	ATGACCAAGTGTCTCCTTCTCGTCGTGCTCGCTCTCGTCGTGTATGCTGGAAGTGGCGCCCACTCAGCTCCAGCTGCCGAAACGACCACCGAGGTAACGGTTCCGGACGTAGATACCGCTACTCAGCCTCAAGTAGACGCCAATCGGATGCTTCGAGTGTCAGGCGTCCCCAGCCAACCCCCTTCTGGATTCAAGGGTTTCTTGATCGGGATCGTCACGAGGATATGGAAGGCGATAGAATGGCTAAAGCTCAAGCGCACATCTACTCCGAATAATCCCTACGAAATAGGAACAATGCAGAAGTTGATTAATTATTGGGAGGGGAAATGGAGTCATCTGTTGTCCCGATCAATAGCTTGA	MTKCLLLVVLALVVYAGSGAHSAPAAETTTEVTVPDVDTATQPQVDANRMLRVSGVPSQPPSGFKGFLIGIVTRIWKAIEWLKLKRTSTPNNPYEIGTMQKLINYWEGKWSHLLSRSIA*	-	0.29475586254594d	0	1.33409	0	42.2406	11.9716	HE574773	Fabro et al. 2011
HaRxLL64	ATGAAATTCTCCTTCTTCTTTGCACTCTATTTAGGTAGCGTGCAATTGGTCATGGCCGACCTTGCGTTGGATCACGTCGACCCAGAGGCCGCGGCAACTGGTGTAACTACACGGAAGCTCCGGACCACTAAGCGACTGCTGATGGCTGGTCTTTCTGGCCTGAGTGAGCATGTAGGCGCATCAAAATATGCCATGGCCGAAGCCATTGGTATTGCCAAGACTGTGTGTAGCCGAAGACTTCGGACTTCCTGCTGCTCTAATTCATCCGGATTCCTCTACCATCTCTTGATTTGCCCGCAGTTAAAGATTCCATCCTTTCCAGGGCCAACGCATTTGCCTATACAGAATACAAGTTGGAAGAGCTGGAATTCGTACTCGAGGTGCATCGGCAGG	MKFSFFFALYLGSVQLVMADLALDHVDPEAAATGVTTRKLRTTKRLLMAGLSGLSEHVGASKYAMAEAIGIAKTVCSRRLRTSCCSNSSGFLYHLLICPQLKIPSFPGPTHLPIQNTSWKSWNSYSRCIGR	-	0.615957	0	1.41884	0	0	0	in process	this study
HaRxLL65	ATGTCCATGTGCTTCCTGCTCTTCCTGCTCACCCTCGTCGTGTCGGTTGGCAGTGGCGCTATTTCTGCTCTAGCCGCTGAACAGCTGATCGAGGTGTCAACGCCAAGCAAGATACAACCCTTCCAACAGGAAACGGACGCAAAACAGACTTCACTTCGTGTGATTGACGCCACTAATGAAGAAAGGGGCGGGACGGGGATCACGGCGGCGATGAAGAGTGGTCTTACCAGCTTAGGGTCCACGTCGTTCACGAAATGGCTCAGAGACGTGGTTATGAAAGTGCGAGAGAAGCTGTCGTCTGGGTCAAAAACGTTTTACGATTTCCTGTCAGCGCAGTGGACGGCCTCGAAGAAATCGTACAAGAAGTCACAGGATTCTGCGAAAGAGAAACGGGCAGCG…	MSMCFLLFLLTLVVSVGSGAISALAAEQLIEVSTPSKIQPFQQETDAKQTSLRVIDATNEERGGTGITAAMKSGLTSLGSTSFTKWLRDVVMKVREKLSSGSKTFYDFLSAQWTASKKSYKKSQDSAKEKRAAKQAVEIEKNYRLSKQLEVEKEKAKGEDIYMTTVP*	-	12.6949	0	13.8856	93.1501483915131d	62.0562	49.6391	in process	this study
HaRxLL67	ATGCGTCTGGCATACATCGTCGTAGCTGCTCTAGCTGTCCGTTTCACTTGCACTGATGCAGTCTCAACTACTATCAATTCAAAGACTGTTCTCGAGCATGACGTCCCACTCGCCCCTCGGGAGATGGAAAATGATCATGTCGACAACACAAACGCGAAGAAGTTGTTGAGGATCGTCACTGCCAACAAAGACTCGACACCTTTGCAAGCTGACGACGAGGAGAGAAATGCGGCAACCGTCGCTGAGGAGCTGAAGCCAGTGGTCATGAAGCTGTCACAAAGTACCTTTTTGGGGAAGACTGCGGACGTGGCGATCGCAGCTGCAGTAGGTACCAAAGCGCTGGTCAATAAACTTGCTCTGCAGTACAAGGCGACCATCGATAAGGTGCTGAAAATGATG…	MRLAYIVVAALAVRFTCTDAVSTTINSKTVLEHDVPLAPREMENDHVDNTNAKKLLRIVTANKDSTPLQADDEERNAATVAEELKPVVMKLSQSTFLGKTADVAIAAAVGTKALVNKLALQYKATIDKVLKMMELLRSKLATSSIVAKLKAKLVELAQKIENMKIDDSTMGERFKAAELKHSFKTSTAPKGVELKESTGPVVVGDAELKAKTGPVVVDDPKLKASAELGVLNDPKLKENTGPGAVKDAEMKSSTGLGPTDDSKLKASLGPVVVEDSKLKASAKHDVIEDSKLKASAKHDVIEDSKLKASAKHDVIEDSKLKASAKHDVIEDSKLKASAKHDVIEDSKLKASAKHDVIEDSKLKASAKHDVIEDSKLKTSAKHDVIEDSKLKASAKHDVI…	-	0.16924890611507d	0	0.530081	0	3.35440611186211d	49.6557	in process	this study
HaRxLL69	ATGCGGCTCCACACATTCACCTTCGTGGTTTCCATCGCGATTCAAGCTCGTCACGTGAACTCCTCGGCTCCTGTTGACTCCGCGATGACGGAAGCTAACGCCCCGGCAAGCGTCCATCCTTCAGACGTTGGCCACGATGGAGCTCCTGCCAATCGGGTGCCGAACTCACTCGACCCTGCAACTGATGGAGAGAGGACCTCGGGGTTACCGCTTGAAGCAGAAGTTAAGTCTGCAGTTACCGAACTGGTGAGGACAGTGCATGAGCAGAATCCAGGTCTG	MRLHTFTFVVSIAIQARHVNSSAPVDSAMTEANAPASVHPSDVGHDGAPANRVPNSLDPATDGERTSGLPLEAEVKSAVTELVRTVHEQNPGL	-	0.0564163020383568d	0	0	0	0	0	in process	this study
HaRxLL70	ATGCAGCTCTACGCTGTCGAGCTCCTGGCCTTCTCTGCGATTCCGATATGTATCGTGAGGTCCTCGGACATATCAGGCACCAACATTACGCAAGGCAACGTCTCAGCCGGCGCTCCCCCCTCCGTGGACTATCACAGCGGGGACCCTTTCCAGCACCTGCTAGAGCCGGACGAGACACCTTATTCTGAGGAGAGGATGCCAAGTGGAGTCTCAGATGAAGTCAACAAACTTGTCAGCCACGCGTTGACACTCTTCAAGCCATCGAGCTGGATCAACCCTGATGTCGCCTTTCCAGTGATAGAGTCGGATAAAACGGCGCTTGCGAAACATGTCCAGGGTATGATTGACGGCGGCGCTGCGCATCTACAACAG	MQLYAVELLAFSAIPICIVRSSDISGTNITQGNVSAGAPPSVDYHSGDPFQHLLEPDETPYSEERMPSGVSDEVNKLVSHALTLFKPSSWINPDVAFPVIESDKTALAKHVQGMIDGGAAHLQQ	-	0	0	0	0	0	3.22207	in process	this study
HaRxLL72	ATGCGGTTCGCGTCTGTCCTATTCATGATCTTTAGTGTGATCCTGACATACATCACAACTGCCTTGGAGGATTCCTGTTCCACGTTGCCCGCAGCCAAGTTCCCGGCTAGACTTCTCTCTTCGACTGACTTCTCCCAAGGCATCAATGTCGCCCAGTTGCTAGAGTTGCACGAGACCACGGACGCAGAAGAGAGAAGCCTGTTCACGCCCGGCTCCGTGATCGACAATGTCACGTCTCTACCA	MRFASVLFMIFSVILTYITTALEDSCSTLPAAKFPARLLSSTDFSQGINVAQLLELHETTDAEERSLFTPGSVIDNVTSLP	-	0.16924890611507d	0	0.0608527426442528d	0	0	0	in process	this study
HaRxLL73	ATGACCAAGTGCTCCCTACTTCTCGTGCCCTTCCTCGTCGCAATTGCTGTCAGTGACGCTCTGCCAGCTCGCGCAGCCGGCACGCTGCCACAAAGCGCAACATCGGTCCAAGACAAGGCTACTGAGTCGACCGTGAGCGGCAAACGGGCGCTTCAATCAAAGGAAGACACGAAGGGTGCGGCTGATGAAGAAAGAGCGCTAAATTGGCTTCAGTCGGTACCGGAGTGGTTGAGCACCATGATGAAGAAGACCACTGACTGGATGGCTCGGACGTGGAAAGGAGCTTCTTTTAGCGTGTCGGGGGTGTCGCAGAAAGAAGCTTCTTTTAGCGCGTCGGGGGTGTCGCAGAAAGAAGCTTCTGTTAGCGCGTCGGGGGTGTCGCAGAAAGAAGCTTCTGTT…	MTKCSLLLVPFLVAIAVSDALPARAAGTLPQSATSVQDKATESTVSGKRALQSKEDTKGAADEERALNWLQSVPEWLSTMMKKTTDWMARTWKGASFSVSGVSQKEASFSASGVSQKEASVSASGVSQKEASVSASGVSQEDLEDAKAVVVNLQSKLEKANERLTTATRDRQYWKENDQNMNWKAAGWGIYRLHLQLKWRLMQKEMYRELRKDMREAKATAAKLAKPIAEAKKKVDDINAAIQARRNTLSI*	-	1097.48	930.356	839.127	139.554	600.469	531.141	in process	this study
HaRxLL73b	ATGACCAAGTGCTCCCTACTTCTCGTGCCCTTCCTCGTCGCAATTGCTGTCAGTGACGCTCTGCCAGCTCGCGCAGCCGGCACGCTGCCACAAAGCGCAACATCGGTCCAAGACAAGGCTACTGAGTCGACCGTGAGCGGCAAACGGGCGCTTCAATCAAAGGAAGACACGAAGGGTGCGGCTGATGAAGAAAGAGCGCTAAATTGGCTTCAGTCGGTACCGGAGTGGTTGAGCACCATGATGAAGAAGACCACTGACTGGATGGCTCGGACGTGGAAAGGAGCTTCTTTTAGCGTGTCGGGGGTGTCGCAGAAAGAAGCTTCTTTTAGCGCGTCGGGGGTGTCGCAGAAAGAAGCTTCTGTTAGCGCGTCGGGGGTGTCGCAGAAAGAAGCTTCTGTT…	MTKCSLLLVPFLVAIAVSDALPARAAGTLPQSATSVQDKATESTVSGKRALQSKEDTKGAADEERALNWLQSVPEWLSTMMKKTTDWMARTWKGASFSVSGVSQKEASFSASGVSQKEASVSASGVSQKEASVSASGVSQEDLEDAKAVVVNLQSKLEKANERLTTATRDRQYWKENDQNMNWKAAGWGIYRLHLQLKWRLMQKEMYRELRKDMREAKATAAKLAKPIAEAKKKVDDINAAIQARRNTLSI*	-	627	512.361	547.363	139.554	246.455	338.727	in process	this study
HaRxLL74b	ATGATCAAGCGCTTTCTTCTCTTCGTGCTCTTGCTCAGTCCGGTTGCTGTCGGTGACGCTTTACTGGCTCTTACAGCCAGCACGCTGCCTGATGGCACTACGTCCGTCCAGGAGCAGACTACGAAGTCGAAGACGGGCGTCAAACAAGCGCTCAAACCAAGCGGAGGCACGACTGCTGCTGTTGGTGAAGAAAGAGCGCCAGATTTGTTTTCTGGGTTGGGGGAGCGTTTGAGTGCTCACATGGGGAAACTGAAGGCTTGGGTGGCGAGGAAGTCTGCATACTGGACGAACGCGGAGCGGGAAGGGGAGGCTGCGACTGGTCTGCTGGCCGCCTGGAAGAACGCGGAGCTGGAAGAGGAGGCTGCGACTCTGGTGGCCGCCTGGGAGAAGGGGGGTGCT…	MIKRFLLFVLLLSPVAVGDALLALTASTLPDGTTSVQEQTTKSKTGVKQALKPSGGTTAAVGEERAPDLFSGLGERLSAHMGKLKAWVARKSAYWTNAEREGEAATGLLAAWKNAELEEEAATLVAAWEKGGARWEESKAAWRKKEKASGVMVTVRSQRQWPQLEEKESELREIRAAVETEREAWVKEQESLEEEEIAWRKEHPEAPTSWFKIPPDLEEKEYQLVDATTFARYEIVEEEIKTYLPQFEILKAAGATRKMYQDLLDLNPAVIQKVTSENILSHEPEYAKYLYFDRYLDYEGSSDTLLGWARLFFRPKE*	-	28.19	58.3699	12.1121	372.429	275.604	103.998	in process	this study
HaRxLL75	ATGATCAAGCGCTTTCTTCTCTTCGTGCTCTTGCTCAGTCCGGTTGCTGTCGGTGACGCTTTACTGGCTCTTACAGCCAGCACGCTGCCTGATGGCACTACGTCCGTCCAGGAGCAGACTACGAAGTCGAAGACGGGCGTCAAACAAGCGTTCAAACCAAGCGGAGGCACGACTGCTGCTGTTGGTGAAGAAAGAGCGCCAAATTTGTTTTCTGAGTTGGGGGAGGGTTTGAGTGCTCACGTGGGGAAACTGAAGGCTTGGGTGGCGAGCAAGTCTGCATACTGGACGAACGCGGAGCGGGAAGGGGAGGCTGCGACGGAGCTGGAGGCCGCCTGGAAGAAGGGGGATGCTAAGTGGGAGAGATACGAGGCTGCCTGGAAGGAGGAGGAGGAGAAGGCC…	MIKRFLLFVLLLSPVAVGDALLALTASTLPDGTTSVQEQTTKSKTGVKQAFKPSGGTTAAVGEERAPNLFSELGEGLSAHVGKLKAWVASKSAYWTNAEREGEAATELEAAWKKGDAKWERYEAAWKEEEEKASGVMVTVRSRRQWPQLENDEAELREIHAAVAEKKAAWVKEQESLDEKEIA	-	0.0329252856818563d	0	0.372511	0	0	1.33482693263267d	in process	this study
HaRxLL75b	ATGATCAAGCGCTTTCTTCTCTTCGTGCTCTTGCTCAGTCCGGTTGCTGTCGGTGACGCTTTACTGGCTCTTACAGCCAGCACGCTGCCTGATGGCACTACGTCCGTCCAGGAGCAGACTACGAAGTCGAAGACGGGCGTCAAACAAGCGTTCAAACCAAGCGGAGGCACGACTGCTGCTGTTGGTGAAGAAAGAGCGCCAAATTTGTTTTCTGAGTTGGGGGAGGGTTTGAGTGCTCACGTGGGGAAACTGAAGGCTTGGGTGGCGAGCAAGTCTGCATACTGGACGAACGCGGAGCGGGAAGGGGAGGCTGCGACGGAGCTGGAGGCCGCCTGGAAGAAGGGGGATGCTAAGTGGGAGAGATACGAGGCTGCCTGGAAGGAGGAGGAGGAGAAGGCC…	MIKRFLLFVLLLSPVAVGDALLALTASTLPDGTTSVQEQTTKSKTGVKQAFKPSGGTTAAVGEERAPNLFSELGEGLSAHVGKLKAWVASKSAYWTNAEREGEAATELEAAWKKGDAKWERYEAAWKEEEEKASGVMVTVRSRRQWPQLENDEAELREIHAAVAEKKAAWVKEQESLDEKEIA	-	0.0329252856818563d	0	0.372511	0	0	1.33482693263267d	in process	this study
HaRxLL75c	ATGATCAAGCGCTTTCTTCTCTTCGTGCTCTTGCTCAGTCCGGTTGCTGTCGGTGACGCTTTACTGGCTCTTACAGCCAGCACGCTGCCTGATGGCACTACGTCCGTCCAGGAGCAGACTACGAAGTCGAAGACGGGCGTCAAACAAGCGTTCAAACCAAGCGGAGGCACGACTGCTGCTGTTGGTGAAGAAAGAGCGCCAAATTTGTTTTCTGAGTTGGGGGAGGGTTTGAGTGCTCACGTGGGGAAACTGAAGGCTTGGGTGGCGAGCAAGTCTGCATACTGGACGAACGCGGAGCGGGAAGGGGAGGCTGCGACGGAGCTGGAGGCCGCCTGGAAGAAGGGGGATGCTAAGTGGGAGAGATACGAGGCTGCCTGGAAGGAGGAGGAGGAGAAGGCC…	MIKRFLLFVLLLSPVAVGDALLALTASTLPDGTTSVQEQTTKSKTGVKQAFKPSGGTTAAVGEERAPNLFSELGEGLSAHVGKLKAWVASKSAYWTNAEREGEAATELEAAWKKGDAKWERYEAAWKEEEEKASGVMVTVRSRRQWPQLENDEAELREIHAAVAEKKAAWVKEQESLDEKEIAWMKKYPDVPRSWFDKPRDLKKKEDGLVDAITHARYNIVEEEIKTYLPQFEILKADGVTREMYQDLLGLDSTVIKGFTRENILSHEPEYAKFLYFDRYLHYEGSSKNLLRWAYIVFRQNQWKV*	-	4.63606	18.129954738568d	3.84565	0	67.5071	20.5715	in process	this study
HaRxLL75d	ATGATCAAGCGCTTTCTTCTCTTCGTGCTCTTGCTCAGTCCGGTTGCTGTCGGTGACGCTTTACTGGCTCTTACAGCCAGCACGCTGCCTGATGGCACTACGTCCGTCCAGGAGCAGACTACGAAGTCGAAGACGGGCGTCAAACAAGCGTTCAAACCAAGCGGAGGCACGACTGCTGCTGTTGGTGAAGAAAGAGCGCCAAATTTGTTTTCTGAGTTGGGGGAGGGTTTGAGTGCTCACGTGGGGAAACTGAAGGCTTGGGTGGCGAGCAAGTCTGCATACTGGACGAACGCGGAGCGGGAAGGGGAGGCTGCGACGGAGCTGGAGGCCGCCTGGAAGAAGGGGGATGCTAAGTGGGAGAGATACGAGGCTGCCTGGAAGGAGGAGGAGGAGAAGGCC…	MIKRFLLFVLLLSPVAVGDALLALTASTLPDGTTSVQEQTTKSKTGVKQAFKPSGGTTAAVGEERAPNLFSELGEGLSAHVGKLKAWVASKSAYWTNAEREGEAATELEAAWKKGDAKWERYEAAWKEEEEKASGVMVTVRSRRQWPQLENDEAELREIHAAVAEKKAAWVKEQESLDEKEIAWMKKYPDVPRSWFDKPRDLKKKEDGLVDAITHARYNIVEEEIKTYLPQFEILKADGVTREMYQDLLGLDSTVIKGFTRENILSHEPEYAKFLYFDRYLHYEGSSKNLLRWAYIVFRQNQWKV*	-	4.63606	18.129954738568d	3.84565	0	67.5071	20.5715	in process	this study
HaRxLL75e	ATGATCAAGCGCTTTCTTCTCTTCGTGCTCTTGCTCAGTCCGGTTGCTGTCGGTGACGCTTTACTGGCTCTTACAGCCAGCACGCTGCCTGATGGCACTACGTCCGTCCAGGAGCAGACTACGAAGTCGAAGACGGGCGTCAAACAAGCGCTCAAACCAAGCGGAGGCACGACTGCTGCTGTTGGTGAAGAAAGAGCGCCAGATTTGTTTTCTGGGTTGGGGGAGCGTTTGAGTGCTCACATGGGGAAACTGAAGGCTTGGGTGGCGAGGAAGTCTGCATACTGGACGAACGCGGAGCGGGAAGGGGAGGCTGCGACTGGTCTGCTGGCCGCCTGGAAGAACGCGGAGCTGGAAGAGGAGGCTGCGACTCTGGTGGCCGCCTGGGAGAAGGGGGGTGCT…	MIKRFLLFVLLLSPVAVGDALLALTASTLPDGTTSVQEQTTKSKTGVKQALKPSGGTTAAVGEERAPDLFSGLGERLSAHMGKLKAWVARKSAYWTNAEREGEAATGLLAAWKNAELEEEAATLVAAWEKGGARWEESKAAWRKKEKASGVMVTVRSQRQWPQLEEKESELREIRAAVETEREAWVKEQESLEEEEIA	-	1.52386	0	2.44128	0	8.38596139746297d	5.01528	in process	this study
HaRxLL76	ATGAAAGTTGTCATCACAATCGTTGCCACCCCCGCCTTCATCGCGTGCGTCCTAAATCCATCCCTCGTGTCCGCTGCTGTCACCATCCTACCGCCCGCCCTGGCTGCCCCTTCCACCCCCAACGTCTCTCCCGCGGAGAGGAGGATGGAACCTGTCGAAGCAAACGGCAATGAAGGAAGGGCCTCATTGTCCGAGGTGATCAAGGAGGTGGCTGGCTACCTGCATCCAGCGTCGATCCTCGGGAATGTTGTGAGTGGTGTGAGGAAGACAGCCTCTGGCGCATTGAGTGGAGTACAAGGCGCCACGAACAAGGCAATCGGACTGTACCAGAAAATCGTGGATATACACGTATGTTACGCGATGGTTTGGCTGTATGGAGAAGTCGAGACGGCAAGGACT…	MKVVITIVATPAFIACVLNPSLVSAAVTILPPALAAPSTPNVSPAERRMEPVEANGNEGRASLSEVIKEVAGYLHPASILGNVVSGVRKTASGALSGVQGATNKAIGLYQKIVDIHVCYAMVWLYGEVETARTAVTLIHTNEANDVMSGLTYLLFLSETKWKTKTLAQIAQLLKPELDQLHPATLVVLGNIAYFRLYIVESATKLPGRGPDGIRRWYWIKASDTYSTPGQLVTDALAKCYPRDKFISLINEATNTPGYRYLELPLSENAAISWEKNIPSEN*	-	4.18972	0	6.27667	0	6.70881222372422d	26.4247	in process	this study
HaRxLL77	ATGCGACTTCACCTTGCTCTTCCTCTACACGCTGCCTTGTTGTTTGCGGCAATAGATGCAGCTCGCCAACGTAACCTCCCCTTGTCGATCGATTTTGATGATACTGGGGGTCCTGCTCCAGATCCGAAACTCGAACCCAGCAACAACAATGAAGAGAGAACTGCTGCCAAGATTGCTGAGGGGGCCAAGAATGGGATTTTGGCGGCTTTACTTAAAGTGCGCAAGCTGGCAGGAAAAAGAAGGAAATCTCCGAGTGATAATGTTCCCTGGGAGACATCCACGGAGGATTGCATAGTGACATGGCCTACCTTCGTGACCTTGATAGTTTGCCGTAAGCGACATTACACTCATCACAGTAGTCGACCAGCAAGCTGGCATCTATTACCGGATGCCGACTGG…	MRLHLALPLHAALLFAAIDAARQRNLPLSIDFDDTGGPAPDPKLEPSNNNEERTAAKIAEGAKNGILAALLKVRKLAGKRRKSPSDNVPWETSTEDCIVTWPTFVTLIVCRKRHYTHHSSRPASWHLLPDADWPQYRESTSSSNH	-	0	0	0	0	0	0	in process	this study
HaRxLL78	ATGCGCGCTATGATAATTGTCGCCTTTGGTGTACTCGCTTTGTTTACGAACAGTGGTGTCGTAGCAAACAGGTCGCCTCGGAACTTCCGACGAGTGGCTGCTGCTGGGGAAGAGAACGACGTCCGTATGAAAGCGCTCATACGAAATACATCGATCAGCACGACATTCGGACTAGAGGAGGAACGAGGGATCATGGGGGGACTCATCGAAAAGCTAAGCAGGTATTTTAAGGCCGTGTATCTGAAGCTGTTTGTTAAACTACAAGTGGCAAGAACAGACCAAGATAAAGCCATTAAGGGGCTACTGAAGAAGAAATTCAGTCCGAAGAAACTGTACGAGTACCATCTAGACGTTTTCAAAAACCGGTATCTCAACGACGGCAGCGCAAGCCCGGAATAC…	MRAMIIVAFGVLALFTNSGVVANRSPRNFRRVAAAGEENDVRMKALIRNTSISTTFGLEEERGIMGGLIEKLSRYFKAVYLKLFVKLQVARTDQDKAIKGLLKKKFSPKKLYEYHLDVFKNRYLNDGSASPEYSLYLFFYAKMKQP*	-	4.54184	0	1.64073	0	0	12.5121	in process	this study
HaRxLL78b	ATGCGCGCTACGGTAATCGTCGCCTTTGGTGTACTCACTTTGTTTACGAACAATGGTGTTGTAGCACACAGGTCGCCTCGGAACCTCCGACGAGTGGCTGCTGCTGGGGAAGAGAACGACGTCCGTATGAAAGCGCTCATACCAACTACATCGATCAGCACGACATTCGAACCAGAAGAGGAACGAGGGATCACGGGGGGGCTCACCGAAAAGCTACGCGGGTTTCTTAAAGACGTGTATCTGAAGCGTTATGCTAGACTACAAGCGGCAAACATGAACCAAGCTATAGCCATTAAGGGGCTACAGAAGAAAAAAATCAGAGTAGACAAACTGCGCCGGTATTTACGTCTGGACAAGGTTAAAAACCACCATCTCGACGACGGCAACGTAAGCTGGAAT…	MRATVIVAFGVLTLFTNNGVVAHRSPRNLRRVAAAGEENDVRMKALIPTTSISTTFEPEEERGITGGLTEKLRGFLKDVYLKRYARLQAANMNQAIAIKGLQKKKIRVDKLRRYLRLDKVKNHHLDDGNVSWNTLCFWRMKELY*	1	30.8624	0	20.6144	0	30.5002	12.1596	in process	this study
HaRxLL79b	ATGCGATCGCTGCCACTCGTTGCTCTGGTCACCCGGCTGCTGACTTACACTGCTGCAACTCCAACAAGCGCCACCACCTTCAGCTTTGAAAGCGTGGGCTCGTCTCCCACTGGAGCTAACGGCCAAGGCACGTCCAGCTCGTCTCTTCGAACGCCAACGTCGTCGTCAACCGAGCTGGCGAACGATGAAGACCGAACAGTGTCACTTACGGAAGGTCTGGGCTTGAAAGCTACTGAGGGGGCCGAGCTTCTGAAGGGCATTAGCGGTACCGGCGACAAATTGGTCGGTGCCACGAAGCTGCAAGACATCGCCGTTATGGCAACGGAGAAGACCGCTCTCGAAAAGCAGGAGGCTGCCGCCGCTTTGAAGAAAGGCATGAAGGCTAAAGGGAACCTCGGA…	MRSLPLVALVTRLLTYTAATPTSATTFSFESVGSSPTGANGQGTSSSSLRTPTSSSTELANDEDRTVSLTEGLGLKATEGAELLKGISGTGDKLVGATKLQDIAVMATEKTALEKQEAAAALKKGMKAKGNLGKEVLKGHGGSWVNMPGAGDHYVLTPDTKTQLARAEIERSKQVALFKPGQKTPDSLRKEMTITPGMKIVPENFLKSRVGRENERKDENRRVLTCSVVSNTDENPNHQVLLISSSNPKKKEWLLPKGGWDLDEEMLPSARREVIEEAGVSVKKAVRKLDRRDIIIKDGEKETGYVYHPVAMNARVTYDDAINILKDERPHMAAIVGDAAKRQKEPVDWINTQKRLGEKKKKERLQARLHPFSYFDRR*	-	17.4445	18.359629203683d	8.71045	46.5750741957565d	365.04	104.31	in process	this study
HaRxLL79c	ATGCGATCGCTGCCACTCGTTGCTCTGGTCACCCGGCTGCTGACTTACACTGCTGCAACTCCAACAAGCGCCACCACCTTCAGCTTTGAAAGCGTGGGCTCGTCTCCCACTGGAGCTAACGGCCAAGGCACGTCCAGCTCGTCTCTTCGAACGCCAACGTCGTCGTCAACCGAGCTGGCGAACGATGAAGACCGAACAGTGTCACTTACGGAAGGTCTGGGCTTGAAAGCTACTGAGGGGGCCGAGCTTCTGAAGGGCATTAGCGGTACCGGCGACAAATTGGTCGGTGCCACGAAGCTGCAAGACATCGCCGTTATGGCAACGGAGAAGACCGCTCTCGAAAAGCAGGAGGCTGCCGCCGCTTTGAAGAAAGGCATGAAGGCTAAAGGGAACCTCGGA…	MRSLPLVALVTRLLTYTAATPTSATTFSFESVGSSPTGANGQGTSSSSLRTPTSSSTELANDEDRTVSLTEGLGLKATEGAELLKGISGTGDKLVGATKLQDIAVMATEKTALEKQEAAAALKKGMKAKGNLGKEVLKGHGGSWVNMPGAGDHYVLTPDTKTQLARAEIERSKQVALFKPGQKTPDSLRKEMTITPGMKIVPENFLKSRVGRENERKDENRRVLTCSVVSNTDENPNHQVLLISSSNPKKKEWLLPKGGWDLDEEMLPSARREVIEEAGVRDFFCFSCRHLSLRQVTYDDAINILKDERPHMAAIVGDAAKRQKEPVDWINTQKRLGEKKKKERLQARLHPFSYFDRR*	-	17.3317	18.359629203683d	8.71045	46.5750741957565d	365.04	104.31	in process	this study
HaRxLL80	ATGCAGCTTCGATTCCTCCTCCTTGTCTCGTTAGCTCTACCCGCACGCAGCACTGCTGCCGAAACTAGTACTGAGTCGGAGTATAGTGGGCGACCGTCAAGCGCGTCAGGTTTCCCACTGGCCTTCACGTTTGACAACCTGGCTGCGAAAGGCGTTCCCAAAGGACAGACGCTTCAAGACGGCAACCACAAAGAAGCTAAGCCGTCTTCATTCGTCACCGATGACGAGGAGCGAGGGGGAGGCGGTCTACCCTCCGCTCTCACTTCTCTGGTGTCATTTTCACGCGGTGGAGACGTCTCAACTGCAACATTCAACCGTTTTGCAGCCATGAAACCCATGAAAAACAAGGCCCTTGCAATGTCTTCACGCGCTAAGATTGCCAAATTGAACAAGCGCAAG…	MQLRFLLLVSLALPARSTAAETSTESEYSGRPSSASGFPLAFTFDNLAAKGVPKGQTLQDGNHKEAKPSSFVTDDEERGGGGLPSALTSLVSFSRGGDVSTATFNRFAAMKPMKNKALAMSSRAKIAKLNKRKPKGKKSLIRAARHALANEKAKRAKADKETLDDYNPRRPEASVPNKNVRVTRYSAWAHLSKRPSLEDRQPNPGVPFNDAKKQRQDRLANIDAKRRRQIQPKEEAAQGNNGVPKELVRRSD*	-	0.329252856818563d	0	0.432595104181477d	0	0	0	in process	this study
HaRxLL80b	ATGCAGCTTCGATTCCTCCTCCTTGTCTCGTTAGCTCTACCCGCACGCAGCACTGCTGCCGAAACTAGTACTGAGTCGGAGTATAGTGGGCGACCGTCAAGCGCGTCAGGTTTCCCACTGGCCTTCACGTTTGACAACCTGGCTGCGAAAGGCGTTCCCAAAGGACAGACGCTTCAAGACGGCAACCACAAAGAAGCTAAGCCTCTTCATTCGTCACCGATGACGAGGAGCGAGGGGGAGGCGGTCTACCCTCCGCTCTCACTTCTCTGGTGTCATTTTCACGCGGTGGAGACGTCTCAACTGCAACATTCAACCGTTTTGCAGCCA	MQLRFLLLVSLALPARSTAAETSTESEYSGRPSSASGFPLAFTFDNLAAKGVPKGQTLQDGNHKEAKPLHSSPMTRSEGEAVYPPLSLLWCHFHAVETSQLQHSTVLQP	-	0	0	0	0	0	0	in process	this study
HaRxLL81b	ATGCGCGTCTGCTACTTCGCTCTCCTGCATGCCGCCGCTCTGGTCGTCATGGCCAACAAGTCGGAAAAGTCCCACTCGATCGTCCACTTGGTCCCCCTCCGTGACGTCGCCGACCATCGCAACGACGTCTCAGTCAATCAGTCGCTGAGGGCGCAGGCAGCTCCCGGTGATGAAGAGAGAGTGGCTGGTTCTTCTGCAGTCAAGATGGCAATGGATGGACTTGAAGCGCACGCTAAGCTTCGCACCGAAGGGAAGGACCTTGGCGAACACTTCGAAGATTGGATGAAACGGTTGTCTCAACGCGAACTGGTGAATGGAGTGGTGTCCAACTTTGGAGCTGACGAATCGGCCGAACAAGCACTGGTCAAGAAACTGGTTGACGTGTATGGAGACAACATG…	MRVCYFALLHAAALVVMANKSEKSHSIVHLVPLRDVADHRNDVSVNQSLRAQAAPGDEERVAGSSAVKMAMDGLEAHAKLRTEGKDLGEHFEDWMKRLSQRELVNGVVSNFGADESAEQALVKKLVDVYGDNMIGPWIARLSLAEKLTSGEERIREILTKHWAAEQSLGDMITLIRASEKFEDVDFYRPGVVKLLQKFTPTAVNEAIMAGYGKSEAYFVSVLYRATMKEGSDLAACEAAWQYYRWRFSEEWDTWKIFKRSYLYHFAEDIKKFVDKSERSYDILMKEQMKRSFDLMQTASKVSKLETFEGQGAVYD*	-	29.5441	0	64.9317	0	13.4176244474484d	45.0853	in process	this study
HaRxLL82	ATGATCACGCTTTGGTTACCAGTGTGGGGGCTGCCGGCTCGAGTCATAGCGACGGTGCGGCTGCGCAAAAACGGCCCTCAGGTACTTCTACTGCAGTCTCCAAACCAGCTCCGACACCGCTCTGGGTCACGGTGTCACGACGTGATAGTTCTAACCGAAGTGGGGTTGTCAGACCGGTTCATCCTCGCCGGGCTGCTTTGTCTACCCGGTATGATGTCCTCACGGATCCTGATGAGAGTGTCTCTGATCCAGATGTATCGGCCGCTGCGCGCCCTGCTCCACGGCATGATGGTGGGCGGTCTACCCCGCGAGTGGCCAACTCGTTCATTGAGTCGGGCCACGGATCCGGGGGAAAGCTTCGTATAC	MITLWLPVWGLPARVIATVRLRKNGPQVLLLQSPNQLRHRSGSRCHDVIVLTEVGLSDRFILAGLLCLPGMMSSRILMRVSLIQMYRPLRALLHGMMVGGLPREWPTRSLSRATDPGESFVY	-	0	0	0	0	0	0	in process	this study
HaRxLL83	ATGACCCTTTTTTTCGTCAGTTACCTATTTTTCGTCGCGTGGAGCGACTGCGTGGGCTGTTTCTCGTGTCGTAGTCCGAGTCGTGGACCGAGCGTCGAGGACGACGTCGGTGCACCGGAGGCGGCCGCGAGTGGCGACGTCGTAGGTGGTACCGTAGACGAGAAGACACGGGGCTGGAGCTCCGACTGCGTCGGCGCCGTCCAGTTGAATCGTCTGCTGCGCGTCGCCGCCGCTCCATTGTCCGAGTCCAGTACTGGCAACGAAACCGGAAGCTACGCGAGCTTTTTTTGTCGCCAAAGGGAGATGAAGTGG	MTLFFVSYLFFVAWSDCVGCFSCRSPSRGPSVEDDVGAPEAAASGDVVGGTVDEKTRGWSSDCVGAVQLNRLLRVAAAPLSESSTGNETGSYASFFCRQREMKW	-	4.69065	0	2.5893	0	16.7719227949259d	9.3019	in process	this study
HaRxLL84	ATGAGATGCCTCGCGACAACCATTACAACTCATGCACTGCTAAGCGATGTACTAACATCGAATATTTACATGGAAACACTCACCTACTTAGCTGGAGCCATCGAGAACGTGAGGGGGTTTGTATTTCGGTGCTACAACACTGTGCCTCAACTCGGTGTAGCTAATGGTGACACATTGGCGTTATCTGAAGCTTTTAAGTGTAAGTCTCACTTCCCAATCGGCAGCCAGCTGCAACAACGGACAGAGACGAGACCCTCCGGGGAGCCAGGAAACTGGCCCCCTTGCCTTGGGTGGGAAGTCCCCCATAGTGGGGCCAAGGTAAAGGGGGGGGGGTTCTCCTCGCTGCGTGCGCTACGGAAACAGCGCAGCGTGCGGCTCGAGAGAGAAGCGGTCCGCAGG…	MRCLATTITTHALLSDVLTSNIYMETLTYLAGAIENVRGFVFRCYNTVPQLGVANGDTLALSEAFKCKSHFPIGSQLQQRTETRPSGEPGNWPPCLGWEVPHSGAKVKGGGFSSLRALRKQRSVRLEREAVRRIS	-	0.842262	0	0.198776	0	0	0	in process	this study
HaRxLL87	ATGTTATTCACACGAATATTCGCCGCTAGTGCCACGGCTTTTGCCGCAGATGGCACCAAGACAGGACTACCGCGCTCTTCCTGGCGAGTGCGCTGTGCACTTGCACAACTTTGCGGTACTGTGATGCTCCAGTGTCGACGTGGACTCCGCATTTCCTTCTTTCGATGTTACGACGAGCTTCTGGTCCTTCGTGGTGACGTTATTCTGGAGGTTTCTCAACAAGCCGATAAGGTGCTCCAAAAGCTACACACGTCGTCTTTGTCGTCGGAAGAGCGATTACAAGTGCTACCAGAGATGGCCGATCGTTTCCAAATGCTGCTTTCTACCCTTGTACTGAAGGTTGCTACAGAACATGAAGCAACTAAGGTGCACTTTGTGCGCACACTTCGGGGATATGTA…	MLFTRIFAASATAFAADGTKTGLPRSSWRVRCALAQLCGTVMLQCRRGLRISFFRCYDELLVLRGDVILEVSQQADKVLQKLHTSSLSSEERLQVLPEMADRFQMLLSTLVLKVATEHEATKVHFVRTLRGYVEFLGSSLTPYLDASMENMYTSLCRVVSLATLDVALISHQSLPSSTEASGSGNRSTARVVVAQFPKRLRFFNEEASVREVLAMVREIGAVLTPASFIDCVFLFSQQTTTSSRFCLDC	-	0.303356	0	1.27706	0	4.19298069873149d	3.22207	in process	this study
HaRxLL87b	ATGGCACAAGTAACGACTTATGTTGACTTGTGCACGCGTCTGTCGCGTTTCGTGCCGCTCCAGCCAAGTGCCGATCTTAACAAAGAGCTACAGATGATCATGGAAGACTTGCTGAAGCTATATGACCACTTGGATTTATCTCCGCTCACTGATGAAGCGCCAATCGATGCACCACTCGTGGGTCTCGCAGCGATGGATGATTTGACCTGTGTGTTGTATCTGCCATCACCACCGGAAGCTGCTTTGGATAACGATGAAATCAGATTTGATCCCGTGACTCCTTCATCTCAGTCGGAGGAGCTGAGACTTGCTATTCTGCAGAGTCTATGGGAGCTGTTGAAGGAACCAGAGAAGGAGAAGCAGGTGGTGCAGCTTCATGTGGACGAGCAACACTTCTTT…	MAQVTTYVDLCTRLSRFVPLQPSADLNKELQMIMEDLLKLYDHLDLSPLTDEAPIDAPLVGLAAMDDLTCVLYLPSPPEAALDNDEIRFDPVTPSSQSEELRLAILQSLWELLKEPEKEKQVVQLHVDEQHFFAYVVVSLLHVAQLVEVRSSEDEKWMEEAATNMDMLFTRIFAASATAFAADGTKTGLPRSSWRVRCALAQLCGTVMLQCRRGLRISFFRCYDELLVLRGDVILEVSQQADKVLQKLHTSSLSSEERLQVLPEMADRFQMLLSTLVLKVATEHEATKVHFVRTLRGYVEFLGSSLTPYLDASMENMYTSLCRVVSLATLDVALISHQSLPSSTEASGSGNRSTARVVVAQFPKRLRFFNEEASVREVLAMVREIGAVLTPASFIDCVF…	-	0.416189	0	2.51352	0	4.19298069873149d	6.07982	in process	this study
HaRxLL88	ATGTTCCCTGGGTCTGCCAATCTTGGGCTCCGTTTTCTTGGCCTTGTCTTCGTCGCACTTGCGCATCTTTGTGACTTCCCTCGCGTGCGGACCTTTCGCGCCGCGCACGATCCATTCCCCTTGAATAGCATCCTTCTATCACCGATTAACCTTCAGTCATTCTTCAATTACCATACTCCTCTGCCTTCCATAGCACTCACAGAGCCAACTATCATTGCGTCATCGTCGTTTCTCTTCACTCAAAATCTTCGGCACGTGCGCCTTCTTCGCCCATCTTCAGACGAGATCTTTGGAGCCTATTTGTGCGCAACGCGCCATTACTGGCGGATTTCCACTGTGAAAGTCGGTCCTTCACAAGAGATGTATAGCGCAAGGTCTTGGGCTTATAACCTG	MFPGSANLGLRFLGLVFVALAHLCDFPRVRTFRAAHDPFPLNSILLSPINLQSFFNYHTPLPSIALTEPTIIASSSFLFTQNLRHVRLLRPSSDEIFGAYLCATRHYWRISTVKVGPSQEMYSARSWAYNL	-	0	0	0	0	0	0	in process	this study
HaRxLL89	ATGCTGTTCCTCGTGGCAATCTCGAATTGCGCCGTGATATGTTCGGCTCATCCGACGAGTCTGAGCACTCATCGCGGGGATCGAACCGATCACGCTCGCATTCGTATGATGCGAGTGATAAGCATGAGGACATTAGTCATCGTGATTTATGCCAATGACTCTTCGCGGAGTCATCACAGCCGTAGCAATACCAGTTATTGCGGCGATCATAGTGCCAGTATTTCTGTCGGCACTACGCAAGAGGAGCAGGATCGTAATGCGTCACGCTCTGCTCCTGATATCAAACCATGGATGCCATCCTTACGCAATCTGAGGGAGTGGTATGATTATACTACTGGGAGTTGTCGAATTCCACTCTTTGATTCGTCAAGACTCCATGATCCTGACGTCAGTGCGAAA…	MLFLVAISNCAVICSAHPTSLSTHRGDRTDHARIRMMRVISMRTLVIVIYANDSSRSHHSRSNTSYCGDHSASISVGTTQEEQDRNASRSAPDIKPWMPSLRNLREWYDYTTGSCRIPLFDSSRLHDPDVSAKDYRTEHEYYIDVFFRHRWYHDNHNRDEISLAQAWNYFIGNIENVGRGSWLDKLFVARNRFEQKSPTGARLKLHRLSREEGLPFLSWGENCQSCVDNSVRAPREAFLPNQPYWRARISSEMYQGIETLQSLYERAGPSFDDGPPSTKGASRRTARRDRAHPSSAGSGAPSCSTMWIPRHWTK	-	0	0	0	0	0	0	in process	this study
HaRxLL91	ATGGCGATCGTTGATGTGAGTCGTACGATTCTGCCGTTATACCTTTGCGCCGCTAACGCAACCGTTGGACAAGGAATTACATCGTGCAATTCGTACATACTCGAAATCGAGGCTGTAAGATGTGTCGGGATGGCGCTTGCAAGTTTTGCTCACCCTGGATTCCTCCATAACTTGCGTCATCTACGTAACTTCACCGCGAAAAAGAAACCGTCAACAGTCATAACCAACAGTGCTATGATGCACCAAATTACACTCATTCCACTCCAGCAGGATGCAATGACTTCAATAGTCAGCTCTGACAGACGGCACTTTATACAAATATTTTTTGAATGCCGTCGAGTAGGCTTGCAAGGACAATCG	MAIVDVSRTILPLYLCAANATVGQGITSCNSYILEIEAVRCVGMALASFAHPGFLHNLRHLRNFTAKKKPSTVITNSAMMHQITLIPLQQDAMTSIVSSDRRHFIQIFFECRRVGLQGQS	-	0	0	0	0	0	0	in process	this study
HaRxLL93	ATGGTCAGTATTCGCATCGTCTTCATATTCTCTATTTTATGGCGCGTACCAGCAAGACCTTGCGATGTTCCTAGTGCTTATATCAAGGCATCACTCGAAGAATACTACAAGATTCTGGTCCAGATTCCGCCCGGTATGGAATTTTGCGATGCAACACTCAAGAAATTTGGTGTTAACAGTGTCAAGGATCTTGCGTTGGAGCTGGAACGCGGCATTTATGGACTCAATCAGTCTAGAAGCCTCAGGAACGAGTTACTAGTGTCCACGCTGGTCAAAATTGGCTTTGAACAATGCATCACAAACTCTTGTGTCTTCTACAAAGCGGATGGGAGTGCGACGGTGTTATTGGGCGTGTACGTGGATAATATTATCTTCACGGGTACATCGATGGATGCGGTG…	MVSIRIVFIFSILWRVPARPCDVPSAYIKASLEEYYKILVQIPPGMEFCDATLKKFGVNSVKDLALELERGIYGLNQSRSLRNELLVSTLVKIGFEQCITNSCVFYKADGSATVLLGVYVDNIIFTGTSMDAVDRILTGMNVLELRYLGALFEFLRHAFPPV	-	0	0	0	0	0	0	in process	this study
HaRxLL93b	ATGGACACTTCTGGTCTCGAAAGGGCCGGCAAGGGTGGAGAGTTTGAAGAGAAAAGCAAGACAGTGCCAAGAGACCAAGGTGGCAACAACGAGTTGTTAGACCTTATGAGAGGACTAGCTGGTCGATTGGAACGTCTGGGGAGCTCACAGACAGAGCTTCGCAAGGAAGTTGCCCACGGGGTGAAGGCTGGAAGGGAAATGGGAGATCACCCGAGGACGCCTGATAGAAGCCCGAGTATGTTTGAATCTGCTTTGGGAAGAGGGCCGCGTATGCATCTTGATTCGCTTTCCGAGACGCCTGAGAGAGAGGCAAACAGAAGACGATACTTCGATGGCGATCACGATGGATATTTGCGAAGCATCAGCGTGGATATGGTGACCCAAATTACTTACGACAAC…	MDTSGLERAGKGGEFEEKSKTVPRDQGGNNELLDLMRGLAGRLERLGSSQTELRKEVAHGVKAGREMGDHPRTPDRSPSMFESALGRGPRMHLDSLSETPEREANRRRYFDGDHDGYLRSISVDMVTQITYDNPTVILELIEFHAWVGGDGDLNEKIALAQSAREYFWPEDVKVDLLGYYLDGMDVKYFNKQIDLWWSQNATLQYAMERASDGNSDFLVQNNIVLYASQEMRVVLMAKVGHKRTDYLQQAEEFAHFAQSWESGVTNKRDWLDDSEDASGTCVQPDGKPLNITKKGSVTLILTAMGQRHVVTITDVYYAHGLKHNLISYGTLDQKGYTLASRGTQRVLTSADGKHVIFDVDLMRNVLTVHAKLRKNLSSERNVVMSAIGGEERSAQDLPV…	-	0.0548754761364271d	0	1.0301	0	0	0	in process	this study
HaRxLL93c	ATGGGTACAGTGAAAGTGATCTTGGCCCTGGCTGTAACATGGGGAGTACCCGCCAAGCATGGTAATATCCCGAACGATTACGTGAAGGCTAAAATGGAAGAGCATTTGGACATATTTCTAAGCGTCCCGATCGGAATGGAGATTGGTGAAGAAAATTTGCGTTCGTTCCGTGTGCAGAGCCCAAAGAATATCGTTCTTCGGCTGCAAAAAAGCACGTATGGTTTCAAGCAGGTTGGGGGACTTTGGAGCCAATTGCTTCACCCGGAGTTAATTGATGCCGGTTTCATTCAATGCATTAAGGACATGTGCGCGTATTTCAAGCGCAAAATTAGTGACTTGGTGGTGAATCTCGGTTATGCTAGAAAATTTCTGGGCATGCGAATTGAGTATGGAAAAGGA…	MGTVKVILALAVTWGVPAKHGNIPNDYVKAKMEEHLDIFLSVPIGMEIGEENLRSFRVQSPKNIVLRLQKSTYGFKQVGGLWSQLLHPELIDAGFIQCIKDMCAYFKRKISDLVVNLGYARKFLGMRIEYGKGFGSNWTTKKQLTTYCVTLD*	-	2.84487	0	0.616455	0	0	0	in process	this study
HaRxLL93d	ATGGTTTCTGGCAAGGTGATTCTTGCAGTGTCAAGGATCTGGGGAGTACCTGCGCAACCCGGCGACGTGCCTAGCGCTTATGTCAAAGCCGACAAAGAAGAAGGCTTTGAGATACTACTCCATATTCCTCAGGGTATGGAAATTGAGGCAAAGTTGTTGGACAAGTTCGGAGTGCAGGATAAGGGACATCTTGCATTGAGGCTAAAGAAGGGCCTCCGAGTCGGCACCGGTCAGGGTGCCAATCGGCGGAGAAGACGAAGACGAAGGAGGCGCGCTGCTACCTTTTGA	MVSGKVILAVSRIWGVPAQPGDVPSAYVKADKEEGFEILLHIPQGMEIEAKLLDKFGVQDKGHLALRLKKGLRVGTGQGANRRRRRRRRRRAATF*	-	0	0	0	0	0	0	in process	this study
HaRxLL94	ATGCACCCACGCAGGCAGCTGGTACTGCAATTGCTGATAGCAACGATAGCAGTGCCTATGATGACGATGCTAGTTGTGAAGGAGACGGATCTGGCAACGAGGAAGTTGAGGTTGTTGACTTGTTCTCGAGTTCCGCTCAGCTCTTCGGAGATGATGGCAAGAAAGTCGCACCTGAACCGTCTAGGACTGAACAAACACAAGAATCTGACTGTAGTCGAAATTTGGCAACAACAGCGTTATGTGGCAAAGTGTGCGCCCCGTTGTGTAGCAACACTCCTCCCAACAAGAAGGCAAAACTGCAGGTATGTCCAATTTGCAATGACACCACGTGTAAATGCCGCTCGAGCGAACTGCGCTGACTCGAGAAGTACTTGGCAG	MHPRRQLVLQLLIATIAVPMMTMLVVKETDLATRKLRLLTCSRVPLSSSEMMARKSHLNRLGLNKHKNLTVVEIWQQQRYVAKCAPRCVATLLPTRRQNCRYVQFAMTPRVNAARANCADSRSTWQ	-	94.2818	66.3299910738783d	98.9505	0	21.8036	27.2339	in process	this study
HaRxLL97	ATGCCGCTGAAGATGCACCTCCTCGCGTTTGAACTCGTGCTTACTACTACGATTCAAGCAAACGGCTCGAAGTCCGTGGCTTCCTTCGACTCTGCGATGACGGAAGCTAACCCTCCGACAGTCGTTCGTTCCTCCGATGGTTACATCTATGGCAACCCTGTCAAGAGAGTGTTAAGAGCACACGAAAGGACGACTGATGAAGCGAGGGATCCGAGACTATCGCTTGCAGACGAGATTAAGTCATCAGGTACCGACCGAACTAATAATGAAAGTGCA	MPLKMHLLAFELVLTTTIQANGSKSVASFDSAMTEANPPTVVRSSDGYIYGNPVKRVLRAHERTTDEARDPRLSLADEIKSSGTDRTNNESA	-	0	0	0.272153746392973d	0	0	0	in process	this study
HaRxLL98	ATGCATGTTCGTCTAGTGACTACTAGGATGCTGCTTTGCTGTGCCTTCTTTGGTCCTATTTGGGTGTGCTTCCGACTTGACGCTCGTCTGCAAACAGAACGTCTCGATCGATGCGAGCGACGTGTTCTTCGTACGCTTCATTCGTATGAAAACGTGCAAAGAGCAGGGACTCTCCATCTTCCCCACCGACGATTTGCCCCGTGCCCGCTGCACGCCGTCGTTCTGGCACCTATCACACGGGAAGCGTCGTGTGCCGACCTCCTTTACAATTTACCTATTCAACTAGTGAACACCACAGTCAGATTCGGCCCTGAGACGCCGCTTCTTGACGTTCTCGACCACCCGAAGGCTTCCTGCGGCCTCCAATATGCTGCTGCCTCAGGTAAAGACATCTCACCG…	MHVRLVTTRMLLCCAFFGPIWVCFRLDARLQTERLDRCERRVLRTLHSYENVQRAGTLHLPHRRFAPCPLHAVVLAPITREASCADLLYNLPIQLVNTTVRFGPETPLLDVLDHPKASCGLQYAAASGKDISPTLHSHVNRLLDRVATLARVEQQLTSHSFHRSGAQHANSCAQLAARWISNRAA	-	0	0	0	0	0	0	in process	this study
HaRxLL99	ATGGTCTTGTTTTTCCGTTCATTCTGCACGATAGTTTCATCCGCAAGTGGTAAAATTCACCGCATCGTCACTTCCCAATCGGCAAACCAGCTGCAACAACGGACAGAGACGAGACCCTCCGGGGAGCCAGGAAACTGGCCCACTTGCCTTGAATGGGAAGTCCCCCATAGTGGAGCCAAGGTAAAAGGGGGGGAGGGTTTCTGCTCGCTGCGTGCGCTACGGGAGGCAGCGCAGCGGGCGGCTCGAGAGGGAGAGAAGCGGTCCGCTGGATATCCTAGTGCAGGGCACGTCGACGATGGATCGAATCACCCTGCAAAACGAAGAAGTTCCTGCTCTTCGCGGTCTGCCTACAATTCGCCGACACGTTCGCTGAGCATGAGCTCGGTTTCACGAAGAGAA…	MVLFFRSFCTIVSSASGKIHRIVTSQSANQLQQRTETRPSGEPGNWPTCLEWEVPHSGAKVKGGEGFCSLRALREAAQRAAREGEKRSAGYPSAGHVDDGSNHPAKRRSSCSSRSAYNSPTRSLSMSSVSRRELPHDRDDPR	-	141.927	44.2199940492522d	53.4594	0	75.1014	24.2956	in process	this study
HaRxLL100	ATGTGGCGTATACTGTGCAGTGTCTGTGTTACTTGCCTCTGGATCCAGCGGAATCGAGCAACATTTGAACAGGAGGACGTTACCATAGCCGGCAGCGTCCAGGAATTTTGGGATACAGGTATTCGTCAACTCCGCGCGGTCGCGAAGCGGGAGTTTAGGCGGTCCGACACGAAGATTTATGGAGCCCGTCTGCTATTAAGTCTGCGTCACCTAGACCGAACACCCCGAGAGCCGTCGCCACAGGTGATAAGCCCCGTACAACTACCGACTCACAAGAGGAACCGGCGTTGC	MWRILCSVCVTCLWIQRNRATFEQEDVTIAGSVQEFWDTGIRQLRAVAKREFRRSDTKIYGARLLLSLRHLDRTPREPSPQVISPVQLPTHKRNRRC	-	0.349805	0	0.284044	0	0	0	in process	this study
HaRxLL101	ATGTTGGAATTGGTGGCGGCATCGGTGCCGGTGCAGCTGGCGGTGTTGGTGGCGGCATTGGAGGCGGTGTTCGAGGTAACGTTGGCGGTGAAGCTGGTGTCGGTGCTGTCGGTGGAGTTGGTGCTGGTGCTGGTGCTAGTGGAGGAGTGCGAGGCGGTCTCGGAGGCGGTGTATCGGGCGGATCGGAACGTGATATCTCGGGTGGTGCTAGCTCGGGAGGTCCAACAAACGCCTCCGGGCCTACCGATGCCAGTGACAAACTGCCCACGGTCGACCGAAAAGCTGATGAATCGGAGATGCCTAAGACCCCGTGCCCCGATGGCAGCGGCAAACCGCCTACTGTCGACCAGAAGTCTGAGGAATCGGAGTCACCGAAGACCCCATGCCCTGATTCGGCCT…	MLELVAASVPVQLAVLVAALEAVFEVTLAVKLVSVLSVELVLVLVLVEECEAVSEAVYRADRNVISRVVLAREVQQTPPGLPMPVTNCPRSTEKLMNRRCLRPRAPMAAANRLLSTRSLRNRSHRRPHALIRPRVLHL	-	2915.83	669.178	1122.62	92.978805149299d	0	17.8751	in process	this study
HaRxLL102	ATGTTGGAAATCACATTGGTAATTTTCGAGCTGTGCTCGAGTGCATGCGCACTAATAAATTGTACGCCAACGCGTCTAAATGTATTTTTGGTGCGGATGAGATCCCATTTTTGGGCTGTTTTTTTCATTGGTAAGCGCGGCCGTCGAGCGGATTCCGCTAAGGTCAAGGCTATGTGGACTGGCCGATTCCTAAGAATCAAAAAGACTTGCGTTAGTGGGTTGGCCTTTACTTCCACAAATACAGCG	MLEITLVIFELCSSACALINCTPTRLNVFLVRMRSHFWAVFFIGKRGRRADSAKVKAMWTGRFLRIKKTCVSGLAFTSTNTA	-	0	0	0	0	0	0	in process	this study
HaRxLL103	ATGCGAGTGTACACAATCGAAATCGTTCCCATCGCCACCATCCTTGCGTGCGTCAAGAGTCCATTAGTCGTTGGCGCTGCTATCACCGCCTTACCTCCGACCCTGACTATCACAACGCAAGACGCCGCTTCCGATGAGAGAAGGTTGAGGTCTGCCAATATGGATAAAGATGAAGAGGGGGTAAAGGTTTCATTACCTGCAGACGTCTCGGAGGAAGCGAGCAAGTTTGTCGTCGACTTTCTACCAATT	MRVYTIEIVPIATILACVKSPLVVGAAITALPPTLTITTQDAASDERRLRSANMDKDEEGVKVSLPADVSEEASKFVVDFLPI	-	0	0	0	0	0	0	in process	this study
HaRxLL105	ATGCATCGTCTTACATTGAAGACATATCCAGTGCTGGTTTCGGCGCTGTTTACATCCAGTCGAGCGGCCACTAAATCATCCATTTGTAGACGACACTTGCGCGCCATCAGCCACAATATGTTGAAAGTGTCTGTCGGAGCTACTTCGGATACAAAGGTTACTATTACGCTGGTGCTATGCTGGATTATGCCGAAGACATTATCGTTACATATGTCTTCTCGGTCGCGAACCTTGTACTATACC	MHRLTLKTYPVLVSALFTSSRAATKSSICRRHLRAISHNMLKVSVGATSDTKVTITLVLCWIMPKTLSLHMSSRSRTLYYT	-	0.832377	0	1.29861	0	0	0	in process	this study
HaRxLL106	ATGTTGGCTCACCCGTTGACGGTATTTGTCTCGATGCTGAAGGGTGCGTCTGGGTCAGCATTGTTCAGTCCGGGCTCTTTCCAACTGGAGGTGGACTCGTCCGACTCAAAGAAGGTGGGGAGACTATGGACGTGCTTGGCTTTGGGGCGAATGGTATCACGAAATCGGTCTTTGCGTGTCAGCTCGGTACGGACGTTGAAGGCAAGCACCAGCTCTTCTTCATGGAAGCAGGAACGTCTTCAGACCGTT	MLAHPLTVFVSMLKGASGSALFSPGSFQLEVDSSDSKKVGRLWTCLALGRMVSRNRSLRVSSVRTLKASTSSSSWKQERLQTV	-	21.997	0	13.3387	0	0	0	in process	this study
HaRxLL107	ATGGCTTTGTACTCCGCAATACAAGAGGCGGTTTGGCTGCGTCTTCTACTTTCCGGTCTCGGATATGCACTCGACGAAGCAACGATGAACCATGAAGACAACCAAGGTTGCATCGCATTGGCAAAGAATCCGGTTCTCCACGCACAAACCAAGCACATCGCCCTAAATATCACTTTCTACGAGAGAAGGTTGAGAAAGGCTTCATTGAGCTCGACTACAAGCCAACAGACGAAATGGTTGCAGATGGAC	MALYSAIQEAVWLRLLLSGLGYALDEATMNHEDNQGCIALAKNPVLHAQTKHIALNITFYERRLRKASLSSTTSQQTKWLQMD	-	0	0	0	0	0	0	in process	this study
HaRxLL107b	ATGATATTCTGCAAGACCAAGGAACAGGTTGTGGACATAAAGAGTGCAATCAAGGAAGAATTTAGCATCAAAGACCTCGGAGACCTCAAGTATTGCCTCGGAATCGAGATCCATCGCAAGCGCGACGAGCGCATAATCAAGATGAATCAGCGGGCATACATCAAGCGACTTGCGGAGAAGTTCGGCGTTGATAACTGCAAGGACGTGCACACACCAGCAGACAGCAATGCCAAACTGGCGAAGATGCCGGATGAGGAAGTGTTCGTGCCGAAGTTTCCTTATCGCGAGTTGGTCGGCGCTTTGATGTACATCACCACATGTACGCGACCCGACATCGCGCATGCGGTTGGCGAAGTTGCAAAGTATTGCGAGCGCTACAACAAGTCTCATTGGACAGCG…	MIFCKTKEQVVDIKSAIKEEFSIKDLGDLKYCLGIEIHRKRDERIIKMNQRAYIKRLAEKFGVDNCKDVHTPADSNAKLAKMPDEEVFVPKFPYRELVGALMYITTCTRPDIAHAVGEVAKYCERYNKSHWTAAKRIIKYLKTTQDMSIVFSGFNKGELLRFADANWAGDLDTRRSTTGYVFFLNGSAISWNSKRQSTVATSSTEAEYMSLYSATQEAIWLRCLLKDLQYCAEVATTIFQDNQGCIALAKNPVYHSRTKHIDIKFHFLREKVASEVIALEFKPTEEMIADGFTKALSKDKHTKFIKGLGLAV*	-	0.782724	0	0.203359	0	0	0	in process	this study
HaRxLL107c	ATGAACGGAGGATGCATCAGCTGGAAAAGCCAGAAACAACGGACGGTCGCGCTATCTTCAACGGAAGCAGAATACATGGCGCTTTCCGAAGCAACCAAAGAAGCAGTATGGCTCAAGGTGTTTTTGGGGGAACTCGGTGAGATGACAAGCGACGAAGCGATCAAGATGTTTGAAGACAACCAAGGATCAATCGCTCTCGCCAAGAACCCGGAGTTCCATAAAAGAACAAAGCACATCGACATACGCTACCATTTTGTGCGTGAGAAGGTGGAATCGGGTGAAGTCATCCTGGAGTATTGTTCGACTCAAGATATGCTGGCGGACATGATGACCAAGCCGATCGCCGCTGTACAATTTGAAAGCCTTCGCGATCGACTTGGGATCCAAGGTGCCGCAGCT…	MNGGCISWKSQKQRTVALSSTEAEYMALSEATKEAVWLKVFLGELGEMTSDEAIKMFEDNQGSIALAKNPEFHKRTKHIDIRYHFVREKVESGEVILEYCSTQDMLADMMTKPIAAVQFESLRDRLGIQGAAANESRGSVEKTAAVKKTPRQAASSIESSGRLSFDIPVDTGNCR*	-	0	0	3.74569	0	0	0	in process	this study
HaRxLL107d	ATGGCGCTTTCCGAAGCAACCAAAGAAGCAGTATGGCTCAGGGTGTTTTTGGGGGAACTCGGTGAGATGACAAGCGACGAAGCGATCAAGATGTTTGAAGACAACCAAGGATCAATCGCTCTCGCCAAGAACCCGGAGTTCCATAAAAGAACAAAGCACATCGACATACGCTACCATTTTGTGCGTGAGAAGGTGGAATCGGGTGAAGTCATCCTGGAGTACTGTTCGACTCAAGATATGCTGGCGGACATGATGACCAAGCCGATCGCCGCTGTACAATTTGAAAGCCTTCGCGATCGACTTGGGATCCAAGGTGCCGCAGCTAACGAGTCGAGAGGGAGTGTTGAAAAGACGGCGGCTATGAAGAAGACACCTCGTCAAGCTGCGTCAAGTATTGAA…	MALSEATKEAVWLRVFLGELGEMTSDEAIKMFEDNQGSIALAKNPEFHKRTKHIDIRYHFVREKVESGEVILEYCSTQDMLADMMTKPIAAVQFESLRDRLGIQGAAANESRGSVEKTAAMKKTPRQAASSIESSGRLSFDIPKSKVLQQDVVKVLTNEHIKRQGDKTTSTKQKEENRGARRGDYNSRGRGANNVQWRNHDDNYGYDRVAFAVSLECGLSAGNGMAGMWAVDSGATHHICHDKTKFAVLNERDEGEVSVANGNKAAIKGVGTIIEKVVLPNGDKREIEIKNALYVPSMSNVLVPERGLDVQRGILL*	-	0	0	0	0	0	0	in process	this study
HaRxLL108	ATGCGACTCCACTACGTGGGACCCGTGGTAGCTGCTGCTCTGGCTGCCAGTGCTCATGGACTTCAAGTGGTGTCCGACTCGGCTTCTGATCTGCAGCGGACCGACGAGGCCAGGCAGCAGCCCTACATTAATGACAAGACCAAACGATTCCTAACCAGTGAAGACAAGGACTTGCCGCTTCTGGTCACCTCGGATGGCTATGCGTCTCTATTGCCGCAGGGAGGTGACAACGACAGGGTCTTGCGCAGTGCCGACATTGGCGACGGCGACTACGAAGAAGAGAGATCGAAAATTAAGAAAAGGCACAAAAGGAAGTCGCATGGGCATGGCGTTCTCGATTAG	MRLHYVGPVVAAALAASAHGLQVVSDSASDLQRTDEARQQPYINDKTKRFLTSEDKDLPLLVTSDGYASLLPQGGDNDRVLRSADIGDGDYEEERSKIKKRHKRKSHGHGVLD*	-	1.88137	7.2519818954272d	0.744604	0	0	0	HE574775	Fabro et al. 2011
HaRxLL109b	ATGAAATTCGTCTACCTTCGTGCCGTACTTGTGGGCGGTACACTTATCACTACCGACAGCGCCTCAGGACTCCGCGTTGCAGAAGTCGCGGCTCCAGGCGCTGCCACAGACGAGGACAACGCACCGGAACAACTGCTGGGGGGGAGCGACACGTCCGTCCATGGCAACGAAGAAGAGCGTGTGGATATCAAGCTTATCAAGGACTTCCCTGCCTTAGAGGAATCCGCTTCTAGCCTCATGAAGCGAGCTCGGGAGGAAGGAAACCCCGCAATTCGCGCCTCACGTTCGAAAATGGGAAATCGTTACCCGCAAAATGCTGAGCCGGAGTCGCAACGATCTATAGGTGGGCTCGCTAGAGATCTCAGGGTTCAACGGCTCGAAGATGAGCTTTATCAATCT…	MKFVYLRAVLVGGTLITTDSASGLRVAEVAAPGAATDEDNAPEQLLGGSDTSVHGNEEERVDIKLIKDFPALEESASSLMKRAREEGNPAIRASRSKMGNRYPQNAEPESQRSIGGLARDLRVQRLEDELYQSIERQQFEKKLIEYQRHPNVENVQRLKDALAQFHRLQEVQNEVDQYRFKDIVDEIGRQHLQPDKQIEKQLMYEHAQYRRQQLENGLAQFPLYRQATKELADYQLQPDYQTVLDAAEEDIFTTLRPISHAELLQMWSQPHVFPDGDNRAKGLMMAFLERYKMNLTKVTEKAPSENQ*	-	21.8489	0	19.659	0	32.8607	27.0727	in process	this study
HaRxLL110	ATGCAGTACTCAAGACGCCTATGGTTTCTACTCGTTTGGTCTGAGGAGTGTATAGGCCCAATTCAACAGGTCGTCGGAGCTTCCCTCGTATTCAAGGTATCTGTCGAAATACAGATATTTCGCGTACTCCGGCCCATTGGAGAAGATGTTTTCGTGAGTGACTCCCTCAAGCGGGTGCTTGCCAATGAAAGCCGGGGTCAGACCAAGCAGGTTTTGGTACATTTCCCGAGTAACGCCAGCCGCTTTGAGCCTCTTGAACTGTGG	MQYSRRLWFLLVWSEECIGPIQQVVGASLVFKVSVEIQIFRVLRPIGEDVFVSDSLKRVLANESRGQTKQVLVHFPSNASRFEPLELW	-	0.754138	0	1.84559	0	44.1661	18.1133	in process	this study
HaRxLL111	ATGTCCTTTGCCTGGACCTTCGCAAACGTTGCGTTCACCACGACCGTCACTGCCGTAACAGCCGCTGTTTCGATATTACACACCTCCTTAGGCGCATCGACGGGCTTTTTTCTCAATATGCGTCAGCAGACGCAAGTGCTTGTCCAGCATCCAATCGAATGTGTTGCCCATGTGCATCTAGCGATTGGGAAACTTCGTACACTCCGATCCAATGTCTTTGATCAGATTTACCTGACGGCGCGATGCACAGCCCATCGGTTTGCTTCCTCGACGAATTGCCCATCGTCAACCATGGCGTACCCCGCCTTCGTGACGAAATCCATGTATTGCGCAGGACAGCTGACTCTTAGGACGCCATTAGTCGCCTGTGCTCGAGTAGAG	MSFAWTFANVAFTTTVTAVTAAVSILHTSLGASTGFFLNMRQQTQVLVQHPIECVAHVHLAIGKLRTLRSNVFDQIYLTARCTAHRFASSTNCPSSTMAYPAFVTKSMYCAGQLTLRTPLVACARVE	-	0	0	0	113.127702186476d	0	0	in process	this study
HaRxLL112	ATGACAGGATCTAGCATGTATCAACAAGTTAAGCTACGTCTCTGGTGCCTGACAATTTTATTGGCCGCACCGTACTTTGACATTGACACAGCGCTACAAGTTCGACGAAGGTTGAGACTGCGGCACCCTCCGGCGCTCAAACATAAATATCTTTGGGAATACTCCTCATCGGGCCAGGTCCGAGGGGTCATGGTGGAAGCGACTAGAGACCGTCAGAGTTCCATCCTGTTAGAGCAAGAAAGTTATGGACTTCATTGGAGACTGGCAGCATTTAACGAAAAAACTCAGCAGACAGCGGAGGATTGCGCAACGATT	MTGSSMYQQVKLRLWCLTILLAAPYFDIDTALQVRRRLRLRHPPALKHKYLWEYSSSGQVRGVMVEATRDRQSSILLEQESYGLHWRLAAFNEKTQQTAEDCATI	-	0	0	0	0	0	0	in process	this study
HaRxLL113	ATGGCGTATGCCAAGATCAAGCCATGTGCTATCGCGGAGCTGGCACTGTATCGAGTCGGGGTCGAGACTTACTCTTTCGTTAATCCACCGGCTGGTAGCGACATGCATCTCCAGTTCAAGCTGCGTCGCTGGGGGATTGCGATACTGTTGAGTGCGCCAGAATTGATAGTCGGGGGCTGGATGCACGTTGAGAGGACCCTGTGTCAGCGGCACCCACCTGACCTGGAGCAGGCCTATGTGTGGGAATTCATTTCGCCTGGTCGCATTCGAGGGGTCGGCGACTGTACGCTCACCGAGCAACGGAGTATCGTCCTGCTGTACCTGGAGAGTGATGGTCTCCATTGGAGAATTGACGGGGACAATATCGTGGATCAGCGTACAGCGGCTGACGGTCGGAAG…	MAYAKIKPCAIAELALYRVGVETYSFVNPPAGSDMHLQFKLRRWGIAILLSAPELIVGGWMHVERTLCQRHPPDLEQAYVWEFISPGRIRGVGDCTLTEQRSIVLLYLESDGLHWRIDGDNIVDQRTAADGRKLIRHQVARALSSMRIQGLPWSVPDSIANKHVQQALKTQPF*	-	0.141040755095892d	0	0	0	0	0	in process	this study
HaRxLL118	ATGAAAGCGCGACTAGTGGTCACTTGGGTCGCGAGAAGACATATCTGTCCCTGTCTCGCACGTTCTACGAGTCCCACATGCATAAGTGGATCGGACAATGAGTACGCTAGTGCGAAGTCAGTCAGAGCGTCCAGCCGACTCCGTCATCCCAAGCCCCTTTTTGCTTTCTTACAGGTTGCGAATAAGGCATGGGAATCGGTCAGTATAGACTTCGGTTTTGGTCTTCCTTCCAATGAGCAAGGGCGCATCGGTATTTTTGTGGTTGTCGACCGATTTAGCAAGATGGTGCATCTTGTCCGGTCGCTGCGTCGATCACCCCCGAGGACACAGCGAAGTTTTTGTGATATTTTTCTCAGGGACCACAGCCTGCCTTCTACGATTGTTTCCGACCGGGACCCT…	MKARLVVTWVARRHICPCLARSTSPTCISGSDNEYASAKSVRASSRLRHPKPLFAFLQVANKAWESVSIDFGFGLPSNEQGRIGIFVVVDRFSKMVHLVRSLRRSPPRTQRSFCDIFLRDHSLPSTIVSDRDPRFTVAFWSRLFTLLSTIF	-	0.112832604076714d	0	0	0	0	0	in process	this study
HaRxLL119b	ATGTGGTCAGACACCTTTCGTTTTTCTCGAGGGAATGCGGAAAAGGGCTTTATTCCGATCGGTATTTCAATGTTGTATCGCGGCGTAGTGCTGGGTCGTTCTGACACCTCCGCGCAAACGATTTGCGATTGGTTCTTCGCATTAACCTCGACACCGGTTCTGTGTGTCGAAGCCTTTGCCAAAAAAGGAGCTACGCTGTTTGACCCTCATATCTGGCAGGTCATTTTCGCGGGTACGGAGTGTCCGCCGGAGATCCTGGAAAAACGCAAGCTGCGTATTGAGGGCGACGGGATTCTGGCCACTGAGGCGTTCCTGCGTCGCCCCCAGACGACCTCGCGGCCCCCGTGA	MWSDTFRFSRGNAEKGFIPIGISMLYRGVVLGRSDTSAQTICDWFFALTSTPVLCVEAFAKKGATLFDPHIWQVIFAGTECPPEILEKRKLRIEGDGILATEAFLRRPQTTSRPP*	-	0	0	0	0	0	0	in process	this study
HaRxLL119c	ATGCCAATGCGGCTGCAGCCGCTAACGCCAGCAAGTACCGACGTGAATACGAGTGCGCACGTCAAGATTTCTGGCGGCTGCTTGACGGAAACAATGTTCACCTACAGCGCTGGAGAAAGAGACCTACCCATTTGGCTGGCGAAAGAGATTTATCTTGCTTTTCCACCCGTTTTTGCTTACGAAACTCGGATGCTGCGCGAACGGAACCTCGACGCATCGATTTTAAGAGGCCGACTTTGTTATAAGCTATACGCTCGCCTACCTCGAGGCTACGGTGTGCACGAGCTCAACACTACGTATCAGTTTTGTCATGCGTTGCACGCGGCGGCTGCAAACGAGGGCGAGCTGACGCGGGCTGCCGCGCTAATGGCTGATGTGAATGGTCTCACGTGCTCTGCA…	MPMRLQPLTPASTDVNTSAHVKISGGCLTETMFTYSAGERDLPIWLAKEIYLAFPPVFAYETRMLRERNLDASILRGRLCYKLYARLPRGYGVHELNTTYQFCHALHAAAANEGELTRAAALMADVNGLTCSAHSQVAEITFLTPFARDMWADTTFRFSRGTFVLRETGSLTAGMRKRALIRSVFQCCIASNCWVVLTPSLKTICDWFCALTSTTVLCVEAFANKGATLFEPHVWQVIFASTECPPELLENRKLRIEGDGIPATEAFLRHPQTTSRPPCKLCLGTKHFRRDCKVVAPDVVASRRTVSVTVSAPLVTGVELLVTTSELVKQLKHFVLLLHQPLIFASTTRRVSARIVNGRKRSGQMRPMLGRLQRMRYSKPLSIVSMRTSVDVARSIHGP…	-	0.277459	0	0	0	0	0	in process	this study
HaRxLL120	ATGTGCAGTGTTTTGGTGCCCCTGTATTGGCTCGTACTTCTCCTTGCAACTTGGTACATATTTGGAACTTCGTTTGCGTACACGTTGGCAGTGGCATTACCGCTGCTACTTTACTCGCACATTCGCATGCTGGAAGAGAGCCGTTCCATTGTCGAGAACGTCTACTTCCACTTTAACAGTACGGCGCATGCCGACCAGGTCGCGGTGCTTCAGAAGGAACGAGAGCTGCTCGCGAAGGAAGTGCGCGAGTTAGTGATCACTCACGTGGATGCCGACTTCCTCTCAACCATGCACGAGTCCCTCGCTAACTCATCTGTGAAACGATGGCTGCGCCACCGCGCGTCCTCTACCAGCGACACTCTTCTTGCGACA	MCSVLVPLYWLVLLLATWYIFGTSFAYTLAVALPLLLYSHIRMLEESRSIVENVYFHFNSTAHADQVAVLQKERELLAKEVRELVITHVDADFLSTMHESLANSSVKRWLRHRASSTSDTLLAT	-	52.7415	58.3699	60.1724	0	8.38596139746297d	15.3699	in process	this study
HaRxLL121	ATGCTGCGGCCTCGTCGTGTGCTGGCATTTGTGCTGCTCGTGCTGCTGCCTGCAGCAGTGTCGTGTCTGATCTACTTTGTAAACAGACTGAGCGGCGTCACCGCACTCGTGGTAGGCGCGCTCTCCAGTTTTGCTCTCTGCGACATGTGGTACTTCCTGCGGATAGGGATGACGTCACTTCCACTTGTACCAAAGCGTAGACCTCGTTGCCATTTATTCGCTACAAACAGCGTCACTGGCTTCGTTGGTCTTACGGACATTGACCGCAATGGACACTGCAACAACGCGCGCGTCTTGCGCGAGTGCGGCTTCGGACGTCGCGAGCTGTGGCACGTACGACAGCCGTTTGGATTGACACTAGTG	MLRPRRVLAFVLLVLLPAAVSCLIYFVNRLSGVTALVVGALSSFALCDMWYFLRIGMTSLPLVPKRRPRCHLFATNSVTGFVGLTDIDRNGHCNNARVLRECGFGRRELWHVRQPFGLTLV	-	0	0	0	0	0	0	in process	this study
HaRxLL123	ATGGGCATACCTTGCCGCCACCTACTCGCCGTGCTACATGCGACTGGATCTATGTGTGACGTGACTGCAGCTTTTCATCCATCGTACCTGGTGAAGAATTTTAAGCAAAGATACATGGGAAAGACAATCGAATTGGTTGTCAGTACTAAGACCCCTGCAGTGTTGGTGTATCCACCACTATGTACCAAGAATGCTGGAAGACGGCAAAAAAAGACGTATCGGCAGCTCCGGGGACACAAAACCTGGAGCTACGTACAAATGCCGCTTATG	MGIPCRHLLAVLHATGSMCDVTAAFHPSYLVKNFKQRYMGKTIELVVSTKTPAVLVYPPLCTKNAGRRQKKTYRQLRGHKTWSYVQMPLM	-	0	0	0	0	0	0	in process	this study
HaRxLL124	ATGCTATTAGTGATCGTAATGCTATTTACGGTCTCGCATCGCCGAGCCGGAGTTAGGTACACATCAACACCTGCTCTTCTTGATATCAATATGTCTCTCGCGACCCGAGGTGGTCCATTTGCAAAGAATGCCCATTTAACCACCGCGGTGTTGGCCATTGCCAGCAGCTCCGTTGCTACATTTGAGATAGCGAGCCCCCCTCATCGCATACACGTACCCGGCCTGCGCATCACTCACCCACGTGCGGAATGGTACGCCAAGTCGCGATCCCCAAATGAAACGTTTTACCAAACTCTGGAGCGAGGAAACAATATCACAGGTAGGCCACGAGTGTCTTGCCAGGAACGTGACCTTAGGGATTACCGAAGCCGCAGC	MLLVIVMLFTVSHRRAGVRYTSTPALLDINMSLATRGGPFAKNAHLTTAVLAIASSSVATFEIASPPHRIHVPGLRITHPRAEWYAKSRSPNETFYQTLERGNNITGRPRVSCQERDLRDYRSRS	-	0.225665208153427d	0	0.290634	0	0	0	in process	this study
HaRxLL125	ATGGTGGGATGTACATTGTACAGTGCGCTCGACTTAGTCGATGGTCATTACCAGCTGCTCATGCAAGCAAGCGATATTCCGCTAACAGCGGTTAGAACTCCGAGCGGTATGCTCTGGGAGTGGCTCGTTATGCCACAAGGGCTGTCAAATGCCCCGGCTACTTTTAACCGTCTGTTGACGCAACTATTCAGACCTGATCGAGGCTATGCACAAACGTACTTTGATGACATCTTTGTACATAGTCGTTCAACGAACGGTCGATCTGATGTGGATAATCTCATTAATCATGTACGAGCGGTGCTCGAGTGCATGCGCACGAATAAATTGTATGCAAGTGCATTTAAGTGCATCTTTGGTGCAGAAGAGATTCCCTTTCTGGGGTGCTTCATTGGGAAGCGA…	MVGCTLYSALDLVDGHYQLLMQASDIPLTAVRTPSGMLWEWLVMPQGLSNAPATFNRLLTQLFRPDRGYAQTYFDDIFVHSRSTNGRSDVDNLINHVRAVLECMRTNKLYASAFKCIFGAEEIPFLGCFIGKRGLRADPAKAVLCYKQRSMDANASLHSNLDSSKLLKRTIQFMTKSYLL*	-	0	0	0	0	0	0	in process	this study
HaRxLL125b	ATGAACGAGTTCTCAGTAGCGTATCAATGGACGGGAGTCCTTGATGAGAAGAATCGAATTGAGCGATATACATCCCAATCGTGGGAATCGCTCAGAACAAATCCTCTGTACGATGATTTGATGGAATACCGGGATGTATTCCCAGAATCAGTCCCACTGGGTTCGAAGTACCGTGTCATGAAGCAGTGGACACTTCCTCGTGAACAAGTACTAGCGATCGACAAATTCTTTGAAGATCGCTTAGCAGCCGGCCATGTGAGGGAGTCCACCTCTCCACATAGATATCCGACCTTGTGTGTGCAAAAGGCCACAGGAGGGTGGCGGATAGCACACGCCTTCAACAAGTTGAACGCTACCACTGTACCGTCTCAAATACCAATACCAAGGAACGATGTCATC…	MNEFSVAYQWTGVLDEKNRIERYTSQSWESLRTNPLYDDLMEYRDVFPESVPLGSKYRVMKQWTLPREQVLAIDKFFEDRLAAGHVRESTSPHRYPTLCVQKATGGWRIAHAFNKLNATTVPSQIPIPRNDVIIDGMAKSTTFSSMYLMYVFYQILMLERDIPYTAVSTPSGMLWKWLEMPQGLSNAPATFNRCVTNLLRSVREFTPSYFDDVFVHSWTMNGQTDVEVHRLHVRKVLRLMSEHKLYANIKKCIFAASEIPLHGCIVGKHGVRLDPEKIKAITDWTVPTDVKGIRKFLGLAAYSHK	-	0	0	0	0	0	0	in process	this study
HaRxLL125c	ATGGAGCGTCCACAAGCGTGTGGATGTACTGCGAGTGCGTGCGATGGCCTCACTTGCGCGCCGGAACCGAAACGGTTCCTGCGTGATCTGCGTAGTGGCAAGGCCAAGCAGATCTGCATACTCATCACAGAGGATGAGTATGTGACCGATATTCTGTCGGCAACAATCCTAATGCGTGAACGGGACATCCCGTACACAGCAGTGAGCACCCCCAGCGGTATGCTGTGGGAGTGGCTAGTGATGCCACAGGGGCTGAGTAACGCCCCTGCAACGTTCAACAGATGTGTAACAAATCTGTTGAGACCGGTGCGGGACTTCGCACCGAGTTATTTTGACGATGTGTTTGTCCATAGCCAGGCTATGAATAGGAAAACGGACGAGGAAGTTCACAGAAGACAC…	MERPQACGCTASACDGLTCAPEPKRFLRDLRSGKAKQICILITEDEYVTDILSATILMRERDIPYTAVSTPSGMLWEWLVMPQGLSNAPATFNRCVTNLLRPVRDFAPSYFDDVFVHSQAMNRKTDEEVHRRHVRQVLTLMRNHKLYADLKKYIFAASEIPLLGYIVDKQAIRPDPETIKTITNWPVPVDVKEL*	-	0	0	0	0	0	0	in process	this study
HaRxLL125d	ATGATACGTGAGAGTAAATCTCCACATTCGACACCGACATTTTGTGGCAAAAAGTCGAGCGGCAAGTGGCATATTGTACATGCTTACAACAAGCTTAAAGCGGCTACTATTCCGGCACAGACACCCATTCCTAGAAAGGACGTTCTTCAAAACAAAATGGTTGGTTGTACTAAGTATAGCGCACTCGACTTGGTCGATGGATATTATCAATTGCTCATGCGAGTGAGTGATACACCGCGTACAGCAGTGATCACTCCGAGTGGTATGCTATGGAAATGGCTGGTGATGCCCCAGGGGCTGTCTAATGCTTTTGCAACATTTAACCGACTGGTGACGCAACTTTTCTGTCCACATCGGGATTCCGCACGGACGTACTTCGATGACATTTTTGTCTATAGT…	MIRESKSPHSTPTFCGKKSSGKWHIVHAYNKLKAATIPAQTPIPRKDVLQNKMVGCTKYSALDLVDGYYQLLMRVSDTPRTAVITPSGMLWKWLVMPQGLSNAFATFNRLVTQLFCPHRDSARTYFDDIFVYSRAEQDFAIGSAMLQTDAAYRERVIAFESRQLKAAEKNYPVHDKELLAMKYALVKFRVRLLGSNPFVVKYKTGKRNVLNKALSCRPGYELAHVTTLSSPIEELIRVAYRWDSQSVALYHALRSEEHKDLDTQLSARLRASLHRYYIDCVLLWYRTDAPRIVVSHDKDLKYRILFKAHYTARWAFGPRMPTDGMIMCIKEYSVLMAL	-	0	0	0	0	0	0	in process	this study
HaRxLL126b	ATGTTGCAGGTGTTCGTGGACATCCACGTGCAACTTTTCCATCCGCAGCTTCGACTGCTGGTGGTTGTCCCATGGACGTCGACCCAGAATTACAGGTTCGCTATTCGGGCGAGTCGGACTTCCCGTCCGACTCGAAGTCGCCTGCAAAGCCCGGCCCCAAAGCTTTGGGTGCGAGAAAGACGACTGCCGTACCTCGTGGCAGTCGCGATTTACGCCATGAAATGTTCGGCTCATCCGACGAGTCTGAGCACTCGTCGCGGGGATCGAATCGATCGCGCTCGCATTCGTATGATGCTAGTGCAAAACATGACGACGTTAGTCGTCATGATGATGTCGATGACTCTTCGCGGAGTCATCGCAGCTGTAGCAATACCATTTATTGCGGCGATCGTAGTGCCA…	MLQVFVDIHVQLFHPQLRLLVVVPWTSTQNYRFAIRASRTSRPTRSRLQSPAPKLWVRERRLPYLVAVAIYAMKCSAHPTSLSTRRGDRIDRARIRMMLVQNMTTLVVMMMSMTLRGVIAAVAIPFIAAIVVPVFLSALRKRSRIVTRYALLLISNPGCHHYANLESGMVIPLGVVGSHSLILQDSMVLMSVRKTIALSMNTTSISFSDIDGTTATATETKVRWHKRATLSSATSKNVGREASLDKLIAARNRFEQKSPTGARFNLNRLSREAGLPCLLWGKNCQSCVDNSVRAPREAFLPNQPYWRARISSDMYHGIESLQSLYKSAGRSFDDGPPSTKDESRHTARRDRAHPSSAGSGAPSCSTRVDTPAIGRDNSSLILNRYGGSRYAPQGSVDHR…	-	0	0	0	0	0	0	in process	this study
HaRxLL126c	ATGTTTATTGAATATTATCTAAATAGATACTATTCAGAAATTGATACATTCGTATCAATTTTATGTAACGGGCTCACCCCGTTACATTATCCCCCCTTAACCATCAGTCACCATAGGAGCACTTGTTGGTATTTTCTTTTCTCATTCCAACTTTTTCAGCGCACGGCGAGTTCTTCTATGCGCTGCGCGAGCAAGGCTGAATCTGAAGTGGCTGTACGGGTGCGTGCAGCCAGCAACCAAGTTACTCAAGCCTCGGCTGCAAGCGTTTCGTCGCCTGCTGCTGTTGATAAGCAGCCTGCAACAACCAATGTTGCAGGTGCACATGGACGTCCACGTGCAGCTTCTTCATCCGCAGCTTTGGCTGCGGGTGGTAGTCCCATTGACATCGACCCCGAATTA…	MFIEYYLNRYYSEIDTFVSILCNGLTPLHYPPLTISHHRSTCWYFLFSFQLFQRTASSSMRCASKAESEVAVRVRAASNQVTQASAASVSSPAAVDKQPATTNVAGAHGRPRAASSSAALAAGGSPIDIDPELEVRYSGESDSLSDSKSPGKPGPKAVGEGTTSAVPRGSCNLRHEIFGSFDSSTRRGDRTDRARIRMMRVQNMRTLVVMMMSMTLRGVIAAVAIPVIEAIVVPALMSALRKRKMIETRYDLPLKTNHGSLLYAI	-	0	0	0	0	0	0	in process	this study
HaRxLL126d	ATGAAATGTTCGGTTCATCCGACGAGTCTGAGCATTCGTATGATGCGAGTGCAAAACATGAGGACGTTAGTCTTCATGATGATGTCGATGACCCTTCGCGGGGTCATCACAGCCGTAGCGATCGTAGTGCCAGTACTCATGTCGGCACTACGCAAGAGGAGAAGGATCGAAACGCGTTACGATCTGCTCCTGAAAAGAAACCATGGATGCCTTCTGTACGAAATC	MKCSVHPTSLSIRMMRVQNMRTLVFMMMSMTLRGVITAVAIVVPVLMSALRKRRRIETRYDLLLKRNHGCLLYEI	-	0	0	0	0	0	0	in process	this study
HaRxLL126e	ATGGCAGTCGTGATTTGCGCCGTGAAATGTCCGGTTCATCCGACGAGTCTGAGCACTCGTCGCGGGTATCGAATCGATAGCGCTCGCATTCGTATGATGCGAGTGCAAAACAAGAGGACGTTAGTCGTCATGATGATGTCGATGACTCTTCGCGGTGTCATCGCAGCCGTAGCAATACCAGTTATTGCGGCGATCGTAGTACCAGAACTCATGTCGGCACTACGCAAGAGGAGAAGAATCGAAACGAGTTACGATCTGCTCCTGAAAACAAACCATGGATGCCTTCTTTACGCAATC	MAVVICAVKCPVHPTSLSTRRGYRIDSARIRMMRVQNKRTLVVMMMSMTLRGVIAAVAIPVIAAIVVPELMSALRKRRRIETSYDLLLKTNHGCLLYAI	-	0	0	0	0	0	0	in process	this study
HaRxLL128	ATGTTTCCACGTGCAAGTGTCGCTGCACTCGTGCACCGCTTCTTTTCCGTGCTGGTGTCGTGGCAGTGGCCGACGCCGATTCTCGTGGCTCAGCCGTCGACTGGCGTCGATGCCAACAGCGTCGAATGGGACCCCCTTCACAACCTTCACGACCGCGCACATCTCATGCCGATCATTACGCCGGGCTTTCCTGCAGTCAACACGGCCGTGAACGTCAACTTGTCGACATTGCGCGTCCTGCGAGACGAGTTTGCGCGTGGGCAACGCATCCTGGACGACTTGAGTCGGTGCAGGTTCAGCCACCCTGCGCCATGGAACCAGCTCTTCACTCCGACGGAAGTGCTGGTACGGTACGACCACCATGTTGCAATTGAGCTGCGGGCTTCCAACGAGGAATCA…	MFPRASVAALVHRFFSVLVSWQWPTPILVAQPSTGVDANSVEWDPLHNLHDRAHLMPIITPGFPAVNTAVNVNLSTLRVLRDEFARGQRILDDLSRCRFSHPAPWNQLFTPTEVLVRYDHHVAIELRASNEESLAEWSSFVASRTRKLVETLQHTPSVGSLHPLPEIIRPQDPEPSANGEVVGYYFIGYTVDSPPMPGVRRGNCRLTRERQRMPSTSGNEEWARNCIASATRYFLATELNAATEKKCGMEVAISYSSWNDLPNAIFPGGRPAAIGDRARYILSQAHQMNVAQGFAR	-	7.4043	0	5.38978	0	0	1.4288738152076d	in process	this study
HaRxLL128b	ATGAGCGCTATGTGCTGGGGAGACGTCGCGCGTATCCAAGCGCTCAAACGGACGCTGAGCACCGGGACAAATGCTGCTACTGCTGGCTGTGGGATGCAAACGAAGCCGAGCGACACGTGTTCAAGAGGCCGCACGAGCTGTTCCAGCAGCCACGACGAGATGTGGGACGACGACGACGTGTCGACCATCGGATCGACCTACAGCAGTCGCAGCGACGACGGCTCCACACCTGGCACAAGTCCCTCGTCGGGTTACAAGAAGGAGGTGCTAGAGCCACTGCAACTCGCGTTGAAAGCGCCGTGGACGGACAAGAAGCACGAGCTCAAGAATCGAGCGAAGAAGCCACTGCCAGTGCCGTCGTTGGCGGCGTACCGGATCGAGCAGCAGAAGCGGTACGTG…	MSAMCWGDVARIQALKRTLSTGTNAATAGCGMQTKPSDTCSRGRTSCSSSHDEMWDDDDVSTIGSTYSSRSDDGSTPGTSPSSGYKKEVLEPLQLALKAPWTDKKHELKNRAKKPLPVPSLAAYRIEQQKRYVQLLQSAATLGPRRVLPIVAPLELVPPSENELWNTNCLMKCVNAIAPMPTIDQLAAKHLVIHELQRTVDLWLRHTLDVIHGASADSATKSTTTATLLIGGSWHLKVGVAESDLDVVALLPHEVTADLFFSSLCDHLGREASVSKLVARRKAAVPVLSFELSTVRVDLLLARYAQQQAVPKHLLCLPGDDVQVMRGMDTASVRSLSVARVASLILELVPNASTFKSCLRVIRLWARRRGLYSNKAGFLGGISWALLVCFVCQMFPRAS…	-	18.8738	0	10.2358	0	52.6145	1.4288738152076d	in process	this study
HaRxLL128c	ATGGCGGCCGACGCGGGCGGTCAGATCTTGGTCTCGGGCTCGTACCGTCTCGGGGTGAACGAACCCGGGGCTGACATTGACACGATCTGCGTCGCGCCTCGTCACGTGACTCGAGAGGACTTTTTCTCGTCGTTGAAGGACATTTTCCTGCACCATGCCAAGGTGTCGAACCTCGTGGCTATTGAAGGAGCGGTCGTGCCGATCCTCACGTTTGATTACGAGGAGATTAATGTCGACCTGCAGATTGCGATTCTCCCAAGGAACTCGATCCCGGAGGATCTCAATATCTTGGACGATCAGGTCCTTGTGGGGGTCGACCCTGCGACGGAGAAGAGTCTCAATGGCCCACGAGTCACGGAACTTATGATCAAGTTGACACCTAATCGGGAGAGTTTCATC…	MAADAGGQILVSGSYRLGVNEPGADIDTICVAPRHVTREDFFSSLKDIFLHHAKVSNLVAIEGAVVPILTFDYEEINVDLQIAILPRNSIPEDLNILDDQVLVGVDPATEKSLNGPRVTELMIKLTPNRESFISVLRIVRRWAKRRGLYSNKMGYLGGVNWCILVCFINQLYPTAAPSTLLLRFFMVLNNWKWPLAIQLCKTHDAKLGLEVWNANTGHNRYQVMPILTPAYPSMNSSFNVSTHSLKVMKEEFKRGLTIVQDVLSKEREDEEQAWCGFCESRLRKLVDSLAYNPALCRLRAFPTKFPLSFVVGAKATADEQHNGATPKPPSKFGVCFYVGFDIDRRQLRSREVSIDNSVEYFKNSDLYRWNKRTPTMDVRVTPVVWKSLPESVFEEMGGR…	-	111.284	58.3699	66.7862	186.129	16.7719227949259d	52.9868	in process	this study
HaRxLL128d	ATGACGACGCCGCTATCGACTGCGAACCCTTCGGACAACGACAAGCGCCTCAATGACGAGCTACTGCAGACGCTACAGTTATGTGGTCTATACGAGCCAAAAAAGCGTCTGATGCGACGCGAGCGCGTACTTGAAAGACTGCACCAAGTGTTGCAAGAGTATGCACTACACGAGGAGGAGACGGGGCAGAAGCAGCTGCAGTTGCGCACTTTCGGCTCCTACCGTCTTGGCGTCCAGAGTCGAGAGGCCGATATTGACACACTGTGTATTGCGCCGAGATACTGTACACGGGCGAGTTTTTTTGTGAAAGTGCCGATTCTACTGGAAGCAGCACCTGATATCACGGGTTTACACGTGATCAGCGACGCGTACGTCGCATCCGAAAAGAGGGATCGAGAA…	MTTPLSTANPSDNDKRLNDELLQTLQLCGLYEPKKRLMRRERVLERLHQVLQEYALHEEETGQKQLQLRTFGSYRLGVQSREADIDTLCIAPRYCTRASFFVKVPILLEAAPDITGLHVISDAYVASEKRDREMEIYWSLDLFMCGGCCCRFVPVIKMKVDGISVDLLFVSLDLESIPEDIDMLDDQYLKGLDEASVRSCNGVRVTERILQLVPNLDTFRTTLIAVKHWARMQGIYSNVLGFLGGVNWAILVARICQFYPNSLPASILSRFFRIYQMWTWPNPIMLARVNDPLNLGFSVMKCFFCRFDTDVSAVLRDLLNVRDRLHLMPIITPAYPASNSSYNVMASTLRILKTEFGNGLDRTLEVESKIMAHSAEDFDRWFGWVESRLRHLFLRLEAL…	-	75.5714	44.2199940492522d	88.8564	92.978805149299d	130.76	85.2045	in process	this study
HaRxLL129	ATGGCTCGCTTGCTGGCACTGGTGCTCAACTTGTCCGGCGCTGCCATGTCCATGATCGTGCACCTCATCCTATACAGTATTCTCCCGAACGTCCTTCCAACCATATGCATGCTGTACCTCATGAGGAGGGTCACGGGCAGAGGGAGCAGCCACGAGGGGGTCAGCCACGTCAAGGGACTTGGTGACAAGTACACGTTGTCAAAAAAGCACCTTCCGGATTCTTGCTCGGATGAAAGTAGTAGACGGTGCACTGGCAGCGACATAGCTTTGTATGCTCATAACGAGAGCGCTGTTGCTGCAATGGAGTGGGACTTCCAGAACCAGCCTCGGTATCTTCGCCAGCAACAGGATCCCATTTACAGCACTAGAGAAGCCCGACAGACCCCGGCGTTATGCTGG…	MARLLALVLNLSGAAMSMIVHLILYSILPNVLPTICMLYLMRRVTGRGSSHEGVSHVKGLGDKYTLSKKHLPDSCSDESSRRCTGSDIALYAHNESAVAAMEWDFQNQPRYLRQQQDPIYSTREARQTPALCWVHESTELC	-	1.4703	11.054998512313d	1.89851	0	0	0	in process	this study
HaRxLL129b	ATGGACGACCCTGTTTGCGGACGACTGCCGCGCTGTACGGTCTTCTTCGTGCTGCTGCTACTGCTAGTGTCGCTCTCCAGTGTCTCTGCTGCCTCTGAAACTCTCCACGACGAGACCACAAGATCGCCCACGCCCTCTCTAGCCACGAGTAACATAACCGCCGACGCAACGACCAACTCTGTGGCTGAAGATGAGGAGAGTTCCAAGACGCTCTTGCACGAGAAACTGGCTGTACTGGAGGCTTGTGGATGGCTTGTACTGCTGCTGTACACGCCGCTGTCTCTGGCCGTCGCGTGGCGCACGTCACTGCACTTTCTGCACTCGAGTCGGAACGCCAAGAAGGCTTTTCATGTGACGCTCTTGGTGTCGACGCTGCTGCAGCTTCCAGAAGCGATCGAA…	MDDPVCGRLPRCTVFFVLLLLLVSLSSVSAASETLHDETTRSPTPSLATSNITADATTNSVAEDEESSKTLLHEKLAVLEACGWLVLLLYTPLSLAVAWRTSLHFLHSSRNAKKAFHVTLLVSTLLQLPEAIEWICYPMLTEWKAMYVCRLYPLLLLSFCKSYLAICWAGVVAAGRPMAQRRTSKLIVVFNSLLLLWGVMVPILLSGYRDDGDGQYSFMKSKLRGILLYSGVVVVLTYGILLGYQGFRLRRRLLHARGTVLASSVEKSLNQLMLAIVIFIVSDMARLLALVLNLSGAAMSMIVHLILYSILPNVLPTICMLYLMRRVTGRGSSHEGVSHVKGLGDKYTLSKKHLPDSCSDESSRRCTGSDIALYAHNESAVAAMEWDFQNQPRYLRQQQ…	-	15.3603	47.7743	9.80484	0	0	3.58640227361851d	in process	this study
HaRxLL130	ATGAAGACGATCGCCAAGACGTCGCAGGTCGTACCCTTGTCTCTCTTCATCTGTGTGTGTATCTCCTTCTTGCTGTGTCACTTGACTGTAATTACTGCTGGTGCTGAATTCGAGACGATATTGCGGTGTGTATTTGATTGCAGGACTTTACTCCCGTTCGAATTGAGGATTCTGCTGTCGTGGTGGCGGTCGATCGTTCCAGTGACTCGAGGTCTGCGTGGAACAGTGCAGGCACTTGGTACGTCCTGTTATTGTGCAAGGATGTGG	MKTIAKTSQVVPLSLFICVCISFLLCHLTVITAGAEFETILRCVFDCRTLLPFELRILLSWWRSIVPVTRGLRGTVQALGTSCYCARMW	-	0	0	0	0	0	0	in process	this study
HaRxLL131	ATGGACGACTGTGGTAGGCTCTTCTTCTTCTTCTCCTGTTTCTTCGTACTCTCTGGGATACTTTGTACGACGATTACCCGCTTCACTCACAAGTTACCTATCCATCCGTCTCTTGTTGTTGTTCTAGCCTCTGCAAGCGATCGTCGGGGCATGTGGTCCATGATTAAGGAAGGTTACGAAGGTCTCGTGGGTACAGTAATTCGTCCTTTAAGGGCCCAATACGCCGTTTCTGATCTCGGACCCAAGCATGCACAAATTGGAGATGTCTCAGTGCAACGAGTGGACCTCAAACTCAAGAATCCAGCGGGTTTGACGCTCGAGTGCAGCTGGTGGAAGCCACTCAAGCCCAAAAACGGACAAGCGACCGAGCAGCAGGACGAACGTCGTCCGTGTATTGTG…	MDDCGRLFFFFSCFFVLSGILCTTITRFTHKLPIHPSLVVVLASASDRRGMWSMIKEGYEGLVGTVIRPLRAQYAVSDLGPKHAQIGDVSVQRVDLKLKNPAGLTLECSWWKPLKPKNGQATEQQDERRPCIVVLHGNSSCRLGALEIVMYALPAGFTVFALDFSGSGLSEGKYVSLGYHEKTDIATAVQYVTSTEEVSKLCLWGRSMGAVAALFHAESNSSVSAMVLDSPFSSLPKLATELVEDGKLGVPKIAVRLVMRLIRRDIKKRAKFDMFELKPIAKINKCTVPAFFVVGLQDELVGPHHVEALYRLHGGPNQLFKFPGGHNSPRPSNFFIQALQFLRVMVGLMPLPDDLATFGLPPAQRRQTRSRTSDKKVSHMRPKPSRVYKNPLEPSVSIE…	-	26.1902	29.185	26.4274	0	12.2374	18.5516	in process	this study
HaRxLL132	ATGAGCTTCCTCCTGACGCTAGTCGCCTGTGTCAGTGCCTTGGGATCGTGTCTGCCGCCGCTCTTCCTGCTTCCGGTCCAACGTTTGAACCGTGATATCCTGAGTGAGTGCATCGTCCTTGGTGCCACATTTGCCTGCTCCGAAGGCGTCTATAAACCAAGCGATCTTCGTGAAATGGTTGGGTTACTTTGTAGAAAGCGTACCCAGCAGCGTCGCTCGGTCACTTCCGCTCATTTACGACGGCTTTGCGAGCCATTACAGGAAAAGATTGTCGATAAGGCGATCAAGATGAAGATCATTCTATTTTTCTTCCCCCAAACTCCACACACACATCTTGCAGCCCTTAGATGTCTCCGTGGC	MSFLLTLVACVSALGSCLPPLFLLPVQRLNRDILSECIVLGATFACSEGVYKPSDLREMVGLLCRKRTQQRRSVTSAHLRRLCEPLQEKIVDKAIKMKIILFFFPQTPHTHLAALRCLRG	-	0	0	0	0	0	0	in process	this study
HaRxLL133	ATGCGAGCGAGTGAAATTCCACCTACAGCAGTGAGAACTCCTAGTGGTATGCTATGGGGATGTCTGGTGATGCTCCAAGGGCTGTCTAATGCTCTGGCAACATTTAATCGTCTGGTGACGCAACTTTTCCGCCCACATCGGGATTACGCACAAACGTACTTTGATGACATTTTTGTCCATAGTCATGCCGAACAAGGTCAGTCAGATGTTGACAACCAGATCAATCATTTGCTAGCCGTGCTCGAGTGCATGCGCACTAATAAATTGTACGCCAACGCGTCTAAATGCATTTTTGGTGCAGAGGAGATTCCTTTTCTCGGCTGTTTCATTGGTAAGCGCGGCCTTAGAGCGAATCTCGCTAAGGTAAAGGCTATAGTTGACTGGCCGATTCCTAAGAAT…	MRASEIPPTAVRTPSGMLWGCLVMLQGLSNALATFNRLVTQLFRPHRDYAQTYFDDIFVHSHAEQGQSDVDNQINHLLAVLECMRTNKLYANASKCIFGAEEIPFLGCFIGKRGLRANLAKVKAIVDWPIPKNQKDLRKWVGLANYLHKYSENYADMARPLTNLVKKDTDWRWDNTHADAVRAIKESIVHAPILALQNPE	-	0	0	0	0	0	0	in process	this study
HaRxLL133b	ATGCGAGCGAGTGAAATTCCACCTACAGCAGTGAGAACTCCGAGTGGTATGCTATGGGGATGTCTGGTGATGCTCCAAGGGCTGTCTAATGCTCTGGCAACATTTAATCGTCTGGTGACGCAACTTTTCCGCCCACATCGGGATTACGCACAAACGTACTTTGATGACATTTTTGTCCATAGTCATGCCGAACAAGGTCAGTCAGATGTTGACAACCAGATCAATCATTTGCTAGCCGTGCTCGAGTGCATGCGCACTAATAAATTGTACGCCAACGCGTCTAAATGCATTTTTGGTGCAGAGGAGATTCCTTTTCTCGGCTGTTTCATTGGTAAGCGCGGCCTTAGAGCGAATCTCGCTAAGGTCAAGGCTATAGTTGACTGGCCGATTCCTAAGAAT…	MRASEIPPTAVRTPSGMLWGCLVMLQGLSNALATFNRLVTQLFRPHRDYAQTYFDDIFVHSHAEQGQSDVDNQINHLLAVLECMRTNKLYANASKCIFGAEEIPFLGCFIGKRGLRANLAKVKAIVDWPIPKNQKDLRKWVGLANYLHKYSENYADMARPLTNLVKKDTYWRWDNTHADAVRAIKESILHAPILALPNPE	-	0	0	0	0	0	0	in process	this study
HaRxLL133c	ATGCGAGCAAGCGATATTCCGCTGACAGCGGTTAGTAACCCGAGTGGTATGCTCTGGGAGTGGCTCGTTATGCCACAAGGGCTGTCAAATGCCCCGGCTACTTTCAATCGTCTGGTGACGCAACTATTCAGACCTCACCGGGGCTATGCACAAACGTACTTTGATGACATCTTTGTCCATAGTCGTGCAACGAACGGTCGATCTGATGTGGATAATCACATTGATCATTTACGAGCGGTGCTCGAGTGCATGCGCACGAATAAATTGTATGCAAATGTATCTAAGTGCATCTTTGGTGCAGAAGAGATTCCTTTTCTGGGGTGCTTCATTGGGAAGCGAGGCCTTCGAGCGGACCCCGCCAAGATAAGGGCCATAGCCGATGTGGCTCAGCCATTATCC…	MRASDIPLTAVSNPSGMLWEWLVMPQGLSNAPATFNRLVTQLFRPHRGYAQTYFDDIFVHSRATNGRSDVDNHIDHLRAVLECMRTNKLYANVSKCIFGAEEIPFLGCFIGKRGLRADPAKIRAIADVAQPLSNLFKKDVDWCWGDTKQEALQAVKESLLHAPILALPDRPFSVVCDASDFSIGSALLQTDVDGRKRVIAFESRQLKAAEKNHPVHDKELLAMKYALFKFRVHLLGSKPFVIYTDRASLRTATQSPHLSQRMARCLSFFAEYNFEVKYKPEKQNALADALSRRPDYELAHVTTLSSSVTDLISAAYAKDEQCVALLRALGSEEFKDSDIELSARLRARLHRYSIDNGLLCYRTDIEDNPRIAVPHDEELKYRILYEAHDTA	-	0	0	0	0	0	0	in process	this study
HaRxLL133d	ATGCGAGCAAGCGATATTCCGCTAACAGCGGTTAGTACCCCTAGCGGTATGCTCTGGGAGTGGCTCGTTATGCCACAAGGGCTGTCAAATGCCCCGGCTACTATTAATCTTCTGGTGAAGCAACTATTCCGACCTCATCGAGGCTATGCAAAAACGTTCTTTGATGACATCTTTGTCCATAGTCGTGCAACGGACGGTCGATCTGATGTGGATAATCACATTGATCATTTAAGAGTGGTGCTCGAGTGCATGCGCACGAATAGATTGTATGCAAATGCATTTAAGAACCAAAAAGATCTACGAAAGTGGCTTGGCCTTGCCAATTACTTGCATAAGTATAGTGCGAATTACGCAGATATGGCTCAGCCATTATCCAATCTCCTTAAGAAGGATGTGGAT…	MRASDIPLTAVSTPSGMLWEWLVMPQGLSNAPATINLLVKQLFRPHRGYAKTFFDDIFVHSRATDGRSDVDNHIDHLRVVLECMRTNRLYANAFKNQKDLRKWLGLANYLHKYSANYADMAQPLSNLLKKDVDWCWGNIEHDAFQAVKESLLHASILVLPDPDRPFGVVCDASDFAIGSAMLQTDVDGRECVIAFESRQLKAAEKSYLVHEKELLAMKYALVTFRVHLLGSKPFVIYTDHASLCTATQAPHLSQRMARCFHSLPNITSK	-	0	0	0	0	0	0	in process	this study
HaRxLL133e	ATGGCTACTGCATCATGGAAAAGTATTAGCGATCGACAAATTCTTGCAGATCGCTTAGCAGCCCACCATGTGAGGGAGGACACCTCTTCACATCTCTCTCCGACCTTCTGTGTGCGAAAGGCCACAGGAGGGTGGCGGATAGTACACGCCTTCAACAAGCTGAACGCTGCCACTGTACCGGCCCAAACACCAATACCAAGGAAAGATGTCATCATAGACGGTATGGCTAAGAGTACCATCCTTTCATCCATGGATCTGAGGGATGGGTTCTATCAGATCCTTATGCGCGAAAGAGACATTCCTTATACTGCAGTGAGCACCCCAAGCAGTATGCTTTGGGAGTGGTTAGTAATGCCACAAGGGATAAGTAATGCCCCTGCCACATTCAACAGATGTGTA…	MATASWKSISDRQILADRLAAHHVREDTSSHLSPTFCVRKATGGWRIVHAFNKLNAATVPAQTPIPRKDVIIDGMAKSTILSSMDLRDGFYQILMRERDIPYTAVSTPSSMLWEWLVMPQGISNAPATFNRCVTNLLRSVREFAPSYFDDLFVHGRAMDVQTDMKVHRLHVRKVLTLMREHNLYANLKKCIFVASEIPLLRCIVGKHGVRPDPEKIEVITDWPNEEWEWSADCQRSFEGIKQSLIQSPVLAIADQDRPFHVVCDASDFAIGFALMHYDEDDAEDSKRVVCYHSRQLQPAECNYPVHDKEPLDMKYALAKYRVDLLYDRPFIVFTDHASLQTP	-	0	0	0	0	0	0	in process	this study
HaRxLL134	ATGAGCTTACACCTGACTCTGGTCGCCTGTGTCAGTGCCTCCAGATCGTGTCTGCCGCCACTCTTCCAACCTATAGGCCAACGTTTGAACTGTGACAGTCTGAGTGAGTGTTCCGTCCCTGGTGCCACAGCCTCCGTTTCTAAGACGTTCATGAACCAAGCGATCTTCTTGCAGTGGTTGGAGCTCTCTGCAGAAAGCGTACCAGCGGCGTCGCTCGGACACTGCTACTCATCTACAACGGCTGTGCGAGCCATTACAGCTAAGGTTTGTCGGGAAGTCAAACGAGATGAATATTATTCTACTTTTTTTCGTCTAAACTTTACACATCTTGCAGCCCTTAGATGTCTCCGTGTT	MSLHLTLVACVSASRSCLPPLFQPIGQRLNCDSLSECSVPGATASVSKTFMNQAIFLQWLELSAESVPAASLGHCYSSTTAVRAITAKVCREVKRDEYYSTFFRLNFTHLAALRCLRV	-	0	0	0.136076873196487d	0	0	0	in process	this study
HaRxLL135	ATGCTTTTCGTCGATGCTGGACTGGTGCTCTATTTTCTGTATGTGCTCTCAATTGGAGCGCTGAGTTCGTGCTCGAGTTTTGTAACCCAGGCGTTTACTATCGGTGCCGCATTTTGCTATTCCGGGTTATTTACCGTGCTTTACTATTTTGCTCGATACCGGGAACATATTAAGATGCAGCTTGGGGTTTTCACGGAAAATGACCAAACCAGGGATTTAAGAAAACAGGTTCGCTTACGGTCGCACCAGAAACTCGATACTGCCAAGAAAATGATTGCAGTGATCCGAACGCGACTGTATCATGCCACCCGTCGAGGTGATCTCCATGAAATGCGCGAGATTCTCGAGTATGCCAACGAAAATGGACTCATGCATCGCACCATTGGGTTTCCGCAGAAA…	MLFVDAGLVLYFLYVLSIGALSSCSSFVTQAFTIGAAFCYSGLFTVLYYFARYREHIKMQLGVFTENDQTRDLRKQVRLRSHQKLDTAKKMIAVIRTRLYHATRRGDLHEMREILEYANENGLMHRTIGFPQKFYAAPRIRWKFFARSTENPVHVAASLGNIRALKLLDGYGFDMTALDKVQRVVISTGGLFWQFVQVLVKRPA	-	0	0	0	0	0	0	in process	this study
HaRxLL135b	ATGGCCACTCCGTTGAAGAGCGACAAGATGGCCCGACGTGGCTTTCCACCACCACCACTACCCTTCGAGTCAACGACCGTCCAAAGTGAAGCGAACGACAGACGGCCATCCACTGGAACGTATTCACGTGGTACAATTGGTCACGGCGGACAAGTCCAAGAGGATGAAGTCGAGCAGGAAGACGTGCATCGGATTCCTATGATCCCTCTCGCAGCGAATACTATTCCCCGTCTCAGTGTCAGCTCACACTTGTCGCTTCATCAAACCATTGGCCCTGGCCAGCTCCGGAGACGGAGTAAGAAGCGGTCGTTCTACAAATCGGCGTATACTACTGACACCTTGAAAGGCACCATCCCTCGTGTCCCTCGTCACTGGCTCAATGCTCGCTTTCGACACAAT…	MATPLKSDKMARRGFPPPPLPFESTTVQSEANDRRPSTGTYSRGTIGHGGQVQEDEVEQEDVHRIPMIPLAANTIPRLSVSSHLSLHQTIGPGQLRRRSKKRSFYKSAYTTDTLKGTIPRVPRHWLNARFRHNSFFARRLLHSGVPLACVLAAGLGVYYFYKPHWLVLNKVSAPSAYGFMLESPRLVYTFQASSCENVVGFSALIYHTLPAVILLCLPGSGWRLFEPFKREEEPLVAAAATFASRATMGKAELETGHGGMDLDDDEEDDGNLTKIKRRLVFQFCELVAVLLLLFQAFVVLFFLYMFFKGGVFTCDVHAVQLFELVSIVCFGWIFTELQYFARFREHVKMLLGAFQESDQTGDVRNHVMDPGVDQLMNQSDKALAVVRKRLYKATRQGDL…	-	22.3693	0	19.3822	0	0	47.4057	in process	this study
HaRxLL136	ATGCGACTGAGCTGTGCACTTGGAATGCTATCGACAGCGAGCTCCCATGACTTCGAGGAGGTGCTGGAGGCCAGTGACTTCGATGACGACTTTGCTCGCTTTCTCCGAAAAGAAGTTTTCGAGACGGACGGGAAATGCGCCTCTAACGGCACCAAGGTGATATCTTTGTTCGGTAAGCAAGACGCTGTAAAGCATGAGCTGATGATGATGAATCGCTGGTCCGACACGATTGACAACAACTTGAAGACGGAAGACCAGGGGATTTACTGCGTGACCCGACAGGACGACAACACTGCGGAACACTCACTGGTTTTATTCGGATGGATCCAATCGTATTTGTTCCAAAAGGTTCGACTTCGTGACACGGCGACGTCTGTGCTCCGTTTCTTGTCGTGCTTG…	MRLSCALGMLSTASSHDFEEVLEASDFDDDFARFLRKEVFETDGKCASNGTKVISLFGKQDAVKHELMMMNRWSDTIDNNLKTEDQGIYCVTRQDDNTAEHSLVLFGWIQSYLFQKVRLRDTATSVLRFLSCLSSDMVCCLSTEDVELVEQAVASLKTNHLDVWESFSVASTSSDRKSRRMPSIVNICQVCCCLRTCHRRVFGCSKAAILRLLKWTQPPLRDAAKRAVSALTVLMNSQSSLSTSRRAEPAT	-	0	0	0	0	0	0	in process	this study
HaRxLL137	ATGCGACTGAGCTGTGCACTTGGAATGCTATCGACAGCGAGCTCCCATGACTTCGAGGAGGTGCTGGAGGCCAGTGACTTCGATGACGACTTTGCTCGCTTTCTCCGAAAAGAAGTTTTCGAGACGGACGGGAAATGCGCCTCTAACGGCACCAAGGTGATATCTTTGTTCGGTAAGCAAGACGCTGTAAAGCATGAGCTGATGATGATGAATCGCTGGTCCGACACGATTGACAACAACTTGAAGACGGAAGACCAGGGGATTTACTGCGTGACCCGACAGGACGACAACACTGCGGAACACTCACTGGTTTTATTCGGATGGATCCAATCGTATTTGTTCCAAAAGGTTCGACTTCGTGACACGGCGACGTCTGTGCTCCGTTTCTTGTCGTGCTTG…	MRLSCALGMLSTASSHDFEEVLEASDFDDDFARFLRKEVFETDGKCASNGTKVISLFGKQDAVKHELMMMNRWSDTIDNNLKTEDQGIYCVTRQDDNTAEHSLVLFGWIQSYLFQKVRLRDTATSVLRFLSCLSSDMVCCLSTEDVELVEQAVASLKTNHLDVWESFSVASTSSDRKSRRMPSIVNICQVCCCLRTCHRRVFGCSKAAILRLLKWTQPPL	-	0	0	0	0	0	0	in process	this study
HaRxLL137b	ATGGATGATTACGACTACCCATCGATTGGTAGCAAACAAGTGTGGAAGCAAAAGTGTGGAAGCGTCGAGTGGGGGAGTGCAAACCACAATGGAGACCCCAACGCTTTGGTGTCAACGAACCTAACGCAGCCGACAATGCAGGACTATTGCATACAATTCCGCAGTGCTGATCAGCTTGCTGATTGGGTGTATAATGCTGCTAAGCACCAACCGATACAGCTAAGTCTGAATCGCGGCGCCCGCAGCGAAGAAGTGCGGGATGTTTTGCTGCGACAGTTTCATCGCTGGCCGGCGATGAAACTTAGCCGCGCAGAAGAGCAATGCCAGGAGCTGAGTAAGCAAGCTGAGAAGCGATGTCAGGATCAGGTACAGCTGTACATTCTCGAGCTTGGAGGAAAA…	MDDYDYPSIGSKQVWKQKCGSVEWGSANHNGDPNALVSTNLTQPTMQDYCIQFRSADQLADWVYNAAKHQPIQLSLNRGARSEEVRDVLLRQFHRWPAMKLSRAEEQCQELSKQAEKRCQDQVQLYILELGGKLLAGSKALFWLNVLHPMIHTAEVSRQEAQEVLSLFLDELKSVDGVYEKLTTKNAYTWDVLTLPFRFEPLFNGVSMLALAGHEVATNEAVRLVTLFAEQYALAERKKATVPTGLSIVASVGKLAPLKISSFEELPQTLRGCLVQPFAAVTGKWLLVVGEVLEVLKQSLTRRWVSRERAPYEKERKDTIQRILQSDFDRLNHALATDQLYVVSKARKDGLSAVDEPSADENQRITQSSTFLQGNTLTSSLKFDYAYPAWYEPEAHQLG…	-	0.823132142046407d	0	1.72506	0	0	0	in process	this study
HaRxLL137c	ATGCGACTATGTCGCAGCTTCGGCATGATGTCATTGGTGAACCCAAAAGATTTTGACTTTGACATCCTGGACGCCCGCGAGTTCGACGAGGACTTTACGCGGTTCTTGCAGTCTGACTTGCTGGAAAACAAGTGTCAGGATAAGGTAAGATTCAAGGGGCTATTTGGCAAGCGAGCGCAAGTTTTAGCGACGTTGGTTGATATGAAGGTGTGCTCAGCCGATATTTTGGCTTCACTCACTGAACTCGGTGAAGGGGTCTATTGTGTGAAAATTGCAGTGGATAGCTGCAGTGATTCAAGCAGAGATGACACCGCGAAAGTAGACGTTGGGCTGGTCGTATTTTCATGGCTTCGGGACGAGTTGTTTGAACCCCAACAACTACGTGACACGACCACACTT…	MRLCRSFGMMSLVNPKDFDFDILDAREFDEDFTRFLQSDLLENKCQDKVRFKGLFGKRAQVLATLVDMKVCSADILASLTELGEGVYCVKIAVDSCSDSSRDDTAKVDVGLVVFSWLRDELFEPQQLRDTTTLVLRFLTVLTPDIICCTSTSDLEQLRAAMVDSGKQQDESLSSYSVFFAIEKQVDAVDGTKCVAQKAVDLKDIMKGCLRVCLLKGNYPALVLTKTVESKLHVEQFQQKFSASARLKFAAWLKDESRQHRVELSGTIIKSAALTETILREFDMWPAMQIAAVSEARKKSDQDEYEMANRRLDEEIARQRSVVRRLSSVLFQLDPGNMKGKSVEKEQTVAEYEAFRKWLKTKWKADRKLQLNLDIPTRLREVERAVFELHSHNQDADLET…	-	26.6545	0	16.243	0	33.1714251865893d	14.265	in process	this study
HaRxLL138	ATGCGCCTGTACTGTATCCCGCTTGCGATACTTCTGGCCAATTCTCACGCAAGTGGTACTGCGCTCTCGAGGCCCAATCACCCCGTATCGGAAGTAACCCAGGATGTGGCACCGGCTGCAGGCGTTGCTGCTCATGGAGCTGATGATGGTACTACTCTGCGCCATCTCGATGTACCTGCACACAAGATAGAAGAAGAGAGGATGATTAATGCTGGACGGCTTTCCGAAATAATCAAGCGGTACATACCTTTTACGACTGGCTGGAGGGTCAAAAGGATGAGGAAGAGGTACAAAGATGAGAGAGAGGCTTTGGAACGCAAGAATAGTGACATTCGACATGCGATGAGTTAG	MRLYCIPLAILLANSHASGTALSRPNHPVSEVTQDVAPAAGVAAHGADDGTTLRHLDVPAHKIEEERMINAGRLSEIIKRYIPFTTGWRVKRMRKRYKDEREALERKNSDIRHAMS*	-	240.347	167.762	284.594	30.9929350497663d	0	13.2084	in process	this study
HaRxLL138b	ATGCGCCTGTACTGTATCCCGCTTGCGATACTTCTGGCCAATTCTCACGCAAGTGGTACTGCGCTCTCGAGGCCCAATCACCCCGTATCGGAAGTAACCCAGGATGTGGCACCGGCTGCAGGCGTTGCTGCTCATGGAGCTGATGATGGTACTACTCTGCGCCATCTCGATGTACCTGCACACAAGATAGAAGAAGAGAGGATGATTAATGCTGGACGGCTTTCCGAAATAATCAAGCGGTACATACCTTTTACGACTGGCTGGAGGGTCAAAAGGATGAGGAAGAGGTACAAAGATGAGAGAGAGGCTTTGGAACGCAAGAATAGTGACATTCGACATGCGATGAGTTAG	MRLYCIPLAILLANSHASGTALSRPNHPVSEVTQDVAPAAGVAAHGADDGTTLRHLDVPAHKIEEERMINAGRLSEIIKRYIPFTTGWRVKRMRKRYKDEREALERKNSDIRHAMS*	-	782.62	799.983	1127.14	185.957610298598d	0	68.3928	in process	this study
HaRxLL139	ATGTTTTGGCATCCTCGGACCCGGTACGCCCCCAATTCAACATCAAGTGCCGCTCTCGTACTGACTGACACAGTATGCGGAGGCGGGAGTCCCAGCAGCTTCCATCAGGTTCCATTTCGTCTTTTTGTGCCCCCCCTTGCCCCCTTAAGCTGCTTGGATGGCTCGATGGTTGGTCCTCGAGCGCAGCTGGAGTCCACGATGCGTCTTGATGAGCTTGCGGAGACATGCACCACTCCTGCCGGTATTGAGACGACTACATTTACCCATCTGCCCCAGCCTTGTGATGGTCCTCTCTCTACCGATCGGCGCGTGTTGCGTCAGCGTGCAACAAAACATCACGGAGACGACTGCGCAGACCCCACCGGTCTGCTGTCGCCCTGCTCCCGCGATGTTTCCCCG…	MFWHPRTRYAPNSTSSAALVLTDTVCGGGSPSSFHQVPFRLFVPPLAPLSCLDGSMVGPRAQLESTMRLDELAETCTTPAGIETTTFTHLPQPCDGPLSTDRRVLRQRATKHHGDDCADPTGLLSPCSRDVSPYPLSPQPSADIALQSLDLDVDNSFFPALPYGSQLACRLSASTRLERNAAAAGCRAGDMNHDATLRRLLFRKGSLLRSLVGSADELRSLYPSDRAERKRREGDNVSATTIWMRKN	-	0	0	0.128891	0	0	0	in process	this study
HaRxLL139b	ATGACTACGCACCTTCCGCACGTGTCGAGACGTGATGCCTTCCCTCTGTGGATGTACTTGATTCGAGTTCGACGCCCGTGTTCTTTGAGGATGGCTCGACTCAACCGCCTACTAGGGCAGACGTCCCAACATTGGGCAATCTGTCAGGAGATACGGTTGGTGTTGGTGATGTTTTGGCATCCTCGGACCCGGTACGCCCCCAATTCAACATCAAGTGCCGCTCTCGTACTGACTGACACAGTATGCGGAGGCGGGAGTCCCAGCAGCTTCCATCAGGTTCCATTTCGTCTTTTTGTGCCCCCCCTTGCCCCCTTAAGCTGCTTGGATGGCTCGATGGTTGGTCCTCGAGCGCAGCTGGAGTCCACGATGCGTCTTGATGAGCTTGCGGAGACATGCACC…	MTTHLPHVSRRDAFPLWMYLIRVRRPCSLRMARLNRLLGQTSQHWAICQEIRLVLVMFWHPRTRYAPNSTSSAALVLTDTVCGGGSPSSFHQVPFRLFVPPLAPLSCLDGSMVGPRAQLESTMRLDELAETCTTPAGIETTTFTHLPQPCDGPLSTDRRVLRQRATKHHGDDCADPTGLLSPCSRDVSPYPLSPQPSADIALQSLDLDVDNSFFPALPYGSQLACRLSASTRLERNAAAAGCRAGDMNHDATLRRLLFRKGSLLRSLVGSADELRSLYPSDRAERKRREGDNVSATTIWMRKN*	-	0.393414	0	0.411015	0	0	0	in process	this study
HaRxLL140	ATGGCAATATACTGCCGTCTGCTTCTTCTTGTCATGAAGTCTATCCTTTTCGTAGCAATCTCTAGTTGTTCGAAGTCGTTCATCACTATACTTTGGAACCAATTGATTTCTCGTTTCCAGATGGCGAAGCTCGTCGAATTCGACCGATGGGGACTGATATCCGAGCATACTAATTCTAGTATCCCGACCGACCGGGAGTGTTTTGAGGCCAACCGACCGGCCGGCAAAGCCATACAAAACCCAAGCTATTTCGCACGACGAAGACGACCGCAACTGATCGGTCTTCGTCCTTTCGGAGTCGCTATCACGAGGTTAGTTCGACCGTGTTCGCCACCCATCGAGATTTGTAAGTTACTAAAGCCGGGCGGCGCTTTCACCGACCGACTACCGACCAGCTGG…	MAIYCRLLLLVMKSILFVAISSCSKSFITILWNQLISRFQMAKLVEFDRWGLISEHTNSSIPTDRECFEANRPAGKAIQNPSYFARRRRPQLIGLRPFGVAITRLVRPCSPPIEICKLLKPGGAFTDRLPTSWIKTHSVTK	-	0.503124	0	0.568672	0	0	0	in process	this study
HaRxLL141	ATGTGGACAAACATGCGTGCAGCCATCATTCTTCTAGTCGTGGTTGCTATCCTTACTCCGTTCAGTGGAAAAACGTCAGCGTCGGCTGTTTCTGGTCCATCAAAGTATTCACAGCTTTCTTCAGACGGCGTCACCGTGCAGTCATTAAGGACGAGGAGTGGGAACGAGACAGAGTTGCAGAATGCCGAAGAAAGAATGGTGATACCCGTCGAGCTTATAAGACCAGCACAATTACCGTTTACAGAGTTTCCGAGTCGCGAGCGGTCGTTATGGCAACGTGTCATAAATTTTGTGAAGAGATTTATCGGGGATCACACCAAACTTTTGCGAAAGTTCGGGAAGCGGGTGATGAAAGACGTAGTGGTAGATCTTTTTTCGGTGACA	MWTNMRAAIILLVVVAILTPFSGKTSASAVSGPSKYSQLSSDGVTVQSLRTRSGNETELQNAEERMVIPVELIRPAQLPFTEFPSRERSLWQRVINFVKRFIGDHTKLLRKFGKRVMKDVVVDLFSVT	-	0	0	1.60433	0	28.8231	19.628	in process	this study
HaRxLL142b	ATGGTCGATTTAATTGTAAAGGTCGTTCGAGTTGCACTGAAAGGCATGGCGTTGGGCGTGAAGATGATGCTGCAGACTACCAGGCAACGACCTGTACTGGCTGCAAGGGCGCTGCCATCTCGCGCATCAATTGTCACCTCTCTTTCAAGGTTACAGAGTTCGTGTCTGCTGCAACCTGTTCACGCTAAACTAGCCCACTCCGAGTCTTCGAGAGAACAAGGTCACGGACGAGGACGAGGGCGCTGGCGTGACGACCGCCGTCCTCCTCCTCGCCTTTTGCGCACAAACGACGGCACAGACGTTCCGCAGCTGACAGGAGAAGGCGTGTACGGCCTTCACAGCGTGCGTCAGGCGCTCGAGAGTGGTCACCGACACGTGCACGCTCTGTATGTGAGGGAG…	MVDLIVKVVRVALKGMALGVKMMLQTTRQRPVLAARALPSRASIVTSLSRLQSSCLLQPVHAKLAHSESSREQGHGRGRGRWRDDRRPPPRLLRTNDGTDVPQLTGEGVYGLHSVRQALESGHRHVHALYVREEVERQRPLKKSTSDVRALCRVKELAQDNGVPIHTTSKWMLNHMTGDKPHQGVVLDAAPLQLNEFVPAKPSELDESKRSPVILALDEIHDPQNFGAILRSAHFLGCAAVIVSDRNSAPLSPAVSRASVGALEVLVANDKLLKVQNLHETLAISGDFGWRIIGASSGPNSIISTRLSSDESQPTILVMGNEHHGLRKSIRQCCQDIVIIPGQAVENDTRVDSLNVSVASAILLYELLHH*	-	48.9071	36.259909477136d	86.3085	92.978805149299d	39.8802	45.7334	in process	this study
HaRxLL142c	ATGCGCAAATGTCGTGATGAAATTCGAGGGGTCGTTCGAGTTGCACTGAAAGGCATGGCGTTGGGCGTGAAGATGATGCTGCAGACTACCAGGCAACGACCTGTACTGGCTGCAAGGGCGCTGCCATCTCGCGCATCAATTGTCACCTCTCTTTCAAGGTTACAGAGTTCGTGTCTGCTGCAACCTGTTCACGCTAAACTAGCCCACTCCGAGTCTTCGAGAGAACAAGGTCACGGACGAGGACGAGGGCGCTGGCGTGACGACCGCCGTCCTCCTCCTCGCCTTTTGCGCACAAACGACGGCACAGACGTTCCGCAGCTGACAGGAGAAGGCGTGTACGGCCTTCACAGCGTGCGTCAGGCGCTCGAGAGTGGTCACCGACACGTGCACGCTCTGTAT…	MRKCRDEIRGVVRVALKGMALGVKMMLQTTRQRPVLAARALPSRASIVTSLSRLQSSCLLQPVHAKLAHSESSREQGHGRGRGRWRDDRRPPPRLLRTNDGTDVPQLTGEGVYGLHSVRQALESGHRHVHALYVREEVERQRPLKKSTSDVRALCRVKELAQDNGVPIHTTSKWMLNHMTGDKPHQGVVLDAAPLQLNEFVPAKPSGVNEWRRIRICVEELDESKRSPVILALDEIHDPQNFGAILRSAHFLGCAAVIVSDRNSAPLSPAVSRASVGALEVLVANVRSSCCLRSSLVLLLTTVYRCRINC*	-	0.888793	0	2.05232	0	0	0	in process	this study
HaRxLL145	ATGAAAATTTATCTTATGTTAAAGGGATTGTGGGATACTGTGGCCAGCGGATCCGGTGTCACAGCGACCGAGGAGCAGCAAGCGCACGCGGTGATCGTGCTAAACCTGAGTGACTCGCTGCTCATGCAAGGCGTCCATACAATCAGTGCACAGGAATCTTGGACAGTGCTCCCAAGGTATTATCACACGCAAGACATGGCAAGTCGGCTGTGGCTAATGAGAAGTCTACGACATTCGATACAAGGCGACGGACACCAGAGCGCACGTGATACAGATAGTCCGACTCGTGATGGAGATGAAAAGATCCAGCTTCGATCCAAGTGGGAAGATGTGTGTGCGACGATGATACGCAGCCTCGCGGCTTCCTACGAGAGTCTTGTGCAAGCATTTCGCTTACGC…	MKIYLMLKGLWDTVASGSGVTATEEQQAHAVIVLNLSDSLLMQGVHTISAQESWTVLPRYYHTQDMASRLWLMRSLRHSIQGDGHQSARDTDSPTRDGDEKIQLRSKWEDVCATMIRSLAASYESLVQAFRLRAARFN	-	0	0	0	0	0	0	in process	this study
HaRxLL145b	ATGAGCCCAAGTAACGACTCCACGCCCAAGGTGGCACAGTTTGACGGCACCAACTATCCGTTATGGGCGTTCAAGATGAAGATGTACCTCATCTCCAAGGGGTTATGGGAAGCGGTTGAAGCCACATCTGGCGTCACCGAGGCGAAGGAGCAGCAGGCGCACGCGGCGATCGTGCTCAACTTGAGTGATACGCAGCTCATGCATGTCATTACAACGAGTAATGCACGCGAAGCATGGGGAGCTCTCGCACGAGTTCATCGGACTCAAGACATGGCAAGTCGGCTGTGGCTGAAGGAGAAGTTTGCGACATTCAAGTTTACGGCACCGGACATGAGCGCCCACGTTATGGAGCTGGAGCGGCTCGTGCTGGACATGAATGGAGCTTCGTGTGGACCAAGT…	MSPSNDSTPKVAQFDGTNYPLWAFKMKMYLISKGLWEAVEATSGVTEAKEQQAHAAIVLNLSDTQLMHVITTSNAREAWGALARVHRTQDMASRLWLKEKFATFKFTAPDMSAHVMELERLVLDMNGASCGPSEEDTCATLLRSLPAQYESLVQAFRIKRHTIQL	-	0	0	0	0	0	0	in process	this study
HaRxLL145c	ATGAGCCCAAGCAGCGACTTCGGGTTTAAGATTGAGCCGTTCGATGGCTCCAACTACGGTTTGTGGAGCTTCAAGATGAAGATGTTATTGGTGTCGAAGGGATTATGGACTGCCGTCTGCAGAGCGGAAGCTGTCACTGCCACGAAGGAGCAGCAAGCGCACGCGGCGATCGTTTTGAACCTGGCGGATTCGCAGCTGATGCACGTAATCGGCCCAGAGACCGCGACAGATGCGTGGGGAAGATTGGCGAAGTTCCACGCCACTCAAGACATGGCGAGTCGTCTGTGGCTTAAGGAGAAGTTTGCTTCCTTCAAGTATACGGCATCAAGCATGAGCGGTCACGTCACGGAGCTTGAAGAACTCGTGATGAAGATGAAGAGCGCAAGCTGTGGGCCAAGC…	MSPSSDFGFKIEPFDGSNYGLWSFKMKMLLVSKGLWTAVCRAEAVTATKEQQAHAAIVLNLADSQLMHVIGPETATDAWGRLAKFHATQDMASRLWLKEKFASFKYTASSMSGHVTELEELVMKMKSASCGPSEEDICAVMLRSLPPSYDSLVQAFRMAVTSFRFSDLVSKLIAEEVRQGESARIEDATALYTGKKNGKQVTKKQPGWRSKKPAGACFNCGKVGHYARDCRSSRGQRDSAHDHSNVAFTASEVLTSNNWVMDSGASAHMCKDRGAFEEYNEVQRPRSISSAKSNAKLTVLGTGVVKLRVWTGREWIDVRLENTLHV	-	0.0141040755095892d	0	0	0	0	0	in process	this study
HaRxLL146	ATGTGGGTGCGGGAACGACGACTGTCGTACCTCGTGGCAATCGCGATTTGCGCCATGAAATGTTCGGTTCATCCGACGAGTCTGAGCATTCGTCAAGGGGATCGAACCGCTCGCGCTCGCATTCGTATGATGCGAGTGCAAAGCATGAGGAAGTTAGTCATCATGATGATTTCGATGACTCTTCGCAGCCGTAGCAATACCAGTTATTGCGGCGATCGTAGTGCCAGTACTCATGTTGGCACTACGCAAGAGGAGGAGGATCGAAACGTGTTACGATCTGCTCCTGAAAGCAAACCATGGATGCCTTCCTTACGCAAGCTGAGGAAGTGGTATGGTTATACCACTGGGAGTTGTCGAATCCAAACTCTT	MWVRERRLSYLVAIAICAMKCSVHPTSLSIRQGDRTARARIRMMRVQSMRKLVIMMISMTLRSRSNTSYCGDRSASTHVGTTQEEEDRNVLRSAPESKPWMPSLRKLRKWYGYTTGSCRIQTL	-	0	0	0	0	0	0	in process	this study
HaRxLL146b	ATGAGGAGTTCGTCCATGCGCTGCGCGAGAAAGGCCGCGTCTGAAGCGTCTGCACGGTTACGTGCAGCCGGGGAACAAGCTACCCAAGACTCGGGAGCAGGTGTTTCATCGCCTGCTGCTGCTAATGAACAGCCTGAAACATCCAATGTTGCAGGTGCACGTGGTCATCTACGTGCAGTTTCTTCATTCGCAGCTTCGGCTGCGGGTGGTAGTCTCATGGACGTCGACCCCGAATTAGAGGTTGACTATTCAGGCGAGTCGGACTCCCTTCCGACTCAAAGTCGCCTGCAAAGCCCAGCGATAACGCTGCGGGTGCGGAAACGACAAATACTGTTCCTCGTGGCAATTTCGAATTGCGCCGTGAGATATTCGGCTCATCCGACGATTCTGAGAACTCGT…	MRSSSMRCARKAASEASARLRAAGEQATQDSGAGVSSPAAANEQPETSNVAGARGHLRAVSSFAASAAGGSLMDVDPELEVDYSGESDSLPTQSRLQSPAITLRVRKRQILFLVAISNCAVRYSAHPTILRTRRGDRTDHARIRMMRLLSMRKLVIVMMPMTLREVIAAVAIPVIAAIVMPVYLSSLRKRSRIVTRYALLLRSNHGCHPYAI*	-	0	0	0	0	0	0	in process	this study
HaRxLL147	ATGGTCACTACCAAAGTCTCTTCGATTTGGAGAATGAGGAATCAACTCATGCTCTTAAAGCTGCTCATTCGCTGGAACGCAAGACTAGAGAAGCTCATCAGCGACTTATCTGTTGAGACAAGCTCGCATCATCGAATACCACCAATAATAAATGCAAATAGGTTGCATGACCTCGACGTCGGCGCGAGAAACCTTCGCGCTAAAGAAGATTTATATCTCGATGCTTTCTTTAAGCATCGATGGTACAGCGTCAACCCCAAGCAGGACAAAAGCTCGCTCTTGCAGACTTGGAACGCTTTCTTCCGCAATGTAGAAGACATTGGGCGCGAAGCCAGGCTTCAAAACTTAACACAGCTTGTGCTAGGTTTGAAAAGCGTACTCCAACCTGTGCAAAGGTCG…	MVTTKVSSIWRMRNQLMLLKLLIRWNARLEKLISDLSVETSSHHRIPPIINANRLHDLDVGARNLRAKEDLYLDAFFKHRWYSVNPKQDKSSLLQTWNAFFRNVEDIGREARLQNLTQLVLGLKSVLQPVQRSSCISCLARREFRAARKAIHVCVRTTRNVPKKMCTPFLRLGKGTHRKLDV	-	0	0	0	0	0	0	in process	this study
HaRxLL148	ATGTGTGTGTCTCTATTTGTGTGTGTGTGTTTTGGCAGATATTACCGTGGGGCAGTAGGATCGCTAATGGTCTACGATATTACCAAGCACGGGACCTTTGAGAACGTCGAGCGCTGGCTGAAGGAACTGCGAGATCATGCAGACGCCAACACGGTGATTATGCTGGTAGGTAACAAGAGCGATCTTCGAGATCTCCGTGCTGTATCAACCGAGGAGGCAATGGCGTTTGCCGAGAAGAATAATCTGGCGTTCATTGAGACGTCGGCTTTGGAAGCCACGGGAGTGGATACAGCGTTCCAGCGCATTTTAACCGAGATTTACAAGCTCATGAGTCGCAAGACGATGCAGACCGAAGAGAATGCGACGACGGTGAGTCTGCCTGCAGGCAACAGCATTGCT…	MCVSLFVCVCFGRYYRGAVGSLMVYDITKHGTFENVERWLKELRDHADANTVIMLVGNKSDLRDLRAVSTEEAMAFAEKNNLAFIETSALEATGVDTAFQRILTEIYKLMSRKTMQTEENATTVSLPAGNSIAITAENTTESQKKKKKSGCC	-	20.3998	47.7743	24.3637	0	30.1895	28.8778	HE574776	Fabro et al. 2011
HaRxLL150	ATGTTGTTCTACAGCTTGAAGCTCTGCTTCTTCGCCCGTCTCGGCGAGACTGAGGTCCGCAGGCTCCGGCCTATTGAACGAACTGAAATCAGCGTTCAAAGCGATATCCAAAGCCGCCTCAAAAGAGGTGGGTGGACCCAGAATACTTCCGTTCGATCCATGCCAGTACAAAGACCCTCCGTGAAGATGGTAATCAGAACCATTAATGGTAAGGGATCAATCTGCATGGCAGCGATTAGAGTTTTCATCTCCTGGACA	MLFYSLKLCFFARLGETEVRRLRPIERTEISVQSDIQSRLKRGGWTQNTSVRSMPVQRPSVKMVIRTINGKGSICMAAIRVFISWT	-	0	0	0	0	0	0	in process	this study
HaRxLL152	ATGAGCATGATAGCTCTCATGTTACGCTTTTCGAAACTGTTTCTGCCATATTGTAGTGGTCACCTGTTCGTGCATTCTATTTTGAGCGCTCTCGCTGTTATGATCGTCCAAGAATTAGCGAATTGCAGCTTATTCTTGAAAGACCTTCAACATAAAACAGGATACCCCATAAGAGAGCTGCTAAATCGCAAATATGTCTTTATCCTGCACTGTAAAACCGAAGCAATACTGGTATCCTCCACCTTCTTCACACTGTCAAACGGTCACAATAACACCATGGCGACCGACACCGAGTTGCTCGTGCGCGCACTCAGGGAGCACGCTGTCTCTATGCGCCAGAGTCATAATGTAGGTCGCAAAAACACAGAGAAGAAAGCTGTCTTGAGATGGCTGCGCTGC…	MSMIALMLRFSKLFLPYCSGHLFVHSILSALAVMIVQELANCSLFLKDLQHKTGYPIRELLNRKYVFILHCKTEAILVSSTFFTLSNGHNNTMATDTELLVRALREHAVSMRQSHNVGRKNTEKKAVLRWLRCLSGEELASLCCVGDVGFVKTLLHMAALSRGTKLQEFQVLPFISITTTLNQMKRNPTNTLPRTAPRRGS	-	0	0	0	0	0	0	in process	this study
HaRxLL153	ATGGCGTGGAGGTCTTCAGGAACTAATGACTTGTCCACCGTGGTTTTGACAAACTTGGTGAGTATCAAAGTCGCGCAGACAACCCACATCGGCCGATTTCATGCAACTGTTTGCAGAACTTGCATCAACGTCTGCAGAAGTGAGCTTCGGGCCCCAATGCACCGCATGCTCCGCAAGGCCCATACATACGACGTTCGCGCGACAAATCAGTGCGTTTCTTGCGATCTGATCCCTCTCTTCGGTCGACCGACCTGCTCGATCGATTTACTGGCGTTGCGTAAGTGCGTGGTCGTTCTTGGCGATTACTCGGCTGCCGTGTATGACTCACTTCTTCAACTGCTTTCATCCAATCCGAGTCAGAGTAGGAGC	MAWRSSGTNDLSTVVLTNLVSIKVAQTTHIGRFHATVCRTCINVCRSELRAPMHRMLRKAHTYDVRATNQCVSCDLIPLFGRPTCSIDLLALRKCVVVLGDYSAAVYDSLLQLLSSNPSQSRS	-	0	0	0	0	0	0	in process	this study
HaRxLL154	ATGCCATATCCCCATCCCTGCCCTGCTGCAGTTCTTCGATTACGACTCCTCAAGGTTGTCGAAGGATTGCTTGTCGAATTCTGCTACTTCTTCATCTTTGAATACAAATCGTCAAGTAGCGTTTCTGCAGGCAGACGTCACCACCGTATGCAGGGTCAGGGTATTTTGAAAACATGCGTGAGGGAACTCCGTGCTGTAGCAAAGCGGGAGTACTGGAGGGCCGATACAGAAGTACAAGGAGCCCATCCGATAGTGTGC	MPYPHPCPAAVLRLRLLKVVEGLLVEFCYFFIFEYKSSSSVSAGRRHHRMQGQGILKTCVRELRAVAKREYWRADTEVQGAHPIVC	-	0.493879285227844d	0	0.173038041672591d	0	0	0	in process	this study
HaRxLL156	ATGATAGACAACTATCAAGTTTATGAGGCACGTGCCATGGGCGCTGACTGTATTTTGCTGATTGCCGCGGCGCTGAGTTTGGCGCAAATGCAGCAATTGGAAGCTGTCGCGCATAGCCTGGGTATGGCGGTGCTGGTCGAAGTACATAACGGTGAAGAGTTGGCACAAGCGATTCAACTCACCACACCATTATTGGGTATCAACAACCGCAATTTACGCACTTTTGAAGTCACGCTGGACACCACGCTAAGCCTGCTGGAAAAAATCTCTGGCGATAAAATTGTGGTCACCGAAAGCGGTATTTTTACCGCCGATGATGTCAAGCTCATGCGCGACCATGCCGTGCATACCTTCCTGGTTGGTGAGGCATTTATGCGTCAAGACAACCCTGGGGCCGAG…	MIDNYQVYEARAMGADCILLIAAALSLAQMQQLEAVAHSLGMAVLVEVHNGEELAQAIQLTTPLLGINNRNLRTFEVTLDTTLSLLEKISGDKIVVTESGIFTADDVKLMRDHAVHTFLVGEAFMRQDNPGAELAKVFA	-	0	0	0	0	0	0	in process	this study
HaRxLL156b	ATGGGCAACATCCTCGAGGAGATCGCAGCCCAACGCCGTCTGGACGTGGCGGCTGCCAAGCAGTCCGTATCTGCTGAGGAGCTCGTAGAGAAGATCAGAGTAACGGAAGAAACCTATGGCTCAGCGCTGAGCGTGCTCGACCGCCTCTACGCGCCTGCGCGTGCGAGTCCCAGCAAGGGCGATATCGCCACAGAACTGAATCTTCGCGAGCAAGTCAAGGCGTACGCAGATGCAGGCGCTAGTATGATCTCCATGCTGACGGAACCCAAGTGGTTCAAGGGCTCGTTGGACGACATGATGGCGGCCAGAGAAGTCGTGCAAAGCATGGACCAACGTCCTGCTATCCTGCGCAAAGACTTTATTGTCGACGTGTACCAGTTGTTGGAAGCTCGTGCGTGC…	MGNILEEIAAQRRLDVAAAKQSVSAEELVEKIRVTEETYGSALSVLDRLYAPARASPSKGDIATELNLREQVKAYADAGASMISMLTEPKWFKGSLDDMMAAREVVQSMDQRPAILRKDFIVDVYQLLEARACGADCVLLIVALLTQEQLDELIDATHKLGMCALVEVNSVQELDIALAARARLIGVNNRDLRTFKVNMDTTARVAAAVRERGLELGRDGVTLFALSGIHSHADVVKYEQCGARGILVGEYLMKSGDLATTVKNLMQTESHHTKLCDLSLLPPLAKVCGVTTVEYALAALRNGANMIGIILVEHSPRFVQKEEAKAIAQAVREYGERTGPILSDILAAHVDGERDWFYRNVLALREACARAPLVVGVFANKTAAEMNTAAEDIGLDLVQ…	-	90.8148	80.9393	120.914	0	112.683	50.4484	in process	this study
HaRxLL157	ATGGTCGAGAGATCGATCACTTGCACTTGTTCTGCTGCCATCTCCGCGACGATCTTTCTTCCTCGGGCTAGTAGCAGTAGTTATAATAGAGTTTTGCGTATTGAATGGCCGGCGACTCAGAAAGTTGCGACGACGCTGGCATGGAGTGAAGAGCCGACGACTAATGGCTTTAGACGTGGTAAATCGATGGCGACGGATTTGTTTTGGTCGTTGCTATTCAGCTCTGCAAAAAAGACTTTGGTAGCGGCAGGGCCGGACTTTATTCGCACGATCCGTCTTAAAACAGTACACTGGATTAAGGTCGATTTGGATAATTACCAAAGCGAGCTAAACGACATTGAAAATCGCTCTTGCTTGACGAGAACAGGATCTAGGAAC	MVERSITCTCSAAISATIFLPRASSSSYNRVLRIEWPATQKVATTLAWSEEPTTNGFRRGKSMATDLFWSLLFSSAKKTLVAAGPDFIRTIRLKTVHWIKVDLDNYQSELNDIENRSCLTRTGSRN	-	0	0	0	0	0	0	in process	this study
HaRxLL159	ATGAGGAAGAGCGGGTCGATTGAGCTGGTTTGGAATAAGTTACTACTCATTTTATCTTGTGGAATACAGGATACACGTTCCAAGCTCTTCCTGCTGAGGAAAAACTACGCTAGGGCTTTGATACCTCATACATTTGAAGACGATCGATTTGACGCTGGAGGCCAAACTCGGCTAAGCTACGCTACCAAGCACGTATTCTACCTGCGTGGTACTGCTCCCGGCACACGAGTCTCGAAGAAAAGGAGCTTTGATGTTGAACCGTCCAGTATAAAAGAAAAACAGCTTTGGTGTTGGAGCGAACACTTCCCTTTACTCAGC	MRKSGSIELVWNKLLLILSCGIQDTRSKLFLLRKNYARALIPHTFEDDRFDAGGQTRLSYATKHVFYLRGTAPGTRVSKKRSFDVEPSSIKEKQLWCWSEHFPLLS	-	3.69355	0	0.480378	0	0	0	in process	this study
HaRxLL160	ATGTCATCCCGACAACCTGCTGGAAGTCCGTCGCTTTCTTTGACCTTCGCTGAGGTTATGACTGTTCTTGTTGGCCCCTTCACGATCGCACTTGTAGTAGACCTGTTGCATACCTCGCCTCGTTTTCTTCGATCTGGAGAAGAAGATGGCATAGCCTTGGGTAGACGCAAAACTGTGCAAGAATGTTTCCATATCGTTTCTGGAAGGAAAGCTGGTTCCAATGAGAGCGGCAGGTGGGGGTTGGAGCTGTTCCAGCGGGTTGGAGCTGTTCCAGCGTCTCTCTCGGTCCCTCGTCCGCCATTTCGTGTGTCCGGTGTAAAGGAAGTGATCGATCTCTGT	MSSRQPAGSPSLSLTFAEVMTVLVGPFTIALVVDLLHTSPRFLRSGEEDGIALGRRKTVQECFHIVSGRKAGSNESGRWGLELFQRVGAVPASLSVPRPPFRVSGVKEVIDLC	-	0	0	0	0	0	0	in process	this study
HaRxLL161	ATGTATTTCCGTCTTTTTATCTACCTACAAGCCGCTCGTTTTCTGCGCACCGAACCCTTTTCCTCGCTCATGACGTACTCGCGCTGCAGAGCCGGGCCAGGCATACTCTGTTCAAGGTCGTTTGGTCAGCAGTCCTTTTTCTACGCGCCTCGTCGTCGATCGTGCGAATGTCGCTGCAAGTCCGGGTTGCAGCAGGATCAATCAAACGATCAAACGATCGAGCGAGTGAGCGTTCAATCGCTCGGGAGCTGC	MYFRLFIYLQAARFLRTEPFSSLMTYSRCRAGPGILCSRSFGQQSFFYAPRRRSCECRCKSGLQQDQSNDQTIERVSVQSLGSC	-	0.164626428409281d	0	0	0	0	0	in process	this study
HaRxLL163	ATGCTGCGGGATACGCGATGTGCCGTGGCGACGTCTGTTGCTGCAGCTACATGCCCTGACTTGCCTGCTGATGCGCAAAACTTGCAACGGTTTTTGCGTGACAAGCAGCAGGCTATCGATGGGCTAGTGCGTGATTATTCGTCGGCGTTGTTATCGGAAGAGGAGATTCGTCTATGTCTCGCATCAATTGCGGATGGCCAGAGCTATCTGGCATCCAACCGAGCGCCGATCACGCGAATGATCGAATACTTAGAGAAATATTTCAATCCAGAGAGGCCCGAGCCAGGTTTCAGCCTCGAGATCAAAGCCGGCAGAAATGGCGCGCGACTCAGCCACAGCCACGCGAGCCAGTACGAGTACGTATTACAGTCGCTGCTGCTCTGGAAGAACATCACGACC…	MLRDTRCAVATSVAAATCPDLPADAQNLQRFLRDKQQAIDGLVRDYSSALLSEEEIRLCLASIADGQSYLASNRAPITRMIEYLEKYFNPERPEPGFSLEIKAGRNGARLSHSHASQYEYVLQSLLLWKNITTSMLRLWWAVEEDLLGGSMYRLRDTGQGLNRMQHAPETSRLVHSILNHTQKMRPRWVGSSMVHLGDHNVPNALMFIDKYTQISRILSPIVNTVHEIPVLAVQSNTRAYIEDSFGGAETLQKRILCDFFKHGFDGSGADNFFDAGSCIDGRLTSAWSWCSRIEKKSFFYVFLMAGFVGFDGHFEK	-	1.73966	0	3.15537	0	0	3.58640227361851d	in process	this study
HaRxLL163b	ATGGCGATGTGCGTCGAGTGCGAGGACACACTGGCTGCCGTCCGCTGCGAGGACTGCGACGACTTATACTGCCCGTTGTGCTTCAAGGCGCAGCATCACGCTGGCTCACGTTTGAAACACCGAACGACAGAGGTACCAGGAAGCTTCAGCAGCAGTAATATCGCTGTCAGTCCTGCGTCTCATCATGAATTATCTACTAAACCTCTCATCGAGCATGTACCACCGCCAGAGGACATACCAGCTATTGTACCACCGCTACCAACTCCTGTGGCGGTTACAACGGACGTGACTGCGGATCAAAAAGAAGCGCTCGAGGCAGAAGATCCGGATAATGATGATGATGAATTGGTGATGCGCGAGATCGAAGCGGTCCCATCTGCACTGATGAAGGAGGCGGCG…	MAMCVECEDTLAAVRCEDCDDLYCPLCFKAQHHAGSRLKHRTTEVPGSFSSSNIAVSPASHHELSTKPLIEHVPPPEDIPAIVPPLPTPVAVTTDVTADQKEALEAEDPDNDDDELVMREIEAVPSALMKEAAFIPLRLSEDERALFNLLDAALNVSEYTDAVDVLSSYSTVKRMLHELNETFGVLSGLLIANNFRQGRRLVQQKQFKDNEDFFGRVFEIGRRYKVMNPERMRNNYGKMIYLLQDANVREIRKYLGFSCVSPKKTVATLLEERRALDMLRDTRCAVATSVAAATCPDLPADAQNLQRFLRDKQQAIDGLVRDYSSALLSEEEIRLCLASIADGQSYLASNRAPITRMIEYLEKYFNPERPEPGFSLEIKAGRNGARLSHSHASQYEYVL…	-	57.7166	116.74	40.5883	0	68.7033	57.1881	in process	this study
HaRxLL163c	ATGTCGACTAGCGACCGCCACGCGCGCGTGCGTCGCATGCGGACGCTGTCAGCGCTACTGAATGAAGACCCAGACAAAGATGATGAGCTTTCAGAGGAATATCGTGCACTGTTCGAGCACGTGACGAAAGTCGCGACCACGGACTTCGAGTCCAGCAGCATTAAAAACGCTTTTTTGTGCGTCGAGTGCCAAGCCCACGAGTCTGAGCTCTTTTGCGAACAATGCCACGACTATTTCTGTGCATTGTGCTGCGGCGGTCAGCACCGAAAGGGCAATAGACTAAAACACACGTTCCAGCCTCGCGTTCCGACGTCAGAAGATGCAGTAGAAGCTCGAGGCGAGACGACCGGCGTGGCCATGGACGCGACACGAAACGCCGTGGATGACTTTAGTGACGAG…	MSTSDRHARVRRMRTLSALLNEDPDKDDELSEEYRALFEHVTKVATTDFESSSIKNAFLCVECQAHESELFCEQCHDYFCALCCGGQHRKGNRLKHTFQPRVPTSEDAVEARGETTGVAMDATRNAVDDFSDENELSGDTSSSEEEENVGSGGQDTIHHSSAALADRAPASTAIAAADCSDEDEPAPRRNVCNLMGHYLLGYPSSLDAVHLTDGHATAASDLAAAEMLERAKYIPMRLTYEERKLLRALEAALCVSSYTDKLDTPTFLPPAKRVRAQLQDVCGFLSALAVASDYKAGQEVLDEKNFAESAEFFQGIFELGRRYKIMNPEKMRGEYGKLIYLLQDAVSPELQELLGFSCLQKIRTVYDVLEAGGALKMLRDSRIQTATMVVAPEDKSRSQ…	-	28.4421	0	29.1324	0	8.38596139746297d	21.7856	in process	this study
HaRxLL163d	ATGTCGACTAGCGACCGCCACGCGCGCGTGCGTCGCATGCGGACGCTGTCAGCGCTACTGAATGAAGACCCAGACAAAGATGATGAGCTTTCAGAGGAATATCGTGCACTGTTCGAGCACGTGACGAAAGTCGCGACCACGGACTTCGAGTCCAGCAGCATTAAAAACGCTTTTTTGTGCGTCGAGTGCCAAGCCCACGAGTCTGAGCTCTTTTGCGAACAATGCCACGACTATTTCTGTGCATTGTGCTGCGGCGGTCAGCACCGAAAGGGCAATAGACTAAAACACACGTTCCAGCCTCGCGTTCCGACGTCAGAAGATGCAGTAGAAGCTCGAGGCGAGACGACCGGCGTGGCCATGGACGCGACACGAAACGCCGTGGATGACTTTAGTGACGAG…	MSTSDRHARVRRMRTLSALLNEDPDKDDELSEEYRALFEHVTKVATTDFESSSIKNAFLCVECQAHESELFCEQCHDYFCALCCGGQHRKGNRLKHTFQPRVPTSEDAVEARGETTGVAMDATRNAVDDFSDENELSGDTSSSEEEENVGSGGQDTIHHSSAALADRAPASTAIAAADCSDEDEPAPRRNVCNLMGHYLLGYPSSLDAVHLTDGHATAASDLAAAEMLERAKYIPMRLTYEERKLLRALEAALCVSSYTDKLDTPTFLPPAKRVRAQLQDVCGFLSALAVASDYKAGQEVLDEKNFAESAEFFQGIFELGRRYKIMNPEKMRGEYGKLIYLLQDAVSPELQELLGFSCLQKIRTVYDVLEAGGALKMLRDSRIQTATMVVAPEDKSRSQ…	-	28.4421	0	29.1324	0	8.38596139746297d	21.7856	in process	this study
HaRxLL164	ATGTTCGATATAAAGTTGGCTGCTACGTGTACAACGTGGCACAGCGTGTGTGGAGACCCAAAATATTCTACATTTGCCGGTCGCAGGCTCGTTGCCTTCGACATTTTCAGAGAAAACAGCTGGATGCGCGATGCCGCTTGTCGAACCCGAAAGGGACAAGTCCCTGTATTGAATGCCAGCTACAAACTACAATTAACACTCATAGCAGGCACTAAAAATAAAGAGCACAGAATGTGTGGAATTGTTCTACCGGTTACATTACTTAGACGCCTGGCGCCACGCTGCGATTTCGTCCTTCGTCTGTTGAGACGTACCAACGTGCTCGTGTTCGTAGCCAAAACGAAGTCGACAGCCCTCCATGCCGCAGTCGAAACCTCGAATGTCCGACTCCTTTTCGTC…	MFDIKLAATCTTWHSVCGDPKYSTFAGRRLVAFDIFRENSWMRDAACRTRKGQVPVLNASYKLQLTLIAGTKNKEHRMCGIVLPVTLLRRLAPRCDFVLRLLRRTNVLVFVAKTKSTALHAAVETSNVRLLFVRSFSTPARLALLSRGRIYTFAGDYIAIAQPRQISRLPKSLDLCD	-	6.98975	0	9.13895	0	6.70881222372422d	0	in process	this study
HaRxLL165	ATGTCATATTTAACATGCTTTCGATTGATTGTTATTGCGACTGCAAAGTACGAAGTCACTACGTCGCGACGAGTGGCGTGCCGTTGCTATTGTTGCGCGAAGTGGCATCACACGTGGTCACGATACTTGCGCACTTGGCAAGGCTCAGAACTAGCGTTAGAATCAGCACTCTCGAGGATCTGCTGTCGCCAATTGCGCAGCCGTCTCGTTTTGTCGTTACAGAAAAAGAACTCGAGTAATCCGTTGAAAGGT	MSYLTCFRLIVIATAKYEVTTSRRVACRCYCCAKWHHTWSRYLRTWQGSELALESALSRICCRQLRSRLVLSLQKKNSSNPLKG	-	37.207	0	9.03839	0	0	2.85774763041521d	in process	this study
HaRxLL166	ATGTGCAGCAGACAGTCGTCGCCTTGGACAGCAACAGTGACGTTGGGAGCCACAGTGAGCGAGCCAGCGACGTCCCAATGGCAAGTGAAGCCATTGACAGCGACGTCGCGGGTCGTGCGGTTTTTGAGAACGCTAGTTGGTGTATTGTTGGTGTGGACTAGAAACCCTGTCAAAAGTGATACGTTGCGCGGGCCACACGTGAAAGATACCGACTGGTTGAACGCGCATGACGACGTGCTGGCGTTCCACGCGCAGTGCTGGAGAAAGTCGACACAGTGTGGGGCGTCGGTGGCGAAAACAGAGCGGCTG	MCSRQSSPWTATVTLGATVSEPATSQWQVKPLTATSRVVRFLRTLVGVLLVWTRNPVKSDTLRGPHVKDTDWLNAHDDVLAFHAQCWRKSTQCGASVAKTERL	-	38.7107	44.2199940492522d	92.3052	465.408	45.2843	72.8536	in process	this study
HaRxLL167	ATGCGCGTGAGACCTGTGGCCTTTGTGTGGGCGGCATGCCTGCTTACGTCGGTAACATTCGTTGCTGGACTCGCCGTGCACGCTGGACAAGAGCAAGACCATGACCTGCGTCAGCTGCGTGAGAATGGCTGTCGATTCGAGCCACATGAGTCGGGATTCATCGACCTTCCGAATCGCGTAGATGCCCACTACTTCTATTGGTACTTTGAGTCGCGCAACGCATCGAGCTTGGACCCGTTGATCGTATGGATCCCAGGTGGTCCGGGTGGAGGTGGCGCTTATGGGTTGTTTGTCGAAAATGGTCCATGCACCCTGAACAGCGACCGCTCAACGACGTTCAACCCTTACTCATGGACAACTAGTGCCAACATGGTGTGGTTGGACGCCCCTGTCAACGGC…	MRVRPVAFVWAACLLTSVTFVAGLAVHAGQEQDHDLRQLRENGCRFEPHESGFIDLPNRVDAHYFYWYFESRNASSLDPLIVWIPGGPGGGGAYGLFVENGPCTLNSDRSTTFNPYSWTTSANMVWLDAPVNGGFSYSTVAEDDELTEDRVAESVFGFLQEFLKKHVKLQGRQVYLVGESFGGRFALSAAHYILKQQTRHFFAPASRASIPINLGGVAIGNGLINPIEAATHYVDMATNRYKIKLVDDTQLESMQTSVDQCRDLLEKCQRDTFACGEAGAHCYLTQLLPLLEAHRNPYDIRQECETSASDSGACLLRVPDVKWYLDLPVVRKHLGVQGIRSEWIPLNLTINDAFFGEPSYAAFRSMELEVSQLLEAGLRVLMYVGDADLYCNSYGIEAT…	-	67.6581	109.698	59.3716	1063.58	241.082	136.143	in process	this study
HaRxLL169	ATGCGCCATTTCTTCTCTTCATTCGCCGTTCTGTCCGCACTCGTCACTGCTCTAACGTCATCTATGACTATCACCGAACCATCTGGACCTGTGCTAGCTCAACGCACTCTTCGTACTGAGGGTGGTACGATCACGAGTGATGAACAAGGGACCGATCCCATTCTCGACACTTCCACGCTGGCTGAGGCCGAATCGTCCATCCAAGAAGAGAGAAGAAATGGCTTTCTCATGTTTGTGAATTGGATCAAGAATATCTTTATAGACATCGTGTCCTTCTCTAAACGAAAGGGAATCGATATGAGCACCGGCATAAAAAAGTTGCATACTAGTTCTCACGCTAAGGGTAAGAAGGGGACGACCAGGGTGAATGGCTTTTTTAAAAAAGTTAAAATAGCATTG	MRHFFSSFAVLSALVTALTSSMTITEPSGPVLAQRTLRTEGGTITSDEQGTDPILDTSTLAEAESSIQEERRNGFLMFVNWIKNIFIDIVSFSKRKGIDMSTGIKKLHTSSHAKGKKGTTRVNGFFKKVKIAL	-	9.56999	0	1.57721	113.127702186476d	238.628	587.499	in process	this study
HaRxLL169c	ATGCGCCATTTCTTCTCTTCATTCGCCGTTCTGTCCGCACTCGTCACTGCTCTAACGTCATCTATGACTATCACCGAACCATCTGGACCTGTGCTAGCTCAACGCACTCTTCGTACTGAGGGTGGTACGATCACGAGTGATGAACAAGGGACCGATCCCATTCTCGACACTTCCACGCTGGCTGAGGCCGAAACTTCCATCCAAGAAGAGAGAAGAAATGGCTTTCTCATGATTGTGAATTGGATCAAGAATAACTTTAAAGACATCGTGTCCTTCTCTAAACGAAAGGGCATCGATATGAGCACCGGCATAAAAAAGTTGCATACTAGTTCTCACGCTAAGGGTAAGAAGGGGACGATCAGGGCGAATGGCTTTTTAAAAAAACTTAAAATAGCAGTG…	MRHFFSSFAVLSALVTALTSSMTITEPSGPVLAQRTLRTEGGTITSDEQGTDPILDTSTLAEAETSIQEERRNGFLMIVNWIKNNFKDIVSFSKRKGIDMSTGIKKLHTSSHAKGKKGTIRANGFLKKLKIAV*	-	8.8056	0	0.136076873196487d	0	15.2501	19.6565	in process	this study
HaRxLL170	ATGTCCAAGAAGGCTCTATTGTGCGCTGCATTACACGTTTGGATGAGGTTTGTTGCGAAGTACGCAATGCCGCTCGCGTCATCGGTGACCCACAGCTTTACCGCAAGATGGAGGTCGCTTCGGAGGCTATTAAACGTGACGTTGTGTTCGCGAGCAGCTTGTACCTGTCGTAGGTTAAGTGGAATAATTGACAATCGATCTGCCGGTTACTTGGCTCATCTTGTTCATACAAATTATGACACCAGCTGTACCTACATGCGATTTAGCTGCACTGCACGACCTAGCGGTTTTTGCGCGCTAAACTCGCTCCCAGAACTACAGCTTGTTCAC	MSKKALLCAALHVWMRFVAKYAMPLASSVTHSFTARWRSLRRLLNVTLCSRAACTCRRLSGIIDNRSAGYLAHLVHTNYDTSCTYMRFSCTARPSGFCALNSLPELQLVH	-	30.4275	18.129954738568d	20.2894	0	22.3006	13.2526	in process	this study
HaRxLL171	ATGCGCTTGTTGCTGTCCTTCACAGCGTGTAGCTCGCTAGCACGAACCTTCATGTCGGCCTCCAGACGAGCAACGTACTCGGGCGTGATGACCAGAGCATTGCGGGCTTCATCCAGAGTATTTTTACAATCCTCACAGTGCTCATCGAACAGCATGCAGTCTGCCTTGCGCTCCTCGGTGAGAGCAGCGCGCTTAAACAGCAGCATACGCTGCGACTTGATCTGGCGGGCCAGCTGGTCACTGAAAACATCCGTGCGCTTCGTGCCACGAGTAATACGTGCAGTGTGCTCATCCAGACGGAGCTTGGTGGTGTTAATGCGC	MRLLLSFTACSSLARTFMSASRRATYSGVMTRALRASSRVFLQSSQCSSNSMQSALRSSVRAARLNSSIRCDLIWRASWSLKTSVRFVPRVIRAVCSSRRSLVVLMR	-	0	0	0	0	0	0	in process	this study
HaRxLL172	ATGTTTCTTGCGTGCTGCCTGTGGCATCTTTTGTATGGTATACACGGCATTGGCAAACGAGAGCAAATATTTCACCTGATGACCGTCTTGGGTAAGGCTGAACACATGTCTGCTAATGCAGCGTTGTGGAATTTGCAACTTTGCCTTCTGCATGTAGTGCGGTCATTACGGCTTCGACCAACTACTGCACTCATCTTCCTTCGACCCTCGCTCAAACAAGCTACCAGCAATGAAGATCATCTTGCCGCTTCTCTCATCGTCGATTCTTATCGGACCGGTCACTGGCATCATTGGTGGCAA	MFLACCLWHLLYGIHGIGKREQIFHLMTVLGKAEHMSANAALWNLQLCLLHVVRSLRLRPTTALIFLRPSLKQATSNEDHLAASLIVDSYRTGHWHHWWQ	-	0	0	0	0	0	0	in process	this study
HaRxLL173	ATGCTCCGCAACAAGGGCACTTATATCAAGGTCGCGATCGCTGCGGCGATGATCAACCTGTTTGCCATGGTGTCGTCGCTCTTCACCATGACCGTTTATGACCGCGTCATTCCCAATGATGCTTCCTCCTCGCTGGTCGGCCTCAGCATCGGTCTGGCGATCGTGGTCATATTCGACTTCGTCCTGCGGCTGCTGCGCGTCTATTTCGTCGACATTGCCGGCGCCAATATCGACTATGGGTCGGCGACACCCTCTTTGCCAAGCTGCTGTCGATGCGCTCGACAACGGGCGGGGTCTACGGGCACGCTCAACGGC	MLRNKGTYIKVAIAAAMINLFAMVSSLFTMTVYDRVIPNDASSSLVGLSIGLAIVVIFDFVLRLLRVYFVDIAGANIDYGSATPSLPSCCRCARQRAGSTGTLNG	-	0	0	0	0	0	0	in process	this study
HaRxLL174	ATGCTGGATGGCCGCTCTTTATTAATAGCTCTCCTGGTTTCTTTACCTCCTAGAAGCTACTTCAATCAGGTTGATGCACAGCAGCGTCTTACTCACCTGCTAATTATCTCACCTTCTGCAAAAGAAATTTGCAGCAAGTACAGTGCTGGCTCGGTATGGCTTATTGATGCGACCTATAAGACCAGCAGGTATGGACTCCCTCTCCTTTATATCGTTGGCGTATCGGCAACAAGCTGCACATTTACCTTTGCACACTGTTTTATGCAAAATGAAAATGTGGTGGACTACTTGTGGGCATTGCGCCATTTACGAGAATTTTTCCAGAATTATCATATACAAGCTGAGCTCACTTCGTCACGGATCGAGAGCTTGCGC	MLDGRSLLIALLVSLPPRSYFNQVDAQQRLTHLLIISPSAKEICSKYSAGSVWLIDATYKTSRYGLPLLYIVGVSATSCTFTFAHCFMQNENVVDYLWALRHLREFFQNYHIQAELTSSRIESLR	-	0	0	0	0	0	0	in process	this study
HaRxLL176	ATGCTAAGTTTATCGCGTACGCAGACATGGGTGCGTATTCTGCGCCTGGTTCAGCGTCAACTGCTAGCAGAGTTTACGAGGATGTGGTGGGAAGAGGATATGATTCGTTTTTGCTGCACTTTGGTGATATCAGGTACGGGTCACGCACTACAGGTAATGTTGCTAGTGACTCATTCGTACGTTAACGTGACTTTCTTTCAGTTATGCTCGATCGATTGGCTACATTTGGGATCAATTCTTCCATATGATCGAGCCCTACGCAACCAGAGTGTACGTCTCTTAGCTGGCCGCGACGTTAATGTTTTGGGG	MLSLSRTQTWVRILRLVQRQLLAEFTRMWWEEDMIRFCCTLVISGTGHALQVMLLVTHSYVNVTFFQLCSIDWLHLGSILPYDRALRNQSVRLLAGRDVNVLG	-	0.164626428409281d	0	0.129778531254443d	0	0	0	in process	this study
HaRxLL177	ATGATAGTTTGGATGACTAATCAGATGGCGAACACGCAGCATTGCCTGCTCACCCTTCTCGTCAGCTTGATGCTGGATGGGTCGGGAATCTACGTGGTGGTATCTGAGTACCCTATCGCCCAATCTTCATGCCGGCATCAACTATCGCTTCGTGCGCTGCGAATCTGTATTGTGTCAAAATGGATTCCATCCCCCACTTTTAAGTCAATCCATAAGCGTAGCATCGGACAAGAAGTTGATTTGATCTGGGCACGTGGAGTATTGGGGCCGAGTCCGTATTGCAGTGTAGCCAGCAATTTCGTCGCGCTACGATGGTTAATGGCAGTAAACTGCGCAGTCTGGTTCCCACTCTCGGTGTTCCAATGCTGGAATAGGACCGGGAGC	MIVWMTNQMANTQHCLLTLLVSLMLDGSGIYVVVSEYPIAQSSCRHQLSLRALRICIVSKWIPSPTFKSIHKRSIGQEVDLIWARGVLGPSPYCSVASNFVALRWLMAVNCAVWFPLSVFQCWNRTGS	-	0	0	0.778671187526659d	0	0	0	in process	this study
HaRxLL180	ATGACCCCAACCCAGCGTCTGGTGCTCATCTTCGCCCTCTTTGCCTATGCTTGCAACACCGGACGCAGTCTCCGTCAACAGCACACTCTATCCCAGCGCAACAGTCCTCGTCTCCACTGGTCGGATGTTCTGCGGGCCGCTCTCAAGTACACGTGGATCGGGCAGCTCATTGCCAGCTCCGAGTACCTCTTGTGTCTCCTGAAGCCGTACCTGGCAGCGAAGATCGGTCGGTTGGTAATATGGACACCTCGTGGTTGTTGCACCAATTGTCGCTATGGAGTCCACGAACGCCATCGACTCGACGTCTACGGGGTACAGGAGGGAGCTGTCAAGCCTGTGCTGGTCTTCATGCATGGGGGAGCGTGGTCCTATGGCCACAAGTGGCAGTACGCTCTGGTG…	MTPTQRLVLIFALFAYACNTGRSLRQQHTLSQRNSPRLHWSDVLRAALKYTWIGQLIASSEYLLCLLKPYLAAKIGRLVIWTPRGCCTNCRYGVHERHRLDVYGVQEGAVKPVLVFMHGGAWSYGHKWQYALVGQYLATQGVLVAVVNYRTFPHGSVVEMVEDVENAVENCRKLGGDRNKLFLSGHSSGGHVGALALVNSALRLASNDTKTAKEKELTSYVCGFIGLAAPYDISDHYIFESQRIVGPFNGVHEISSMKPAMLGMGNFKKYSPTALVEEARHTAFSLPPFHLVHGGNDKVVPPSSSIKLADALSEAGQTAEYYEVGDCTHEDMVFATMGENVKCRAAVVEMLKRIMLAEPVGAADVLLPALTSPLPLPPKP*	-	54.8007	36.719258407366d	57.2142	92.978805149299d	0	58.9979	in process	this study
HaRxLL181	ATGTGTACACGATCGATTTGCCTCGCAGGATGGGTACGCATCCTACGTTTTATGTCGGTCGTCTCCGCCCGTACCATCACCACGAGGTCTCTTCCTCGGGCGAATACAACCGCCACGTTCAAGAACCTTCAAGTGATATGTTTGGCCCCGAGCCAGCTTCTTAATTTGGCTCGGTGGAGCAGCATTCTGGCGACGAAGGTCAGCCACTTCGTCGCGAAAGACTTGACACGCCCTCTCGTTCTCGGATTGTTAGAACGCGAACTCCGATCAGTCGTCAGATCCATAAAGGCGGATGCGTTGCAACCACGCCTCCAAAGAGAGACGCTCCTACCTTTCTTGTTCAGTGCAATCACACAGACCTTGTACACGCTGCTGGAGACGACCAACCTCGGCCTGCAA…	MCTRSICLAGWVRILRFMSVVSARTITTRSLPRANTTATFKNLQVICLAPSQLLNLARWSSILATKVSHFVAKDLTRPLVLGLLERELRSVVRSIKADALQPRLQRETLLPFLFSAITQTLYTLLETTNLGLQFQEIRS	-	0	0	0	0	0	0	in process	this study
HaRxLL182	ATGACGTTACTTGGTAAGCCGTTGGTTGAAGTGACCATCACTCTTGTTTTCCAACCCCTGACCCTGTTACATGGGGCCGGTTTCCGTTCAATTAGAGCGCGGTCGTGGTGGGAGTTGTGCTCGCTTGTTTACTTGTATACTTACTTGACTGCGTGCCTGACTTTGGGTCGGTTGTCAGCTGGACAACGGCCAGTGCGCCGCTGGCTCCGGAGCCATGAGACAATTGCTTCGATTGCTTCTCGACGTCACGGGATGATTGTAGGCAGCCTACCTGGCTTGAAG	MTLLGKPLVEVTITLVFQPLTLLHGAGFRSIRARSWWELCSLVYLYTYLTACLTLGRLSAGQRPVRRWLRSHETIASIASRRHGMIVGSLPGLK	-	0	0	0.309115	0	0	0	in process	this study
HaRxLL183b	ATGATGTCGTTTAGGTGTGTGCAGGTCGAGCTTCTCACTTTCCACTTTGCCATCACCAGTCCCCATTCCGCACGACTTCCACACGATCCGACGATCGACGAAGACACTCTGATGCGTATCCACGTTCGTGTCCTGCTGGGTGTAGCCGCTCTAGTCGTGGGCATCCACACTACCGTAGCATTGGTGCGGACGGAGACTACGAATGAAGACACTCAGCTATCTGGACGCATACATTCAACCGAGGATAACGACGTCTCCTGCCATTGCTTTTTGCGGATGACCGACGCGCATGCTAAGGACGAGGAGGAAAGAGCTGACACCCGAGCAGTATTGGCGAAGGTGCAGAAAGGTGTCAGCAAGGGGTGGGAGTTGGTAAAGCATAATGTTTGGTTTCGGTTG…	MMSFRCVQVELLTFHFAITSPHSARLPHDPTIDEDTLMRIHVRVLLGVAALVVGIHTTVALVRTETTNEDTQLSGRIHSTEDNDVSCHCFLRMTDAHAKDEEERADTRAVLAKVQKGVSKGWELVKHNVWFRLGWHPDKVKMNCSTSTYLRYFKYWYNKKYRN	-	8.26317	0	3.50957	0	6.70881222372422d	22.7308	in process	this study
HaRxLL186	ATGCTGGGCAATATTTCCTGCCTTTGCCTTGTGCAATCTGTTGCCTCGTCTATCCATGTGATTGACCCGTTCACTACCCAAGCGGTGGAGGTTGATTCGGAAAAGTACTGGCGGTATCCCTTCCGCGGGCTGCGATCAATTAAGGCCATGACGGACTTTACCATTTTGGACTCGACTCCAATGGCGATTCCGTCAGGTGGTGGCCGTGCGATCCGCGTGACCCGGAAGACCCGACTCGCTGAATTGGAGGTTGTGCGTGACGCTGATTTTGGTGTAAATGACACGCGTCTTACCACTGTGAGCCACCTTGGCATGATCCTCCATGTTGGAGATTCTGTACGTGGCTACGACCTCACGTCTGCAGTGTTTAACGACTCTGACCTGACTCCGCTTGTACAA…	MLGNISCLCLVQSVASSIHVIDPFTTQAVEVDSEKYWRYPFRGLRSIKAMTDFTILDSTPMAIPSGGGRAIRVTRKTRLAELEVVRDADFGVNDTRLTTVSHLGMILHVGDSVRGYDLTSAVFNDSDLTPLVQTGLSMPDVVLVKKVFPRRIQKRARNWKLKKMEGVEQVGAVRKADLSKDEQDYEQFLDELEEDKDMRSQINLYKDETKPISDNDVMEEDDMGAPDVELHELLDDLVMKEDDPTPRILSETEANQAPAWELEEL	-	23.2569	0	23.3192	46.5750741957565d	37.3953	18.9563	in process	this study
HaRxLL186b	ATGAGCACGATGTTGAGTGCCATGCCAACCATTTTGTGTTGTCTGTGTGCGACGCCTATCATTGCGAACGCTGCCAACACCTGCGTGAGCTGTCTCAAGTCGCAGGTCGACGTGACGGAAGGCATTCCCAAGGAAGTGATTGTCCACCAATGTCGTGGCTGCATGCGGTGGTCACGTCCGCCATGGGTGGCGGCTGAGCTCGAGTCTCGCGAGCTGCTTGCAATGTGCTTGAAGAAGATCAACAACTTGAACCGTGTGAAGCTCATTGATGCAAACTGGATCTGGACCGAGCCTCACTCGCGGCGTCTGAAACTCAAGCTCACAGTGCAGAAAGAGGTCTTGAGCAAGATGATCATGCAGCAATCGTTCATTGTGACCTTTGTCGTGCGCAACCAGCAG…	MSTMLSAMPTILCCLCATPIIANAANTCVSCLKSQVDVTEGIPKEVIVHQCRGCMRWSRPPWVAAELESRELLAMCLKKINNLNRVKLIDANWIWTEPHSRRLKLKLTVQKEVLSKMIMQQSFIVTFVVRNQQCDACQASFANQSWRAVVQVRQRVDHKRTFFFLEQLILKHRAHEKTTSIESHPDGVDFFFSERNHALRFVDFLQESVPMKLKTAKKLISADNHSNTHNYKFTYAVEIAPVCKDDLVLLPVKLARMLGNISCLCLVQSVASSIHVIDPFTTQAVEVDSEKYWRYPFRGLRSIKAMTDFTILDSTPMAIPSGGGRAIRVTRKTRLAELEVVRDADFGVNDTRLTTVSHLGMILHVGDSVRGYDLTSAVFNDSDLTPLVQTGLSMPDVVL…	-	16.7888	0	12.144	46.5750741957565d	20.6233	22.5427	in process	this study
HaRxLL188	ATGCAAGGGGTACTGTACCGGAGTGCTGTCGGAGCCGTGATGTACCTCATGGTCCTCACGCGTCCAGACCTAGCAGCTTTAGTGGGAGTACTCAGCCAGTTTGCTGCTGACCCGTGTCCAGCACACTGGCAAGCACTTAAGCGCGTACTCCGGTACCTACAATCGACTCCAGCACTCAGTATTCGATTCAACGGCGCTGGTGATGGCAAGTTGGTCGGATATTCGGATGCAAACTGGGCTGGTGACATCGAGACGAGACGCAGTACAAGCAGGTACGTGTTTCTGCTTAACAACGGCTGCATCAGCTGGCGCAGCAAGAAGCAGCGCATAGCACTCTCGTCGACTGAAGCAAAGTACATGGCACTCTCGGAAGTGACCCAAGAGGCGGTGTGGCATAAG…	MQGVLYRSAVGAVMYLMVLTRPDLAALVGVLSQFAADPCPAHWQALKRVLRYLQSTPALSIRFNGAGDGKLVGYSDANWAGDIETRRSTSRYVFLLNNGCISWRSKKQRIALSSTEAKYMALSEVTQEAVWHKAFMR	-	0	0	0	0	0	0	in process	this study
HaRxLL188b	ATGAATAATAGCAAGCCAGTGAAGACACCTCAAGATCCCGGTCTGAAGCTCACCAAGAATATGTGCGACCAAGAATGCAAGCACGAAGACACCATGTGCAACGTGCCATATCGAAGTGCTGTCGGAGGCATCATGTATCTCATGGTCGCCACACGTCCGGATCTAGCTGCTGCAGTGGGATCATTATCCCAGTTCTCGTCCGACCCATGCCCGACTCACTGGCAAGCTTTGAAGCGTGTGCTGAGATACCTGCAAGCTACGCCCAATCATGGTCTTGAGTTTACACGTGAAGAAGGAAGCCGTATCTGTGGGTACACCGACGCAGACTGGGCCGGCGACATTGAGTCAAGACGAAGTACAAGCGGCTACGTATTCATGATGAACGGAGGATGCATCAGC…	MNNSKPVKTPQDPGLKLTKNMCDQECKHEDTMCNVPYRSAVGGIMYLMVATRPDLAAAVGSLSQFSSDPCPTHWQALKRVLRYLQATPNHGLEFTREEGSRICGYTDADWAGDIESRRSTSGYVFMMNGGCISWKSQKQRTVALSSTEAEYMALSEATKEAVWLKVFLGELGEMTSDEAIKMFEDNQGSIALAKNPEFHKRTKHIDIRYHFVREKVESGEVILEYCSTQDMLADMMTKPIAAVQFESLRDRLGIQGAAANESRGSVEKTAAVKKTPRQATSKGELRG	-	0	0	0	0	0	0	in process	this study
HaRxLL188c	ATGGATAATAGCAAGCCAGTGAAGACGCCTCAAGATCCCGGTCTGAAGCTCACCAAGAATATGTGCGACCAAGAATGCAAGCACGAAGACACCATGTGCAACGTGCCATATCGAAGTGCTGTCGGAGGCATCATGTATCTCATGGTCGCCACACGTCCGGATCTAGCTGCTGCAGTGGGATCATTATCCCAGTTCTCGTCCGACCCATGCCCGACTCACTGGCAAGCTTTGAAGCGTGTGCTGAGATACCTGCAAGCTACGCCCAATCATGGTCTTGAGTTTACACGTGAAGAAGGAAGCCGTATCTGTGGGTACACCGACGCAGACTGGGCCGGCGACATTGAGTCAAGACGAAGTACAAGCGGCTACGTATTCATGATGAACGGAGGATGCATCAGC…	MDNSKPVKTPQDPGLKLTKNMCDQECKHEDTMCNVPYRSAVGGIMYLMVATRPDLAAAVGSLSQFSSDPCPTHWQALKRVLRYLQATPNHGLEFTREEGSRICGYTDADWAGDIESRRSTSGYVFMMNGGCISWKSQKQRTVALSSTEAEYMALSEATKEAVWLKVFWGELGEMTSDEAIKMFEDNQGSIALAKNPEFHKRTKHIDIRYHFVREKVESGEVILEYCSTQDMLADMMTKPIAAVQFESLRDRLGIQGAAANESRGSVEKTAAVKKTPRQAASSIESSGRLSFDIPVDTGMYQ	-	0	0	0	0	0	0	in process	this study
HaRxLL423	ATGTTCCTCCGCCAAAGCGTGCTGTTCACCGTCACCTTCCTCTGGAACCAAACCGAATCGGCTCTCGATAACCGTAACAAGACGCATGCTGTTGCTCTCAACCACAGCAGTCTCCCACGCCCGAACGAGAACCCGTTCGATGGCCAAACACTATTGGAGCTACAGGAATCAGCTACTGTGAACGCGACCAACCGTGTAGACCAGGAAGATGAAGCGAGGTTGGCTATTTCTCCTCTCATAGGACACCTACGGAACAATGCGGCGATATTCGCAGCAAATATAGCCGTGACGAGAAAGCTCCCCCCTGCCTTGGCTTTCAGAGCTCTACGCGTCGGGAAGGGTCAAGCCGATCTCACGACCGATGAGGTGTTGTGTATCTTGATCAAGTATGCCTCGGAG…	MFLRQSVLFTVTFLWNQTESALDNRNKTHAVALNHSSLPRPNENPFDGQTLLELQESATVNATNRVDQEDEARLAISPLIGHLRNNAAIFAANIAVTRKLPPALAFRALRVGKGQADLTTDEVLCILIKYASEYETPIGQERWYNPEKVFSLLVKTRPVDKVLDLFKAAGLQSDATKLRGLLYQDDFSELRKSMNTEWLTSRTKPDVVFGLLGLSKNYTPQPLNLYHWVLYCHQFKQKYGGKASTAKKIAEPLLATKTIPSLLLFREDFPFAHDPHHELMDLVNMIQRALYEGLIETEERISPLLACIHLRWYAQKDVLKLPTEGPFRALKAFTLAYTRRLGIEETAIQVFLRESPEEIFEFLKWISLLEQGSKKLDTL*	1	18.1931	0	14.3179	0	0	0	in process	this study
HaRxLL425	ATGCGCCTCATCTCGCCCGCCCTCGTGGTTTCCACCGCGATTCAAGCTCGTCACGTGAACTCCTCGGCTCCCGTTGACTCCGCGATGACGGAAGCTAATCCCCTGGCAAGCGCCCATCCTCCAGACGTTGGCTACGATGGCGTTCCCGCTGGGCGGGTGCGGAACCCAGACGACCCTACGACTGAAGAGAGAACGCCTGGGGAATCGTTTATGGAAGCGATCAACTTTAAGATATTTAAACTGGTGCAGGAAGCGCAGGGGCGTATTCTGGACCTGCCTGAGCAACCCAGAGGTGATATGGAGTGGTTGGATAGGTACGGTCAGGATGCTATCCTGCACTATCTCGAGACGGGTGACAAGGACCCTTCGCAGCTGGAAAAAAAATACGACCAACTTCTC…	MRLISPALVVSTAIQARHVNSSAPVDSAMTEANPLASAHPPDVGYDGVPAGRVRNPDDPTTEERTPGESFMEAINFKIFKLVQEAQGRILDLPEQPRGDMEWLDRYGQDAILHYLETGDKDPSQLEKKYDQLLYELKNAPDLGVEILESIHALFLAYMEEVANPAVQTTPKLDEQPDKFAWAMINKAWRNAEPGIRNPFESLNIPLVENYIKKYNANCRKVLIELRQRELTLLDTFSRAFNHNTVKLAKFLTMLNTFSEHRTFVLAMRIELSEIWIEEKRTIAEVASILGISSRTEYDKNFRSAGTLVRFIHQLFKKNEQLGPDIVNDLVSILGPDRATRLLIRMKTVNSRIFTILKYHMDVRLNGNGRHS*	-	83.6745	36.8499950410436d	59.8692	62.1000989276754d	82.1727	30.0364	in process	this study
HaRxLL426	ATGCGCCTCATCTCGCCCGCCCTCGTGGTTTCCACCGCGATTCAAGCTCGTCACGTGAACTCCTCGGCTCCCGTTGACTCCGCGATGACGGAAGCTAATCCCCTGGCAAGCGCCCATCCTCCAGACGTTGGCTACGATGGCGTTCCCGCTGGGCGGGTGCGGAACCCAGACGACCCTACGACTGAAGAGAGAACGCCTGGGGAATCGTTTATGGAAGCGATCAACTTTAAGATATTTAAACTGGTGCAGGAAGCGCAGGGGCGTATTCTGGACCTGCCTGAGCAACCCAGAGGTGATATGGAGTGGTTGGATAGGTACGGTCAGGATGCTATCCTGCACTATCTCGAGACGGGTGACAAGGACCCTTCGCAGCTGGAAGAAAAATACGACCAACTTCTC…	MRLISPALVVSTAIQARHVNSSAPVDSAMTEANPLASAHPPDVGYDGVPAGRVRNPDDPTTEERTPGESFMEAINFKIFKLVQEAQGRILDLPEQPRGDMEWLDRYGQDAILHYLETGDKDPSQLEEKYDQLLDDLKNAPDLGVERLESIHALFLAYMEEVAKPAVQTTPKLDEQPDKFAWAMINKARRNAKPGIRNPYKSLNIPLVQNYIKKYNAFIELRQRELTLLDTFSCAFNHNTVKLAEFLTMLGNFSKHRTFVLAMRMELSKIWIEEKRTIAEVASILGISSETEYDKNFRSAGTLVRFIHQLFKKNEQLGPDIVNDLVNILGPDRATRLLTRMKFVSPRMFEKLKDHMDVRLNGNGRHS*	-	83.0667	69.1299	69.9039	62.1000989276754d	30.3967	28.2432	in process	this study
HaRxLL427	ATGACCAGGTGCCTCCGTCTTTTCGTGCTCGCGCTCGCCGTGCCTGCTAGTCGTGGCACTCCTTCAGATCCAGCTGATGAAAAGCTGATCAACTTGACGACGCCGAACCCGGGTCCAGCTACTCAGACGGAAGCAAGTGTCTTACGTAAGTCTCGGACGACTGACGATACCAAATACGAAGCCGCTGGGGAAGACAGGGGATTAGTGACGCTGCTGGCGCAACTCATGTACGGTTCCACCCGTTTCAAGTCCATCCTCGCCTCAAGACCGATGAAAAATCCATTCCTGGAACCAGTAAAACCGGGGCGAGCGACGTGGTTGAAGGAGTGGATCGCAACCATGTTGCCGACGGTCTCGAAAAAACTTCGGGCTGTGAAGGAGGCTCTCAACGACATTAGA…	MTRCLRLFVLALAVPASRGTPSDPADEKLINLTTPNPGPATQTEASVLRKSRTTDDTKYEAAGEDRGLVTLLAQLMYGSTRFKSILASRPMKNPFLEPVKPGRATWLKEWIATMLPTVSKKLRAVKEALNDIRKRKVVVSLVARNMPFAEVFKLGITYNDLSRILGMEMTHRVPEDIKLKQVFENYLARCKKWLGKKQKEIKNTKRTKKKKKNSQSHR*	-	14.5312	0	9.94583	0	70.0698	44.7329	in process	this study
HaRxLL428	ATGCGTCTCCACTCGTTCGCCCTCGTGGTTTCCGCCGTGATTCGAGCACACCAGACGATCTCCTTGACTCCATGCGAATCCACGATGACGGTACTTGACCCCCCGGCAAGTATTCATTCTTCTGGCGGTTGCCACGATGGCGTTCCTGCGAAGTGGCTGTTGAAACCAGACGACCCTGTGACTCACGAAGAGAGGATCTGGTTACTGGCTGAAGCAGAGATTGAGTCTGCAGTTACCGAACTGGTGAGGAATGTGCATGAACAGATTCCGGACCTA	MRLHSFALVVSAVIRAHQTISLTPCESTMTVLDPPASIHSSGGCHDGVPAKWLLKPDDPVTHEERIWLLAEAEIESAVTELVRNVHEQIPDL	-	0	0	0	0	0	0	in process	this study
HaRxLL429	ATGGACCCATTGTTGGCCCCATTCACAATGGCAGCGCTGTGGACGCTGGCGCGGCTCGAGCGCGCGGTCGAGACCTTCTCGGGACAGCTGCAGTGCGCGATCTGCCTGTGTGCGTACGAGAACCCCGTGTCTCTGCCCTGCAACCACTTCTTCTGTGAAGAATGTATCCACCGCGCGCTGGAGCTGAAGACGCTGTGTCCAATCTGCAAGACGCCGGCGAACAAACGGCGTCTACGCTACGACACGACGCTACGAGAGCTTCTTCGGGCCATGGAGATGCTCAGTGCGGCGCCAGGAGCCGTGGCAATTGATAAGACCGTGGCTGCAAAGGAGGAGGTGCCGTCGAAGCGTGAAGTAGCTAAAGTTGCTGATCCGCAGCCGTCTTTGCGACGCAGTAGA…	MDPLLAPFTMAALWTLARLERAVETFSGQLQCAICLCAYENPVSLPCNHFFCEECIHRALELKTLCPICKTPANKRRLRYDTTLRELLRAMEMLSAAPGAVAIDKTVAAKEEVPSKREVAKVADPQPSLRRSRRNSTATSSLSIDVQVDGKAPLLGDHAEIKEERNAVLGTDLAERRSSPRRALLQDVKSPTTQLDPLTIGSINMATPRCVNARACKTIKGDSVETVVLQPHIDIDDGKTVNVVAARTQLDDVVEQKQQRTTRRRRQLRMTSDTVQDDDTQRVPNTRLRSATNQVVVAGINPEMSSLQTPTLRKRRRSAIIGVAPDAVESIALKKKAVSSGQTSPRLDSAGTLSLAVDYQTQPLPNVEAKVIYQVGDLVDVIERQWVGINKRGGAARIT…	-	0.357783	0	0.996623	0	0	0	HE574778	Fabro et al. 2011
HaRxLL430	ATGCGGCCCTTCTACCTCTTTGCGCTCTTCCTGAGTGCTACGTTTGGGCTTGTCATGGCTGACGTCGTGTCGGCCTCGAGGGAAGTTGTGGCCACGACACCTGGCGATGATGAACGCGCGTCCACGGCTATTAAAAAAAAAGGACTGCTGAGGGTTGATTCTCCTGACGTGAACCAACTAGAAGAACGCTTCTCTCCCTTCGAAAGTCTTGCTACCATGTTCACCTACTTGATCAAGCCATTCCAACCCGCGTTCACCAAATTGAAACAGTTGTTTGCGAAGGCACATGGCACCACCGTTCGTGGTCGTCCAACCTCTACGACCTTGAGCTACCGTGACCTCGTGAATGTTGTCCTGTTGAAAATGGTCCACAAGTCACCACCTCATACGGCGTTGCTA…	MRPFYLFALFLSATFGLVMADVVSASREVVATTPGDDERASTAIKKKGLLRVDSPDVNQLEERFSPFESLATMFTYLIKPFQPAFTKLKQLFAKAHGTTVRGRPTSTTLSYRDLVNVVLLKMVHKSPPHTALLSSLRSEFVDHTFDVRLTTAAKVVLTKDFCKFLVSPRPYLSHRETADLSVIVTLRNYLSEFELAILISRAVEKMPHTATPVQCEQFRVWRDKDKTPQRVMDAFRGQLPLLSEPGFKEPSPFLPGDKTILDKIASDYAAFLGSRKELTNSRKI*	-	28.3721	0	15.5089	0	35.5319	7.17280454723702d	in process	this study
HaRxLL431	ATGCAGCTCCTCCGTCAACTCGTGCTCGTAGCCGTTGTGACGAGTTCCGCCTCAGCCGTCGATGTCCCGGCCATAGCCACGCCGGTCGAGGCATCGCAGCAGCGCACTCACTTACGCGGTCTATTGGCCAAGCTCGTCACGTACGAGTCGGCAGTTCCGCCAGTCAGAGAACTGGTGGCTACTTGGGGAGAGGGCGGGGTCGGTGACTCGCGACCGCTTCGCCCTCTTGAAGAGAATATCGTAGGTGGACAGACAGTCGTGGTCTTTCACGATCGCCGTCTGAGCCCAGAGGCCAAGATGGAGTCGGCCGTCGTGGCTTTTGACGTGCGGTCAAGTCCCAACTGCGTCGTGAGCGTGTGCGGGGAGCTGAGCAAGTGGTATTTGGGCTCCAAAGAGCAG…	MQLLRQLVLVAVVTSSASAVDVPAIATPVEASQQRTHLRGLLAKLVTYESAVPPVRELVATWGEGGVGDSRPLRPLEENIVGGQTVVVFHDRRLSPEAKMESAVVAFDVRSSPNCVVSVCGELSKWYLGSKEQCFDLRIAPKSTDKLENGLIRGVSAAYSSRRPVASNLYLKFDATNFIDGSKCEYEILSGSKTVREEEVASGLQTAVA*	-	22.1691	0	13.7194	0	0	50.4768	in process	this study
HaRxLL432b	ATGGGGAGAGCTCGTGGTTTGCTGCTTACTGTAGCTGCGACGTTTGCCATTACAGCAGCAGTTGATAGCTGGACGGACCCGACGGCATTGAGCTTGACGCTTTCACCTGCTGCAGACTCGCTCATCTTGACACGGAACAACAACCGGACGCCCACGACCTCGTCCGAGACTGTCACTGACGGTACAATACCCAGTGGAATGCCGGATGCAAGCCCGCCAGTTGTCGCCTACACTCCAGTTACGACCGAAGCGAACCCACCAATTGTCGCCTACACTCCAGCTGTGACCGCCCCTTTGATCCCTCGTGACTCGGACTTTGACGCAGCAATGGCGTTTGAAACCGAGGAAGAGACGGACGAAAGTTCTCCTAATGCTATGGCAACACCCAGTACGAGATCG…	MGRARGLLLTVAATFAITAAVDSWTDPTALSLTLSPAADSLILTRNNNRTPTTSSETVTDGTIPSGMPDASPPVVAYTPVTTEANPPIVAYTPAVTAPLIPRDSDFDAAMAFETEEETDESSPNAMATPSTRSPPDHRPNSAPVAHPNVTTTPPASSPNKSSLAPVDTLNNRNGAVKAGDSAGMATVLPIVFGSIACVGVLAAAVTIKKRRSTEKGEETCRPNPDCEYSGADLTPDNRALRTAQVGSPPIARKAAVAPATTGAKDLAASTATADYVRTNSSVSSTSPFGSTRCKVRVSSPNQGFFANRETNMEFQATRTLRGEGNDATLASDRARVTSSRSTLQSQQ*	-	53.6562	0	19.7409	0	0	7.17280454723702d	in process	this study
HaRxLL433	ATGGCCACATCCTCGCTTCTTTCTGTGATGCTAACGATTTGTTTATCACTAACACAGCATTTAGGAAACGTGCGCGCAACAACACGACATAGACACTACGACTTAAGGACCACTGCATCTTCAACAAAATCGACTACATCATCTGCAGCCAAAGGACGAAGACATTATGCAGTAGCGCGCAATCCTGGGGGGGGCACTCTCACACCGTCGGACCACAAGCTCGTCACGCTCGACTTCGACCTCCGTGCCTTACGTGGACTATGCCGACGTCAAGAACAAGCACGTGATAGAGAAGCTGAAACGCGCTTGGCAACACATCTTCTTGTCCGTGACTGCACGTACCGCACCTTGTACCGCGAATATATCGAGGTGTACCTCGCCGACCCACCGCAAATAGGA…	MATSSLLSVMLTICLSLTQHLGNVRATTRHRHYDLRTTASSTKSTTSSAAKGRRHYAVARNPGGGTLTPSDHKLVTLDFDLRALRGLCRRQEQARDREAETRLATHLLVRDCTYRTLYREYIEVYLADPPQIGTTTNQRCTSTLHSALEAAADSVGYMPLVKHGKEVDPELSRLLYEQRQLRQLIYNDHTQDVKALRTKRNRLLHRIRERSKALAGAFIEEKLAIIEQSNRSTHMFEATRALFRRRLPSLSLHDSTGGYILSRQEAGIQIKQHFQGQFFDPTRTPVADDGVKRPLNNPITAFEIERAFRHLRNERATGPDSIPAELLKYGSELLARPLADIINRGLATRYDIHLGDGILLGLPKPAGQFASLRPIVLLNSIRKAISLVVLRRISPKVKQ…	-	0	0	0	159.703	0	0	in process	this study
HaRxLL434	ATGCGTCTCCACTATGTTGCACACGTGATAGCTGCAGCTCTAGCTGCCAGTGCTTACGGACTTCAAGCTGTCCCCGATGCGGCCAACCTCTCGCCCCTGCAGACGTCTACCAAGGCCCAGCATCAGACCAGTGTCGCTGAAAAGACCGAACGATTCCTCGCAAGCGACGACAAGGATCTGCCGCTGATGGTGACTTCGACCGAGCCGCTATTGTCAGCTCAGCAGGAAGGTGGCGCTGGCCGACAATTGCGCGCCGACTACGAGAAGGGCAATAAGGCCAATAATGATTGGCAAAAGATGTCCAAGTATAACGCCGGGCGGGGTAACCTACCGGATAAGAAAATGCTCAAGCAAATCAAGGAACCCAACCAAAAGATCTGGCCAGATGAGAACAACTTT…	MRLHYVAHVIAAALAASAYGLQAVPDAANLSPLQTSTKAQHQTSVAEKTERFLASDDKDLPLMVTSTEPLLSAQQEGGAGRQLRADYEKGNKANNDWQKMSKYNAGRGNLPDKKMLKQIKEPNQKIWPDENNFGEIKRSDRGHGEKI*	-	657.715	58.8293	153.886	46.5750741957565d	111.503	6.44415	in process	this study
HaRxLL435	ATGCGTCTACCGTACCTTGCATTAACAGCTCTGGTCGCTGTTTTCTCTTCAGGCGATGCGGTCTCGACTGCTGTCGGCTCGGAGTCTGTTTACGAGTCTGACGTCCCTCTCGTGCTTTGCGAGACGGATGAATCCGTCAACAGAGCAAACACGCAGAGGTTTTTGAGAGCCACTGTTGTGACAAGAGATTCTGTCTCCATGCCTACTATTATGGAAGAGGGGATGGTGACTTTTCCAAGCGTACTTTGCATGTCCTTCTCTGCAACCATCGAAAAAGTCAAATTCAGTATGGCGACCTTGGAGAAAGGCGGCAAAGCGACAGAAGCGATGATCACAGTGATGAGCAACCTAGCGGAATCAATTCGGCAAGCGACGGGGTCCCAGGCGGAAGAGTTGGGT…	MRLPYLALTALVAVFSSGDAVSTAVGSESVYESDVPLVLCETDESVNRANTQRFLRATVVTRDSVSMPTIMEEGMVTFPSVLCMSFSATIEKVKFSMATLEKGGKATEAMITVMSNLAESIRQATGSQAEELGLGVIIYKALHEHRNQHVFVDRVSRNKTRKELLKRIRIDHVTACLQ*	-	0	0	0	0	0	0	in process	this study
HaRxLL436	ATGATGTTTTTCGGATTGGTGTGTGCGTGTGTGGCCATGTATATTGTAGGTCGCCACCATGTGGAAGAGCTCATGGCTTCTAGGGGCGGTGCAGTGCCTGTACCGCTAACGCGGACAGCAGACGGATGGATTACGAGCCATGCCGTTGTGGAGCAGTGGGTGCTATTGGGAGATATCTACCTGACCCCACAGGGACTACGAGTCCGCAATTGGAAAAAGCGAAGTACCTTGGGCATCGAGTCGGAACCAGCAGGCAGCCGCATCTTGCGGCAAGTGAAAGGTCTTTTGACTCGAGCCACGTCGGAAGAAAATATTGGTGACAATGATCCGGAGCATCGCATTTGTAAGCTGCTGCGAAAGACTTCCGGAAGCTACAGTGACATCACGGTGGAGATTGTG…	MMFFGLVCACVAMYIVGRHHVEELMASRGGAVPVPLTRTADGWITSHAVVEQWVLLGDIYLTPQGLRVRNWKKRSTLGIESEPAGSRILRQVKGLLTRATSEENIGDNDPEHRICKLLRKTSGSYSDITVEIVDTPKTTNILSHDRLGG	-	24.436	22.1099970246261d	26.7865	0	0	8.23735	in process	this study
HaRxLL436b	ATGGGCCCCGGGGTGTCCGATGCGCTTCCTCGTGCATCAAGCAGCAGCAGCTCTCTCAGCGAGCGATCTCCTCTGCTACGTGCACTGGACCAAGTTGCTTCCTCTTCCTGTGAGGACTTCTACATGTCCATGCCTGCACTGCCAAGCGATGGTAGCCGCCTCTCGGACAGTGGCCAGTTCGAGCCGCTGATCTTTGCCGAGAAGGCGCTGGCAGCGCTTCTAAATGGAGTGCTACTCTACGCACTGGGCTGTATCGTGGGTGTAGCAGTCGTGTCTCTTAATTTTGAGGGTGTGTTGGGGTCACGCGTGAACTGGTGGCTGGTTTTTCTGCCTTTTTGGCTGGCGAATGGCGCCATACTATACGCACACGTGACGTCGACTCGTCACGCTATGACGCTT…	MGPGVSDALPRASSSSSSLSERSPLLRALDQVASSSCEDFYMSMPALPSDGSRLSDSGQFEPLIFAEKALAALLNGVLLYALGCIVGVAVVSLNFEGVLGSRVNWWLVFLPFWLANGAILYAHVTSTRHAMTLRRWAEVESMSNEPLLPLLRRIVLVYAISFPLTLLLLWSELAFCASLQHHTATSLYFCYAPLMVIQVAFVVRYLLCRSDSTLPMARPSVSWWLVFAPFFVFELLMAGSLLLVLYNEFSGTYRLTRWQLAASVLYTLALVAGTSGELMLLERVDYHWGTFTVPSGMMFFGLVCACVAMYIVGRHHVEELMASRGGAVPVPLTRTADGWITSHAVVEQWVLLGDIYLTPQGLRVRNWKKRSTLGIESEPAGSRILRQVKGLLTRATSEE…	-	53.2237	22.1099970246261d	53.573	0	0	8.23735	in process	this study
HaRxLL437	ATGGTCAAGTACTTCCGTCTCTTCGGACTCGCGCTCGTCCTGTTCGCTCATTGCGGCGCTCTTTCATCCCCAGCCGTCAGAAAGCCACCCCAGTCGACGTCGCCGGACTTATACCAATCCGCCCAGCTGGAAACTGACGACAAACGGATGCGTCAAAGGACCGACGTCACCAATCTGGCCGTCAGTGAAGAGAGGGCAGCGTTTGACGTTGGCCCGCCGACTGAAAAGGGCATTACCCGTCTGATATACAAGCTCAGGAATTGGCGTTGGGTCAAGGACCCGTGGGAGAAGCTAAAAAACTCAAAGCTGATGAGAACGCTAAGACGTTGGATAATCAAGAAGTGGAGATTGATCATGGGGGTGCCGGCAGGGAAGAAGTCCACGTTTGACGAAAAGGTT…	MVKYFRLFGLALVLFAHCGALSSPAVRKPPQSTSPDLYQSAQLETDDKRMRQRTDVTNLAVSEERAAFDVGPPTEKGITRLIYKLRNWRWVKDPWEKLKNSKLMRTLRRWIIKKWRLIMGVPAGKKSTFDEKVVTAQVFAHKVASHEDMYKQGGVRLEHVAEGLGLTKDDFKATGVEKLEKIDKWLVYETYKKNIEELEKAKKV*	-	22.0066	36.259909477136d	21.2498	0	6.70881222372422d	14.265	HE574779	Fabro et al. 2011
HaRxLL437b	ATGATCAAATCCTTCCGTTTCCTTGTGCTGGGGCTCATTGTGTCCAGTGGGACTGGTGCCTTCTCGGCTCCAGTAGCCGAAACGCTCACAAAGTCGACGACGCCGACTCTGGACCAAACTGCCCAGACGAGTGCGGACGGCAAGCGGACATTTCGGGCGGCCGTCCTCAATAACGAAGCCTTTTCTGAAAATAGGGCTTTCGTGGACCCTAGTGCGCAGTTAAAAGACGGCGGTAATCGGCTGATTTCAACACTCAAAAAGTGGACTGATGTCGAGTTTGTGATGGAGAAGGTACAATACAGGGCGCTGAAACAGAAGCTGAGAGAGTTTATCTTAACTCATATGAAGAAACTTTACGACCTGATCCAACGGATCAGAAAAGCAGGCATGCAACGCAAG…	MIKSFRFLVLGLIVSSGTGAFSAPVAETLTKSTTPTLDQTAQTSADGKRTFRAAVLNNEAFSENRAFVDPSAQLKDGGNRLISTLKKWTDVEFVMEKVQYRALKQKLREFILTHMKKLYDLIQRIRKAGMQRKFKRRVVRATSLINANVDLVTLFEKGITPNAHTFAQDILMKDPKMDAATRQQKEEQIGEYVRFYRRQLKLTKA*	-	23.2891	0	26.8817	0	8.38596139746297d	18.2276	in process	this study
HaRxLL438	ATGCCGAGGCGTCGGCAGTTGCGCTTGATGGTGACTGTGGCGACGCCAAGCTGTTGTGCGGCTTCACGTTGCGACATGTGGAAGTACTGGGCCATCTCTTCCGTGGTGAAGTCAAAGACGACGCGGCTCTTGCGGACCTTTTTGTTGGGACTGGCTCCAGGCTGGGTGCGCGTCTTGGTCGGAGAGATGGTAGGCGAGGCCAAGTGCAATGGAGACAGCGCGGGCGTCAACAGGAACGTGTTGACGGTCGGCAGCTGGCGGAACGACGCCGCTGAACCGCAGTGCAGCGGATGCGCGACGCTGAACGTACTACAAGCTGAGAGAGGCATGCTGCTCATCATTGCGAGGAGATGCGGAGATGGAGATGGG	MPRRRQLRLMVTVATPSCCAASRCDMWKYWAISSVVKSKTTRLLRTFLLGLAPGWVRVLVGEMVGEAKCNGDSAGVNRNVLTVGSWRNDAAEPQCSGCATLNVLQAERGMLLIIARRCGDGDG	-	0.112832604076714d	0	0.272153746392973d	0	0	0	in process	this study
HaRxLL439	ATGTGCGTGTACTTGGCGCCGCGATGGCGTCGACGTTCCTTCGTCTTGACTGTAGTTTATACGCTCCTGCTGCTCTGGACGACGGATGCCCGCGCTCTGCGTGACCTTGGGACGAGTCCGGAGACGTGGGATGCAGCAGGTTCCGGTTCAAACGCAGTGAGTGGAGGCGTCACGGGCTTCTCGGTGGAGAGCTCAACACCCATGATGACAAGAGCGTGGAACTCTGGCAGCTTCAGCGACGGCAGTGAGCTCAACCGCGACAAGTCTGTGACGTTCGGTAGTTTATTGATGGGGAAGGAGGAGAAGGAGACGGGGGTGGCTTTGGTGAGTCACTCTAGTTCATCTGCAGCTGAGGACCACGAGGTTCTTATGACACCGAGTGCATCTTCGTCCACTGCA…	MCVYLAPRWRRRSFVLTVVYTLLLLWTTDARALRDLGTSPETWDAAGSGSNAVSGGVTGFSVESSTPMMTRAWNSGSFSDGSELNRDKSVTFGSLLMGKEEKETGVALVSHSSSSAAEDHEVLMTPSASSSTAATSNSRCSVKGRRDHKNENIGHVQLSDEGSKDVGSGTNADSKLYNDGTIGATGTTNEAPRITPPSVPTSRALPPHHEALSAKAKEWSSSFSSSKTKSTGRSEEASDSADVLENSTKSASSTVTSSSSFDQTLVVVIIGVVGAIGAFLLVVSRKVLQETGDDDDSEDSSLF*	-	99.0048	0	95.6776	0	0	14.345609094474d	in process	this study
HaRxLL440	ATGTCCAAGCTCTTCCTCCTGGTCGTCCTCGCCCTCGTTGGGTGCGCTCGCGGTGATGCTCTTTCGGCTACGTCAGATGGAAAGCTGACCAAGCTAACAACGCCGAACGGGGACCAAGGCACTCAGTCGGAACAGGACGGTAAACGGGTGCTCCGAGCGATAAGCGCTCGCACTCTATTCGAAGGCCAGGATGGAGTAATTCCATATATAACCACGAAGACCAAGGCCAGGTACGGAGCTGCACGGAAGGTGTACAAGAAGTTGGGGCACAAGAAAACCCCCGTCGAAGCGTTAGTTCGTAGGGAAAAACCGTTTGGCTCTTGGGTCATGGACACGATCATTTCTGCGAAGAACTGGGTCGTCAAACATGCCGTGGCTTTCTGGAGGTTCATTACCTTA…	MSKLFLLVVLALVGCARGDALSATSDGKLTKLTTPNGDQGTQSEQDGKRVLRAISARTLFEGQDGVIPYITTKTKARYGAARKVYKKLGHKKTPVEALVRREKPFGSWVMDTIISAKNWVVKHAVAFWRFITLSKKKKK*	-	15.715	76.9592	22.8291	0	15.0948	20.3567	HE574780	Fabro et al. 2011
HaRxLL440b	ATGTCCAAGCTCTTCCTCCTGGTCGTCCTCGCCCTCGTTGGGTGCGCTCGCGGTGATGCTCTTTCGGCTACGTCAGATGGAAAGCTGACCAAGCTAACAACGCCGAACGGGGACCAAGGCACTCAGTCGGAACAGGACGGTAAACGGGTGCTCCGAGCGATAAGCGCTCGCACTCTATTCGAAGGCCAGGATGGAGTAATTCCATATATAACCACGAAGACCAAGGCCAGGTACGGAGCTGCACGGAAGGTGTACAAGAAGTTGGGGCACAAGAAAACCCCCGTCGAAGCGTTAGTTCGTAGGGAAAAACCGTTTGGCTCTTGGGTCATGGACACGATCATTTCTGCGAAGAACTGGGTCGTCAAACATGCCGTGGCTTTCTGGAGGTTCATTACCTTA…	MSKLFLLVVLALVGCARGDALSATSDGKLTKLTTPNGDQGTQSEQDGKRVLRAISARTLFEGQDGVIPYITTKTKARYGAARKVYKKLGHKKTPVEALVRREKPFGSWVMDTIISAKNWVVKHAVAFWRFITLSKKKKK*	-	15.715	76.9592	22.8291	0	15.0948	20.3567	in process	this study
HaRxLL441	ATGTCGCCTACTTTTCTGCTGCCGCTGACCCGACGCTCGCTTCCATTTACCTCCTCGTTGCTTCACTTTGTCTCATCATCGTGTGCGTCTCCTATTTCAAATCGTATCCAGTTTCTCATTTCATCCAAGTCTCGGGACCTCGAACGTTCTCTGCGTCTCCATTATCCGGATCTTTTAATATCCCACGAACACGAATCCGTTCCAAACTGGGGCGAGCCAAAAGATCTCCAAGAAGCACTAAATGTCTGTGATGGAGTGATCTTAGCAGCTAGTGGGTCTGGTGATGATTGTTTCAATGTACCGAGTGACTTGACGGAGGAATGGCTTCAATGTGAACAAAATGTGACATCTTTGGTGTCAGAAGCTCATCGGGTTGTCAAGTTATCGTGGATGGAAGGA…	MSPTFLLPLTRRSLPFTSSLLHFVSSSCASPISNRIQFLISSKSRDLERSLRLHYPDLLISHEHESVPNWGEPKDLQEALNVCDGVILAASGSGDDCFNVPSDLTEEWLQCEQNVTSLVSEAHRVVKLSWMEGFVSAQSPLAVGRATWEIEQELKSRLGGGDASAHNLTIVRAPTGMDAFLRGRLFDLVCGRTLSISIKHGRVAFVHPSDVAETLSALVVKEDTGVADAGRLFKLTGPESLTFPDVAELLSEGIGEKVNYSYFPLWAVQPARWVHGVPGDAIEEELAVIRALEAGTQQAVDTTLMETLLGRKPRSFCAFIAENAAAWPRTDPK*	-	14.9652	0	21.3649	0	21.8036	23.5669	HE574781	Fabro et al. 2011
HaRxLL444	ATGCTGGGCTTTGCCACTTTCTTGGGCATCTTCAGCGGTGTGAGCTGTGCACTGGAAAAAGGTCGAGGAAAGAGTGATTTGCTCAATCCATTTGTAGGGGGATGTACAGCTGGCACGGTTATTCTGCCTAGAGAGCTGCGGAATCCACGTACTCTTCTGACTGCAGCCATTCTGTGCGGATCAGCTTCTGTGGCGCTGCATTACTTTATCCCGAGTGGAGACAGGAAGAACGAGAGTGTTTTAATCGAGACGCGA	MLGFATFLGIFSGVSCALEKGRGKSDLLNPFVGGCTAGTVILPRELRNPRTLLTAAILCGSASVALHYFIPSGDRKNESVLIETR	-	10.1219	11.054998512313d	18.3987	0	0	11.0951	in process	this study
HaRxLL444b	ATGACTTGCTATAAACGTCCAACTCTCGTGACGTCCCCCACGCTGTGCATGGGCTCTATGGGCGGCCTCCTGCCTTTACTGACCGTCGGAAACGCCATCTCCATCTCCGAAAGTCGAGATTCTCTCTGCGCGCCACCTACGGCCTCGAAAAGAGCGTCTTCTGACTGCGTTTCAACGACGACTTTGCTCATTTTCCGAGGCATTGGAGCCGGATTAGCCTGGACGATCGGGGTAGATGGCTACGCACTAGCGAACAAAACAGGTGCGGAGTGGAAAAGGCAAGTAGCTGCTCATCCAGGGTCTAGCGTATCGCGCGAAGTTGCCAGGTCACTAGCACGGCTCAGTATCCGCAACATGCTGGGCTTTGCCACTTTCTTGGGCATCTTCAGCGGTGTGAGC…	MTCYKRPTLVTSPTLCMGSMGGLLPLLTVGNAISISESRDSLCAPPTASKRASSDCVSTTTLLIFRGIGAGLAWTIGVDGYALANKTGAEWKRQVAAHPGSSVSREVARSLARLSIRNMLGFATFLGIFSGVSCALEKGRGKSDLLNPFVGGCTAGTVILPRELRNPRTLLTAAILCGSASVALHYFIPSGDRKNESVLIETR	-	24.4006	55.2749925615652d	37.8452	0	0	22.1499	in process	this study
HaRxLL445	ATGCGTCTTCACATCCTGCTCTTCACGCTATCGTCGTCGACAAGTCTCGCACTGACTGGCTCAACAACTATGGACCCATTTCACCCAAGTGTCGATACTCTCTTGGCTGCGGATCGCCACATCGGTGAGCGTGTTACTCGTCAGCGTCATCTACGGGAGGAGGTTGGGCCTGAGACTTTAAAAGTTGAACAGGTGACCACAATGATCGCCAAGCATGAATCGGATCTAATGGCGCTTGCCGATTCTCTTGATATACACCCACTGAACTTTCTGGTGGCACTAAAAACATGGAATGAAAAACCGATAAGCGTAGCTGATCAGTATCAAGAGCGCTGGGAAATCAAGAACGGGGACACGACTCCGAGCCACCCGCATCGTTTCTGA	MRLHILLFTLSSSTSLALTGSTTMDPFHPSVDTLLAADRHIGERVTRQRHLREEVGPETLKVEQVTTMIAKHESDLMALADSLDIHPLNFLVALKTWNEKPISVADQYQERWEIKNGDTTPSHPHRF*	-	25.0256	66.3299910738783d	59.6745	485.214	439.24	175.751	HE574782	Fabro et al. 2011
HaRxLL446	ATGGCTGTCATTCTAACATCGGCGTCCGAGGGCACAAGACATACCTACTCTTTTAACCCCCCCCCTCGTTTCTCCCTTCTTGCCCGTGCGAATCGCATTAGTATGCGTTTCCAAAAGTCCATTTTGCTGCCACTTGCTACCTTCGCTGCTTGCTGCAGCACCAACACAATGGCCGAGCGTCGACTTCGGTCCGATTCTCAAGTCCAAACCGGAAAGGAGAATCAAAGCAGCGGTTCTCACACAGGCGCGGTGGGCCTCTCCAAATTGCAGGAAATGGACCCAAAAGAAGTGGAAAAGCAGGTTAGAACGGTCGTCACTAAACTGCCCCTTCCCCCGGGTTTCTCAGCTGACTCGATGGTCAAACTCACCATGGCGTCTTTAGGCAAGACCAAAACCGAT…	MAVILTSASEGTRHTYSFNPPPRFSLLARANRISMRFQKSILLPLATFAACCSTNTMAERRLRSDSQVQTGKENQSSGSHTGAVGLSKLQEMDPKEVEKQVRTVVTKLPLPPGFSADSMVKLTMASLGKTKTDPKFAEQMLQQTDKAQEKMEKREITGIEDLSKMGKKAGKEVETGGAK*	-	101.892	138.539	115.688	0	103.303	24.1193	HE574783	Fabro et al. 2011
HaRxLL447	ATGCGATTCATCGCCCTCACCCTTGTTGCGTCAACCGCTCTTCTGCCCCGAACTGAGAGTGCCACGGAGGCTGCTGGTTCCTCGACGACGGATCAACGGGACGCAGCTGTTGTCGTCCACGTGACCTCCGATTACTACGGCTCCCTTTCGAGCAGGTTGTTGCGGTCGCAAGTAGGACCTTCTGAAGTTCTAGAGTCCGCGATCAGTGCGGTTGCCAGTCGTATTAAGCCAGCCAAATCGTTCTTCGGGATCGGGACCGCGCGCGTTAGACGGTCGATATTTCATGTGGCCGGAAGGTGGTATAGCCATGGAGATCAAGGAGCCTGTTATCAAAGC	MRFIALTLVASTALLPRTESATEAAGSSTTDQRDAAVVVHVTSDYYGSLSSRLLRSQVGPSEVLESAISAVASRIKPAKSFFGIGTARVRRSIFHVAGRWYSHGDQGACYQS	-	0.112832604076714d	0	0.755899	0	0	0	in process	this study
HaRxLL448	ATGTGCGGGCTCATTTGCGGGCTCAGCTTGGGACTGGTGCCGGCTACAAATCCGCTACCACTAGACGAGGCGCGTCGGCTTCGCGCCAGCCGTGACGAAGACGACCGACGCAGAGCCCCAGACCCAGAACTCGCACTGGCAAATGCAGTCTCCATAACTTCTAGGTTTCCACTACGTGACTGGCGCGTCATCGTCGGTGGCGCTGTACTTGCAAACCGCGAGCTTGATCCCACTTTGTTCGAAACTGGTGGCTCA	MCGLICGLSLGLVPATNPLPLDEARRLRASRDEDDRRRAPDPELALANAVSITSRFPLRDWRVIVGGAVLANRELDPTLFETGGS	-	8.67857	73.438516814732d	13.1824	0	0	2.85774763041521d	in process	this study
HaRxLL449	ATGGCATCTGCGAGAACTTTAGCCACTCGGGACTCCTCCACTTTCTCTCACAACTCAATTTGCCGGTCGTCGAGAACACCAGGACTTCCAACGCTCAAGAACTCTCGCATTCATTTCCACCACTCAACAATGCGTCTTCATTACGTACCACTCCTAGCAGCAGCTGCTCTAGCTGCAAGTGCTCACGGACGTCAAGCTGTCGTCGGTGCGCCTGAGGCGGGGCACCAGACCGTGTCTCCCGCAATGGAGAAAGGTGCCATGGGGAGGCACTTGCGCAGCCACGACGACTCCGACAACCGCTCCTACAAGCCTTACAACAACAACATCAACGGCGACTACAGCAGTTACACGGGCAACAAGAACAATGACAAAGTCATCACAAACGCCTTCTATAACTGG…	MASARTLATRDSSTFSHNSICRSSRTPGLPTLKNSRIHFHHSTMRLHYVPLLAAAALAASAHGRQAVVGAPEAGHQTVSPAMEKGAMGRHLRSHDDSDNRSYKPYNNNINGDYSSYTGNKNNDKVITNAFYNWEEDRSLFSDSKDTKKGNGEAEGESESSSVSSSDISSMMPPTGAPLAVPAKRRDRLDNSVKRLTESVADKKSADN*	-	1.3355	44.2199940492522d	0.309115	505.363	522.168	492.084	HE574784	Fabro et al. 2011
HaRxLL452	ATGTTGCGCACCACGATCTTCTTCAATACGGTCGTTACGGCTCGCGTGGGTCTTGTATACGGGGCGACAGACGAGACGGACGAGGCAATAGGGGCGGTGGGGAATGGCCCCCCTCGTCCACTGCGTTTGTGGCCGTTGCTGCTGCTGCTTCGCTCGTGCTTCTTGGCTTTGTCACTGCTGACGAGGAGACGACGATCGGGGCCACGACCCCCACGCCCGCGGCCTTTGCTGCTGCTGCGGCGAGGCGGCAGCGGTGGCGACATGGCAGGAGCTGGACGAAACCGTGTCGCTTGGCGTGTTTTGGTA	MLRTTIFFNTVVTARVGLVYGATDETDEAIGAVGNGPPRPLRLWPLLLLLRSCFLALSLLTRRRRSGPRPPRPRPLLLLRRGGSGGDMAGAGRNRVAWRVLV	-	4.95977	0	4.5994	0	0	2.85774763041521d	in process	this study
HaRxLL453	ATGCTGCATCTTTCTCGTTCTCTCTTCTTAACGATCGGGCTGGGGCAACAGTCGACGGTCTCTGCAGTCCAAATCTTACCCAACCTTCTGAACGATGGCAAGGAATTTTCGCTCAAGAAACGGCAGACGGGACGTCAACAGCTTGTTCGCGTTTCTGTCTCGCAGCCCTACCCCCAGGCCGGTCATTCTTGGCCACCCGTTAGCAAGATGGCGTCGCGACGAGTGTTGCGCGCGTCGCACGTAGCAGACCTAACATTTATCCTACCGTCATGCTTTTGCATGCGCCCACGAGGCTTAATCTCTACGTACATGCTGCATCTTTCTCGTTCTCTCTTCTTAACGATCGGGCTGGGGCAACAGTCGACGGTCTCTGCAGTCCAAATCTTACCCAACCTTCTG…	MLHLSRSLFLTIGLGQQSTVSAVQILPNLLNDGKEFSLKKRQTGRQQLVRVSVSQPYPQAGHSWPPVSKMASRRVLRASHVADLTFILPSCFCMRPRGLISTYMLHLSRSLFLTIGLGQQSTVSAVQILPNLLNDGKEFSLKKRQTGRQQLVRVSVSQPYPQAGHSWPPVSKMASRRVLRASHVADLTFILPSCFCMRPRGLISTY	-	2.164	0	1.00554	0	0	0	in process	this study
HaRxLL455	ATGTGGCGGCGCATCTGGCACATTCTCGCAACGCTGTGTCAAACCCGGCTGTGGGCGGATCGGAACGACGCGGTTTATCAGGCCGCGACGACGGACATCACAAGTACCATGACCAGCTTCTGGACCGCCTGCATCCGACAACTTAGAGCGATCGCAATCCGAAAGCATCGAAAAATGTCGTCGGCTATCCATGGTGCCATGCTGTTCGCATGCATTGAGTTACTCGAGCACAAACCTTGCAGGTTGCCCGGCGTTCTTGAGGAGGTCCCTGGCCTGCCCCCGGAGCTGCCTGCTTGGCTA	MWRRIWHILATLCQTRLWADRNDAVYQAATTDITSTMTSFWTACIRQLRAIAIRKHRKMSSAIHGAMLFACIELLEHKPCRLPGVLEEVPGLPPELPAWL	-	1.52834	0	1.90814	0	6.70881222372422d	2.85774763041521d	HE574785	Fabro et al. 2011
HaRxLL455b	ATGGAGTCCACTGGAGAGGACATCCGGGATTTACGCCTCAACCTGCAGGAACACGGCTTCGTTTTCGAGGCCCACCCACAGCTTCATCAATTTCCTTGGGCGGCCCCTGACACTACGTCGAATCGCTCCATCTCAGCGGCGATAAAACGGCAAGCCTTCAACTTTCACAAAAAAGGGTTGGCCCGTCCTCTGGGGATCTTCTTGGACAGACTGGAAGCGCGGGCTGGGCAGGACGCATGGCAGCGCGTAGCTTGTTGTCAAACTCCACAGCAAGTCTGGGACCATGGACAGGGACTTACGGACTATCAGGTCTGGACGGGATATCGGATCGCGACGCGACAACTTAATTTGCACCATGCAGGGCGCCTCGACCACAACCTTTGTCGAAAGCAACCGGGG…	MESTGEDIRDLRLNLQEHGFVFEAHPQLHQFPWAAPDTTSNRSISAAIKRQAFNFHKKGLARPLGIFLDRLEARAGQDAWQRVACCQTPQQVWDHGQGLTDYQVWTGYRIATRQLNLHHAGRLDHNLCRKQPGCPGNEETLAHVLWECPYAVALWEKLIGHWTGERPSRRRTKDFFDASASRRVVNIPAHRKALLAIRFPEDGEAAERMRRRIWHILATLCQNRLSADRNDAVYQAATTDITSTMTSFWIACIRQLKAIAIREHQKMSSAIHGAMLFECIELLEHKPCGSPGVLEEVPGLPPALPAWLRLYQRSCT*	-	0.0376108680255711d	0	0.235103	0	0	0	in process	this study
HaRxLL455c	ATGAACAGGGACTTACGGACTATCAGGTCTGGACGGGATATCGGATCGCGACACAACAATTTAATTTGCACCATGCAGGGCGCCTCGACCGCAACCTTTGTCGAAAGGAACCGGGCACTGTGGGAAAAGCTGATCGGACACTGGACGGGGGAGCGGCCATCGCGACAGCGGACCCAAGATTTCTTTGATGCGAGCGCAAGCAGGCGTGTCGTCAACCTACCCGCGCACCTCAAGGCCCTCCTTGTGATTCATTTCTCAGAGGATGAAGAAGCAGCAGAACGGATGTGGCGGCGCATCTGGCACATTCTCGCAAAGCTGTGTCAAACCCGGCTGTGGGAGGATAGGAACGACGCGGTTTATCCGGCCGCGACGACGGACATCACAAGTACCATGAACATC…	MNRDLRTIRSGRDIGSRHNNLICTMQGASTATFVERNRALWEKLIGHWTGERPSRQRTQDFFDASASRRVVNLPAHLKALLVIHFSEDEEAAERMWRRIWHILAKLCQTRLWEDRNDAVYPAATTDITSTMNIFWTACIRQLRAVAIREHRKMSSAIHYAMLFACIE*	-	0.122235321083106d	0	0.167064	0	0	0	in process	this study
HaRxLL455d	ATGAACAGGGACTATCAGGTCTGGACGGGATATCGGATCGCGACGCGACATTTTAATTTGCACCATGCAGGGCGCCTCGACCGCAACCTTTGTCGAAAGGAACTGGGGTGTCCAGGGAATGAGGAGACGTTAGCGCACGTGGTTTGGGACTGTCCCTATGCCGTAGTACTGTGGGAAAAGCTGATCGGACACTGGAAGTGGGAGCGGCCATCGCGACGGCGGACCCAAGATTTCTTTGATGCGAGCGCAAGCAGGCGTGTCGTCAACATACCCGCGCACCGCAAGGCCCTCCTTGCAATCCGTTTCCCGGAAGCAGCGGAACGGATGTGGCGGGGCATCTGGCACATTCTCGCAAAGCTGTGTCAAACCCGGCTGTGGGCGGATCGGAACGACGCGGTT…	MNRDYQVWTGYRIATRHFNLHHAGRLDRNLCRKELGCPGNEETLAHVVWDCPYAVVLWEKLIGHWKWERPSRRRTQDFFDASASRRVVNIPAHRKALLAIRFPEAAERMWRGIWHILAKLCQTRLWADRNDAVYPTATTDITSTMTSFWTACILQLRAIAIREHRKMLSAIHYAMLYACIE*	-	1.20547	0	0.683192	0	0	7.68493	in process	this study
HaRxLL455e	ATGAACAGGGACTATCAGGTCTGGACGGGATATCGGATCGCGACGCGACATTTTAATTTGCACCATGCAGGGCGCCTCGACCACAACCTTTGTCGAAAGGAACTGGGGTGTCCGGGGAATGAGGAGACGTTAGCGCACGTGGTTTGGGACTGCCCTTATGCCGTAGCACTGTGGGAAAAGCTGATCGGACACTGGACGTGGGAGCGGCCATCGCGACGGCGGACCCAAGATTTCTTTGATGCGAGCGCAAGCAGGCGTGTCGTCAACATACCCGCGCACCGCAAGGCCCTCCTTGCGATCCGTTTCCCGGAAGCAGCGGAACGGATGTGGCGGGGCATCTGGCACATTCTCGCAAAGCTGTGTCAAACCCGGCTGTGGGCGGATCGGAACGACGCGGTT…	MNRDYQVWTGYRIATRHFNLHHAGRLDHNLCRKELGCPGNEETLAHVVWDCPYAVALWEKLIGHWTWERPSRRRTQDFFDASASRRVVNIPAHRKALLAIRFPEAAERMWRGIWHILAKLCQTRLWADRNDAVYPTATTDITSTMTSFWTACILQLRAIAILEHRKMLSAIHYAMLYACIE*	-	0.815177	0	0.25867	0	0	7.68493	in process	this study
HaRxLL455f	ATGTTAGGCCTGGCACTACACCAGGATACACGTCTTACGGGATTATCAGCGCCAGGTCGCCCGGGAATGACTCACCTCTTTTCGGCGTTTGTCGACGACTCAACTCTGTTCCTTGAAAGAGCTGAGCAAATTCCCCATGCTCTAACCATCATTCGAGCCTTTGGAGATTTGTCTGGACTCCATGTTCAACCGGCCAAGAGTCAGCTAATCTTTTTGAACCGAGCCATCACAGTTAAACAGTATGAGGGGATTGCTGTAGTCCCTCCTGGAACAACGACAAGGTACTTGGGCTACGAAATCGGGACAGGGGAGCTCGTCAACAAGAATTGGGCACTACGTATCCAGCGGCGCCTGCTTACAGCGACACGAGTAGCAACGAGTGTGACGAATTGCGTGTTG…	MLGLALHQDTRLTGLSAPGRPGMTHLFSAFVDDSTLFLERAEQIPHALTIIRAFGDLSGLHVQPAKSQLIFLNRAITVKQYEGIAVVPPGTTTRYLGYEIGTGELVNKNWALRIQRRLLTATRVATSVTNCVLILNCIVLPPVLFTATVFDISQWAELEMHNLYKLFLWAHATTTERSHHKVNPGFLVTPTHAGGISLVDVSVAIKTQQIKHAITWLTQRPDHYSVAWRVLTFRGDTEGEAAIVLQLRFHNETYLIGAVDTVSCCGKSLANGLRHYRSNFAKPLHGSTGTGSSCLRGPPAGGKTTSLCFRITSPFHDAHWVMTTCRVSYSGFGPRLTGVRTHGYAITGDMLAISAYTKIKECTLAALHIARTGPSEFAMQIPWPTDQSRPHTTAKLRRW…	-	73.6899	36.719258407366d	58.1205	0	16.7719227949259d	38.2318	in process	this study
HaRxLL455g	ATGGCGTCCACTGGAGGTGTGCGGGGTCCATCCCGGTGCTGCCGGTGGGTCTCCAGACGACATCCGGGATTACGCCGCGACCAGCAGGAACCCGGCCTCGTTTTCGAGGCTCACCCACAGCTTCATCGGTTTCCTTGGGCGGTCCCTGGCACTACGTCGAATTGCTCCATCTCAGCGGCGACAAAACGGCAAGCCTTCAACTTTCACAAAAAAGTGTTGGCCCGTCCTCTGGGGATCTTTTTGGACAGACTGGAATCGCGGGCTGGGCAGGACGCATGGGCGCCTCGACCACATCCTTTGTCGAAAGCAACCGGGGTGTCCGCGGACGAGAAGACGTTAGCACACGCGTTTTGGGACTGCCCCTATGCCGTATCACTGTGGGAAAAGCTGATCGGACAC…	MASTGGVRGPSRCCRWVSRRHPGLRRDQQEPGLVFEAHPQLHRFPWAVPGTTSNCSISAATKRQAFNFHKKVLARPLGIFLDRLESRAGQDAWAPRPHPLSKATGVSADEKTLAHAFWDCPYAVSLWEKLIGHWTGKRPSRRRTHDFFDACASRRVVNIPAHRKALLTIRFPEDGEAAERMWRRIWHILATLCQTRLWADRNDAVCQAATSGHHKYHDQLLGRLHPTT*	-	1.78699	0	3.22054	0	0	0	in process	this study
HaRxLL456	ATGCATGCAGTGGATGGAGCTCATGACTTACTTGCATTGCTAGTGATACTAGCGGATACAGGAATATGCCGTAAATTGCGGCGTGACTTCCAAGACTGTCCAGTCCATACTACTGGCTTCGCGCGGTGCATAGATCTTGACTTGGCGGACGTGAGTGTCACGCCCGTTCTGGTGCATTGCAAGGATGACGATCTGCAAGAAGAACGTGCGCAGTGGAACCTGCAAGCAGTAGCAACCACGCGCGTGTCACTTCAGCAGCAATGTCATGTTGCTAATCAT	MHAVDGAHDLLALLVILADTGICRKLRRDFQDCPVHTTGFARCIDLDLADVSVTPVLVHCKDDDLQEERAQWNLQAVATTRVSLQQQCHVANH	-	0	0	0	0	0	0	in process	this study
HaRxLL457	ATGTGGAGGCGCATCTGGCACGTTCTCGCTACGCTATGTCAAACCCGGCTGTGGGCGGACCGGAACGACGCGGTTTATCAGGCCGCAACAACGGACATCACAAGTACCATGACCAGCTTTTGGAACGCCTGCATCCGACAACTTAGAGCGATCGCAATCCGAGAGCATCGAAAAAGGTCGTCGACTATCCATGGTGCCATGCTGTTCGCACGCATTGCGTTACTCGAGCACAAACCTTGCGGGTCGCCCGGCGTTCTTGAGGAGGTCCCTGGCCACCCCCCGGAGCCCCCGGCGCTGCCTGCACGGCTACGACTATATCAGAGATCTTGCACA	MWRRIWHVLATLCQTRLWADRNDAVYQAATTDITSTMTSFWNACIRQLRAIAIREHRKRSSTIHGAMLFARIALLEHKPCGSPGVLEEVPGHPPEPPALPARLRLYQRSCT	-	0.112832604076714d	0	0.0540743880226847d	0	0	0	in process	this study
HaRxLL457b	ATGTGGAGGCGCATCTGGCACGTTCTCGCTACGCTATGTCAAACCCGGCTGTGGGCGGACCGGAACGACGCGGTTTATCAGGCCGCAACAACGGACATCACAAGTACCATGACCAGCTTTTGGAACGCCTGCATCCGACAACTTAGAGCGATCGCAATCCGAGAGCATCGAAAAAGGTCGTCGACTATCCATGGTGCCATGCTGTTCGCACGCATTGCGTTACTCGAGCACAAACCTTGCGGGTCGCCCGGCGTTCTTGAGGAGGTCCCTGGCCACCCCCCGGAGCCCCCGGCGCTGCCTGCACGGCTACGACTATATCAGAGATCTTGCACATAG	MWRRIWHVLATLCQTRLWADRNDAVYQAATTDITSTMTSFWNACIRQLRAIAIREHRKRSSTIHGAMLFARIALLEHKPCGSPGVLEEVPGHPPEPPALPARLRLYQRSCT*	-	0.112832604076714d	0	0.0540743880226847d	0	0	0	in process	this study
HaRxLL458	ATGTGGAGGCGCATCTGGCACATTCTCGCAACGCTGTGTAAAACCCGGCTGTGGGCGGATCGGAACGACGCGGTTTATCAGGCCGCGACGACGGACAGCACAAGTACCATGACCAGCTTCTGGACCGCCTACATCCGACAACTTAGATCGATCGCAATCCGAGAGCATCAAAAAATGTCGTCGGCTATCCATGGTGCCATGCTGTTCGCATGCATTGAGTTACTCGAGCATAAACCTTGCGGGTCGCCCGGCGTTCTTGAGGAGGTTCCTGGCCTGCCCCCGGAGCCCCCGGCGCTGTCTGCTTGGCTACCACTATACCAGAGATCTTGCACA	MWRRIWHILATLCKTRLWADRNDAVYQAATTDSTSTMTSFWTAYIRQLRSIAIREHQKMSSAIHGAMLFACIELLEHKPCGSPGVLEEVPGLPPEPPALSAWLPLYQRSCT	-	0	0	0.338093	0	0	0	in process	this study
HaRxLL459	ATGTGGTTGTCTTTGAATGTTCACTATCTTCTCGTCCTCTCACGCGATTTTGTGAGCGCTGGACAGATCAAAGGCTGTAACGCATCTACAGATCCAAACATCAACGCCATGCAGCTTTCAACGAGAGAGCTTCGAGGACAAGGTATTATTCTCCAAGGCTTGAACGATGAGCAGGAATTGACGCTGACTAACGTTTTCTTGATGCCGGTACTTATTTGCTACGTGACTATGAAGGGACTTTGTCGCCAAGTAAGCGCTTGCGTGAAT	MWLSLNVHYLLVLSRDFVSAGQIKGCNASTDPNINAMQLSTRELRGQGIILQGLNDEQELTLTNVFLMPVLICYVTMKGLCRQVSACVN	-	0	0	0	0	0	0	in process	this study
HaRxLL459b	ATGCTGAATGCGCGGACAGGTGATGGCGATTTTTATAGCTCGCTGAGTCACGTCCGAAATGTACTGCGGAAGGATATCTGGGTGATGGGCTACCGCGGAACTGTATCTGGGGACCTTCAACAGCTAGCCTCGCGCGTGATTTGGATGGACAGCTTGTGGTCCAAAGTGAAGAGCAATCAACACGACACCAGTTCCTACGATCAAGGACGTAGAGATGAAGGACGAAAAGACAGAGGGCGGAGGGATGAAGCGCCGTGGTTTGAGGATCACCAAGGGTCAAAGATGTGGGTCCTGGACGTCATCGCAGACACCAGCGACGGCGCTGACACGACGTTCTATCTCGTGGCGGGCGAGTGGACCGTCGGTCGCAAGCACTGCCACTTGAGCTTCCTTGGTGAC…	MLNARTGDGDFYSSLSHVRNVLRKDIWVMGYRGTVSGDLQQLASRVIWMDSLWSKVKSNQHDTSSYDQGRRDEGRKDRGRRDEAPWFEDHQGSKMWVLDVIADTSDGADTTFYLVAGEWTVGRKHCHLSFLGDSSISRTHALIRVGALTSDQLGDPSTRPALELVDTNSRFGSFVNQEKCIGTRRLQSGDEVSFGAKKTVLRVRYQVVVLVASRIQRSSCVQVNDACQCTGMHLIAAPSKDATHCIMDQGHIVATVKVLWALVYNQPVVCTQWLYAILNRSRLSDPLPRCEDYLPASPSLPSVERNYLPDPLRKTLFRGYAVVFLTPQSMQELIPAMDGVVVTAYEEVDGDDLILREMDSLASSKQILLVEPLQVAGSSCTAGQSGQQASALNNPPCSI…	-	155.303	0	93.602	0	20.9649034936574d	72.7523	in process	this study
HaRxLL461	ATGAGTCACTCCACGTCCCTTACGCTGGGGCTAGGGCTGCTAGCTGCTACCATGACGATTGTCACTGCAGGCAGCGTGGGTCTTCTGGGCTTTATTCTGGGTCGACAGCTGCCCCAACAGGAAACTCCCAACAGCTCGAGTCTACACGACAAGAGCTCAGTGGAACAAGAGCGGCGCCGTCAACTGCGTATCCCGAGCGGAACTGCAAGTGAAGACGTCAAGATCTCGGACAGGAATGCGATCGTGGACGTGCGGATCTCTGGCATCCGGCCTCTCATGCCGCCAGCCATTTTGCAGGAGGAGATCCCACTCACGACGACGATCGTGCAGACGGTAAGGACGGTGGAGGTGATA	MSHSTSLTLGLGLLAATMTIVTAGSVGLLGFILGRQLPQQETPNSSSLHDKSSVEQERRRQLRIPSGTASEDVKISDRNAIVDVRISGIRPLMPPAILQEEIPLTTTIVQTVRTVEVI	-	0	0	0	0	0	0	in process	this study
HaRxLL461b	ATGAGTCACTCCACGTCCCTTACGCTGGGGCTAGGGCTGCTAGCTGCTACCATGACGATTGTCACTGCAGGCAGCGTGGGTCTTCTGGGCTTTATTCTGGGTCGACAGCTGCCCCAACAGGAAACTCCCAACAGCTCGAGTCTACACGACAAGAGCTCAGTGGAACAAGAGCGGCGCCGTCAACTGCGTATCCCGAGCGGAACTGCAAGTGAAGACGTCAAGATCTCGGACAGGAATGCGATCGTGGACGTGCGGATCTCTGGCATCCGGCCTCTCATGCCGCCAGCCATTTTGCAGGAGGAGATCCCACTCACGACGACGATCGTGCAGACGTCGTGGTGGGGCCGTGCTCTATCCACGACACGGACGCTGCCATGGACTACGGTAAGCTCAAGGATC…	MSHSTSLTLGLGLLAATMTIVTAGSVGLLGFILGRQLPQQETPNSSSLHDKSSVEQERRRQLRIPSGTASEDVKISDRNAIVDVRISGIRPLMPPAILQEEIPLTTTIVQTSWWGRALSTTRTLPWTTVSSRILVEAKRLLGLKKELNKELLIVMRVYFEKPRTTVGWKGLINDPDLDGSFNINKGLRVARELLAAINELGLPAGCEFLDTMSPQFISDLVSWGAIGARTTECQLHRELCSGLSMPIGFKNGTGGDLQLAVDAVVAAKHPHCFLSVSSQGLAAIVNTSGNDTCHLILRGGKVGPNFEKEHVVDASARMLKADLVDNIMVDCSHGNSQKKHKNQVTVAANIADQLRAGDDRIVGVMLESNIEEGNQPLAPGKPLVYGKSVTDACMGWETT…	-	5.40195	0	9.7291	0	28.5124	84.1264	in process	this study
HaRxLL462	ATGTACACCACACAAGTTATCCTCATTATCCTTATCCTCATTATCATGTCGACCGTACTTCGGCGTCAATGGACCGCGTGTTCAGCGCTTCGGTTGCGCCGTCTGCGAGCGTATAGAGGTACTGCTTCATTCTGTAGCTCTAGTCACTTGAAAGGCGATGCACTGGCTATGCAGGTGCAGAAGTGGCAGCAGCAGAAGCAGCAAGAGACGGCTGATGGTACCGTCAAGTATCTATCGGTCGATCGATCAGCACTGAAACAGCCGAGCGCCGCGTGGACCAGTAACTTAGGGGGAGATATCAATGCGGACAAGAAAAAAAGCCAGGAAAACGCTCTTGTGCACGTTATCTGCTCGATGATTGAGGTGAAAGGGCCACTCACAGTTGCCGAGTTCATGACA…	MYTTQVILIILILIIMSTVLRRQWTACSALRLRRLRAYRGTASFCSSSHLKGDALAMQVQKWQQQKQQETADGTVKYLSVDRSALKQPSAAWTSNLGGDINADKKKSQENALVHVICSMIEVKGPLTVAEFMTRAVGHPDYGYYMKKDVFGSQGDFTTAPEISQMFGELIAVWCVATWQQMGTPSHVKIIEMGPGRGSLMSDFVRAAKSFPPFYDALEIHMVDISPGTLCCGRARGGSVE	-	0.923935	0	1.09068	0	8.38596139746297d	0	in process	this study
HaRxLL463	ATGGTGGTGCTATTGGTGGTCATGAGCGTGTCGCTCACGTGGCTGAAGTTGCGGGCGCCGAACTTGTTCTTGCGCTCCTCGAGGAAGAAAATGTGCTCGAGAGCGAGGGACGGGCGATGGCATAAACACTTGGAGCCTCGGACTCCACACGAGCGACATCTGCGGAGCCAGTTGAACTTAAAGAGGTCAAACCAGGCGCTGATCCTCATGGACCACGATGAAAAGACGACACGGGCGTCTATTCTACTTGGCGTCAAAAGTATTAATGGTTTCGCCTCTTTATTGTGGACTGAGTCAGGAGCCAGTGAC	MVVLLVVMSVSLTWLKLRAPNLFLRSSRKKMCSRARDGRWHKHLEPRTPHERHLRSQLNLKRSNQALILMDHDEKTTRASILLGVKSINGFASLLWTESGASD	-	0.112832604076714d	0	0.983346	0	0	0	in process	this study
HaRxLL464	ATGAAAGTTTCATACTTCCGTGCACTCTTCGCTGCTGGCTTGCTGTCTGCCATCTCTGATCGCGCACATGGTGGCATTGAGCCAGAAGCCGTGACTTCTGGTGCTCGGACCCTCGATCAAGAGACGGTCAAGAGACAGCTGAGGACCAGTAATAGCGGTGTCCTCAAGATGTCCGAAGAAGGACTGAACCAGCTAACCCAAGCGATCATTCACATCCGACCTCTTCAACAACCGATAGAAACCAAAAACAAAATCTTCGCTGAATACAATCAGCACATGATTCGTCTCTTCGGTCCTAACTGGCTTCAACCGGATCTACCAACGGATCAAATGGTCGTTGACGCTGCTGTTAAACAGTTACCAGATGTCGGCCTCGCAGAGAAGCTGATTATGGTCCAA…	MKVSYFRALFAAGLLSAISDRAHGGIEPEAVTSGARTLDQETVKRQLRTSNSGVLKMSEEGLNQLTQAIIHIRPLQQPIETKNKIFAEYNQHMIRLFGPNWLQPDLPTDQMVVDAAVKQLPDVGLAEKLIMVQGGVMFHSGMATAVQQKLFNEIRILESIPDQSFDWKLPESIPPTSDKATFFQHAHTRYLKYCSNQQLRHGPDRFVEAFT*	-	5.68975	0	5.6572	0	0	0	HE574786	Fabro et al. 2011
HaRxLL464b	ATGGAAAGTCCTATCTGCAGCCGAAGCACGGGACAAGACCTCTGGGTCGCTGGATCCCCTGCAAGTTGCTTCATTCATCAATTTGCGCTCGACAGCAATCCGCCCTATCCCAACGAACCGTTCAATCCTGTCATGAAAGTTTTCTACATCCGTGCACTCTACGCTGGTAGCGTGCTGTCTGCCATCTCTGACCACGCGTATGGTGGCATCGAGCCAGACGTCGCGGCTACTGCCGCTCGGAGAATGGATCGAGAGGTAATCGAGAGACAGCTGAGGACCTCTGCCGACGTCAAGATCGATCAAGAAGAACGAATGAACTTCAGGGCGCCGTCGAGTATTGAGTCCGGCATCTCCACGGTCCACTCGCCGCAATCGTCTCTAGCATCAGTCGATTCGGAA…	MESPICSRSTGQDLWVAGSPASCFIHQFALDSNPPYPNEPFNPVMKVFYIRALYAGSVLSAISDHAYGGIEPDVAATAARRMDREVIERQLRTSADVKIDQEERMNFRAPSSIESGISTVHSPQSSLASVDSEALQAQIGQVIDSLGHVEKAKAVLMKLRKDDATSEQLGDAIETLKILIKRGQVPPKVGKTQAQIDENQDSLHRAKMILEHTMMRKKIKDE*	-	6.78815	22.1099970246261d	67.213	651.194	479.182	295.494	in process	this study
HaRxLL465	ATGTGGCGTATACTGTGCAGTGTCTGTGTTACTTGCCTCTGGATCCAGCGGAATCGAGCAAGATTTGAACAGGAGGACGTTACCATAGCCGGCAGCGTCCAGGAATTTTGGGATACGGGTGTTCGTCAACTCCGCGCAGTCGCGGAGTTTAGGCGGTTCGAAACGAAGATTCAAGGAGCCCATCTGCTATTAAGTCTGCGTCACCTAGACCGAGCTCCCCGAGCGCCACAGGTGACAAGCCCCGTACAACCACCGGACTCACAAGAGGAACCGGCGTTGCTAACCGGGCTTAGGATCTACCAGAAGTCTTGTACACAT	MWRILCSVCVTCLWIQRNRARFEQEDVTIAGSVQEFWDTGVRQLRAVAEFRRFETKIQGAHLLLSLRHLDRAPRAPQVTSPVQPPDSQEEPALLTGLRIYQKSCTH	-	0.545761	0	0.12587110770675d	0	0	0	in process	this study
HaRxLL465b	ATGGGTCTATTATCGTCTGGTACTCGAACAGCTCAATCTATTCTTCCCGGGTCGGGAACTCAACAACAGCTGCAGGCTGCTGTCCTTCTGTGGAAGTCACAAGGAGACGCTCGACCATATTTTCTGGACATATCCGGTGGCCCAAGGCTGCTGGCAGGCGGTCCTGACCCGTGGCTTGGGTCCGATGTCCGGCCGGATGACGTGAGCCATTATGCTGGGCACTGCATGGCACGACAACCACCGCCATTATCTCGGCCAATGATGCAGCGGCTGCGCGTCGCCTTTGGTGATATAGTGGAGGCGTATATTGTTCAGTTGACGCGCATTTGGTGGATCTTGTGCTCCGTCTGTATCTCTACTCTATGGATACAGCGCAATCGGGTTGTTCACGAGCAGCTT…	MGLLSSGTRTAQSILPGSGTQQQLQAAVLLWKSQGDARPYFLDISGGPRLLAGGPDPWLGSDVRPDDVSHYAGHCMARQPPPLSRPMMQRLRVAFGDIVEAYIVQLTRIWWILCSVCISTLWIQRNRVVHEQLQLSLQESVREVCANGLRQLRALSARERRKLHSRVQGIRLWQCIKILDASVAPSRASHPVVIHVQPTDHSTPALLIWLRTFQRSCTR*	-	0.0789828228536995d	0	0.490056	0	0	0	in process	this study
HaRxLL467	ATGGAAATCCGACAGGGTTGCTCATTGGCTCCAGTGCTTATTCTACTCGTGGTGGAAACACTGACAATTTCCATACTGCAAAATACTCGTATTAGAGGGCTACGGTGTCCCAGCTTTCCGGACGAGGAGCAGAAATTTTCAGCTTATGTTGACAATTTGAATGTATTTTCTCGATCGGGCGGATCAGCTACCGCAGGTGCTGACCATTGTCCAGCGCTCTGGAGGCTCTCTGGGCTATTTGTTCTAACAGAAAAAAAGTGCGCTAATATTTCT	MEIRQGCSLAPVLILLVVETLTISILQNTRIRGLRCPSFPDEEQKFSAYVDNLNVFSRSGGSATAGADHCPALWRLSGLFVLTEKKCANIS	-	0	0	0	0	0	0	HE574787	Fabro et al. 2011
HaRxLL468	ATGCGCCACTTCTTCTCTTCATTCGCCGTTGTGTCCGCACTCGTCACTGCACTTTCGACATCTTCTACTATCGCTGAACTATCCAGACCTGTGCAAGCTCGACGCACTCTTCGTACTGAGGGTGGTACGATCACGACTGCTGAACAAGGGCCGAACCCCACTCACGGCACTTCCACACTGGTTGAGACTCAATCTTCCAATCAAGAAGAGAGATCGTCTTTGGGTAGTTTCATCGGGTCGAGATACAAATGGATCCAAATGTTCCTCGTTGATATGTGGACAAAGCTCAGACTAATGGGTGTTGACATTTGGGAATTCTCTAAAAATCGTCAGTTAACACTTAAAGGATTTGTCAAAAAGCAGAAGGTTAAAGGTAAAACTTTCGTAAGTAAGCTTAAA…	MRHFFSSFAVVSALVTALSTSSTIAELSRPVQARRTLRTEGGTITTAEQGPNPTHGTSTLVETQSSNQEERSSLGSFIGSRYKWIQMFLVDMWTKLRLMGVDIWEFSKNRQLTLKGFVKKQKVKGKTFVSKLKR	-	4.22369	192.661	4.30502	209.545	330.082	176.815	HE574788	Fabro et al. 2011
HaRxLL468b	ATGCGCCACTTCTTCTCTTCATTCGCCGTTGTGTCCGCACTCGTCACTGCACTTTCGACATCTTCTACTATCGCCGAACTATCCAGACCTGTGCAAGCTCGACGCACTCTTCGTACTGAGGGTGGTACGATCACGACTGCTGAACAAGGGCCGAACCCCACTCACGGCACTTCCACACTGGTTGAGACTCAATCTTCCATTCAAGAAGAGAGAAGAAATGGCGGGTTGTTAGGTTTATTTCGGCGCAAAATGGATTTTAAAACATTTACATCCTACTTGCAGCTTCTAGGAATACGTATGACCACCAAATTTAAAAAATTAGCTGTCAAGGGTTTGGCAGGGCTTAGCAAGAGGAAGATCGTGTTGGGAGGCTTTCTCAGCAAAGTTAAATTGGTAGTG…	MRHFFSSFAVVSALVTALSTSSTIAELSRPVQARRTLRTEGGTITTAEQGPNPTHGTSTLVETQSSIQEERRNGGLLGLFRRKMDFKTFTSYLQLLGIRMTTKFKKLAVKGLAGLSKRKIVLGGFLSKVKLVV*	-	1.3183	36.259909477136d	7.42685	385.873	397.372	124.371	in process	this study
HaRxLL470	ATGCGCGTGCGACGTGTGACATGGCTCTGCGTCACCCTCGCATTCGTGTCCAGCTCCAGCGCTGTATACATCGCCAAGGACCCGCACCCGAAGCCCTCAGAAGCGACGTCACCTGCCAATGCACGTGACCAGGACCCTGTTATCCAAGAGGTGCGGGGACTTCGGAATGCCGGGATGAAGCTCAATGATACCAAGGACTTTCGAGGAGCTACTGGGAAACTACGAAAAGCCATCACGCTGCTGCACCACCGGGTGTTCGGAGAAGGTCGTCACGACGTGACGGATCCGCAGGATACTTCCCAAGATGCGGCTCTGTACTCGCAGCTTTTGAACGACTACGGGTCGGTGTTGATTCGAGGGGAGGAGTACGATGAAGCCATTGAAGTGCTGGAAGATTCT…	MRVRRVTWLCVTLAFVSSSSAVYIAKDPHPKPSEATSPANARDQDPVIQEVRGLRNAGMKLNDTKDFRGATGKLRKAITLLHHRVFGEGRHDVTDPQDTSQDAALYSQLLNDYGSVLIRGEEYDEAIEVLEDSVAMVQKIYGDSHPSLGLSLRSLADAYMAKKQYQKAIGKYKTLRKHVKRGLGVTHEAYIEASLRIAEGYKKLGKKEKNLKVLREAVEAQGGQINGLTRGIAELYMELSTAHVAMNEIDEAQKAAEMASAVFLERDGEDTLSFAFSLNALAGVKMRQQKVDEAIELLEHAHKIAVDLYGEHDAITKGSATTLMEVKKHKLDLEAEKEEL*	-	6.54657	0	2.60574	0	80.5053	56.1639	in process	this study
HaRxLL472	ATGTCAATGGCTTCGTTCTTATGTACTCGCCACAAGGTGACCTTGAAGATCATCCTCAAGCGGGAGTTGATCGACTGTGCGCCAAGTCAAGAAGTGCCGATGCTGTCCATTCACCGGTCTCGAAGATTCGGTGGTGGCTTTGAGATCGAGCTGGGGGAAGGGGTTCATCCTGTCTGGATGCTCCCCGTTTCAGGCAAAGACGTGCGGAATCTGCGCTTTGGTCTCGTGTACGGTCCTCGACGCAAACGCATTCGTCTCTGTGCCCCTAACGTAGCAACGCACGACCGCTGGGCGATGCTGCTAGAAGTGGCTGTTGCAAAGGCAGCAACCGAACGCCCGACGTTCCCTTTGTGGCCGTACCCAGGACCATCGCCGAGCTTTTCAGCTCTAGAAGCGAGC…	MSMASFLCTRHKVTLKIILKRELIDCAPSQEVPMLSIHRSRRFGGGFEIELGEGVHPVWMLPVSGKDVRNLRFGLVYGPRRKRIRLCAPNVATHDRWAMLLEVAVAKAATERPTFPLWPYPGPSPSFSALEASCFSDDFGFSDNDGTDVIKGGDCRYRLLHVTQRTPSSSSSSSSSNSRRFVDPLSPPRDERQDVSAYETKSHTCTQIRRVNLACQPSQDSFKSHFRPERGFKNRWRG*	-	1.03215	0	3.41342	0	0	2.85774763041521d	in process	this study
HaRxLL473	ATGGTCTTGAGGTCAATGAGGTTAGGGGTTGCCATGGCCTGGCTCTTGTTCCTTCGCGACGACCGACTGCGGCCACTCCGTTTGCTGTGCGCGCGCGACAAGGCGCCGAACTTGGCCGTCGCGGTCGTCAAGTTGAAGCCGCTGTTGGTGCGGGACGGGGCGCGGGAATGGCCCCCAGACGGCCGGCGTGCGCGCGGCGAACTGGCGGCGGTCATGACGCTGCTGTCGTGCGTGGACGAGCCACTGAGCGACGACTTGCGCCGACTGGCAGTGCGCGCGGTGGCCGCTGCCGTCGTGAGACTGGAGGCGGACGGGGGCGTGCGGGACATCATGCGCGCATCCAACAAGTGCGCCATTGCTGGGGGTGCGTGC	MVLRSMRLGVAMAWLLFLRDDRLRPLRLLCARDKAPNLAVAVVKLKPLLVRDGAREWPPDGRRARGELAAVMTLLSCVDEPLSDDLRRLAVRAVAAAVVRLEADGGVRDIMRASNKCAIAGGAC	-	0	0	0	0	0	0	in process	this study
HaRxLL474	ATGCTGGCATCGCTCCTCGTTGCCGTGTTCTACGCTGTGCTCTTGAAATCGGTACTCAAGATGACGCTGTACTCGGGTCCAAAGCTACGCAGTGCCGTCGTCATTGGACTCTGTGAGCTTGGACTTGTGGGCATTGAGGTGTTTGATGAACGGAAGCTGCGCAAGGAGCGCCACCAACGAAAGAGGTTGCTCCGGGGTGAACAGGCAGCTGAGAAGCAGACGCGAGGGCAACAGGAGCAAAAGTCAGATGGGTCGCAGGGTTGGCATCTGATAGACGCTAGCAATCCCGTGGGGATGCTG	MLASLLVAVFYAVLLKSVLKMTLYSGPKLRSAVVIGLCELGLVGIEVFDERKLRKERHQRKRLLRGEQAAEKQTRGQQEQKSDGSQGWHLIDASNPVGML	-	181.272	241.669	456.728	0	8.38596139746297d	60.2102	in process	this study
HaRxLL474b	ATGACCAAGCGCCGCGCGGTCAGCAAGATGCTGACCATGTCGGATGGATACTGGGGTTTCGTGCACAAGAAGCGCTTCTACCGGTGGATGTACGCTTCGATGACGTTCTTTGCTATCTTTGCCGTGGTCGTGGCCTTCTTCGACGTGGGCGCTGGCACGTCGCACGCTGCTAAATTCGTGGCGAGCAAGTACACACAAGGCGAGCTGGACGAGAACCAGCGACTGCTGCAGTGGATGTATGTCTTTTACCCGACGCCCTTTGTCTTTTCCTGGTTCCTCGTCTACTTTGCCAAGTTCCTCTTTTGCTGGAAGATCAAGCGGTTGCGCAAGGCACGCAACTACAAGTACAACCTGATGCTGGCATCGCTCCTCGTTGCCGTGTTCTACGCTGTGCTCTTG…	MTKRRAVSKMLTMSDGYWGFVHKKRFYRWMYASMTFFAIFAVVVAFFDVGAGTSHAAKFVASKYTQGELDENQRLLQWMYVFYPTPFVFSWFLVYFAKFLFCWKIKRLRKARNYKYNLMLASLLVAVFYAVLLKSVLKMTLYSGPKLRSAVVIGLCELGLVGIEVFDERKLRKERHQRKRLLRGEQAAEKQTRGQQEQKSDGSQGWHLIDASNPVGML*	-	508.628	1253.88	1778.65	92.978805149299d	54.6643	261.406	in process	this study
HaRxLL476	ATGAAGACTCCTACTGTTTTGGCGTTAATGAATGCTACAGCGATTCTATCTAGTGTTGACAGTTCGTCCGACTCGAAAGAGAAGACAAGCAGCTCGTCACCAGAAGTTGGTCAGGTCACCGAGGACGAGGGAAGCGGTCTTGCTGCTAGACGTTCGAGAGTCGTCGAAGCCGCGGACGGCAGAGATGAGAGGACGATAAGCGAGTGGGTGAACTTCCTCAAAGATAGCGAGGAGGAGTTCATCGAGCTCGCTAAACATCACCTTTGGTTAGAGCCGGACGAGATGGTGATGACACTCGACAAGTCTCAGGTCAGGTTAAGCCTTGGAAAATCTGAGAAACCCGTATCTGCAGACGTTGGTCGGTTTTTACGCGCGTCTTCACGAAGTGAACCCCAACAC…	MKTPTVLALMNATAILSSVDSSSDSKEKTSSSSPEVGQVTEDEGSGLAARRSRVVEAADGRDERTISEWVNFLKDSEEEFIELAKHHLWLEPDEMVMTLDKSQVRLSLGKSEKPVSADVGRFLRASSRSEPQHATDFDFGAHNTFWGRCHGCSAW	-	0	0	0	0	0	0	in process	this study
HaRxLL477	ATGAGGCTGCTATGTTGGATTCTGCAAGTGAATTTAATCACCGTTCTTACCAACGCCGGCCCGGTGACAACTCCTACTGTCGGCTCCATACCAAACTCTACTGCTCACGCTCACAAGGACAGTGGCGAGTACAAGAAGAGCCTGCGTGAAGCAAATTCGTTGGACGTCAACGTTTCGACTGAAACGTACACTGACGAAGATCGTTTGTTCTCAGTTTTGTCGCTTATACAGAATGCTCGAACGGGTGTAGCATCCGTGAGAGAACGTTGTTTGAATGTTATGTTCTGGATTCATTATTTAGCGGGGACGACCCCGAAAATGATGCACGACTTAGCGTATGTTGGAGTGCCGAGGGCAAAAGACAATGCGAACGGATATGAAATTTTTTTCAACGCGAAG…	MRLLCWILQVNLITVLTNAGPVTTPTVGSIPNSTAHAHKDSGEYKKSLREANSLDVNVSTETYTDEDRLFSVLSLIQNARTGVASVRERCLNVMFWIHYLAGTTPKMMHDLAYVGVPRAKDNANGYEIFFNAKLKAAGMDALERHAAETNDNECFVSYECRLTL	-	1.90891	0	5.68327	0	6.70881222372422d	0	in process	this study
HaRxLL478	ATGAGACGTGAGCTTCTTGCTGTCTTGGTAGCTGCGACCATTTCCCTAACTGATATCACTGCTGCTACGTGGACCGTCGAGAAACCTACAACTATGAAGAACTCCGCGTCTGTTAGCTCTCCACAAGAACCTCGAGCACTCGTCGTAGAAGAAAAAAGTGATCCCGTCAAGCCGATGCTGAGACAAGAAGACCGAGTAAACAAGAAAAGCGGGGAAAGAGGTCAGTTCGCTACCATCATAAAGAAAGTTGTTGCGAAGGTCAAGGAGGTGTCTTATTACGCCAAGAAGATGGCGTCAGGAAAAAAGCCGTCTGACATCAAGACCTATCCGGAGTACGCTACATATTGGGGTTTCGAGGAGTTCGTCGATAAGATACAGTATGGATAA	MRRELLAVLVAATISLTDITAATWTVEKPTTMKNSASVSSPQEPRALVVEEKSDPVKPMLRQEDRVNKKSGERGQFATIIKKVVAKVKEVSYYAKKMASGKKPSDIKTYPEYATYWGFEEFVDKIQYG*	-	0.338497812230141d	22.1099970246261d	2.81012	0	0	5.71549526083042d	in process	this study
HaRxLL480	ATGTTCCGCCGCGTCGTCCTGTCCAGCGCCGCTTTCCGTCGTGTGTCTCCACAGATACGCGGCATTAGCCAGACGTCCGTTCGATTTGGTGAAGAGAGCGAGAAAACCGTGGACGAAGCTACTGCTAAGAAGGAGTCCGAGTCTGAGGCGCCTATTGTGGAGCTGTCGGAGACGGAGAAGCTGCAGAAGGAGGTCGAAGAGCTCTCGGTGAAGAACAAAGACATGAACGACCGCCTCTTGCGGGCATTGGCAGACGCTGAGAACGTGCGTCGCATCTCGCGCATCGACGTGAGCAACGCTCGTGAGTTTGCCATCTCCAAGTTTGCCAAAGCGCTGCTGGACGTGTCGGACAACCTGAAGCGCGCGCACGAGAGCATTGACGTTGACGCACTGGAGCCG…	MFRRVVLSSAAFRRVSPQIRGISQTSVRFGEESEKTVDEATAKKESESEAPIVELSETEKLQKEVEELSVKNKDMNDRLLRALADAENVRRISRIDVSNAREFAISKFAKALLDVSDNLKRAHESIDVDALEPEKQLDAIKVLHEGVVMTESQLQKVFREFKINQVGAVGDKFDPNVHDALFEYDDATKEAGSIGQLMKPGYLLNERVIRPAQVGVVKASKAQ*	-	64.9403	131.808	98.9588	0	180.765	197.374	HE574790	Fabro et al. 2011
HaRxLL483	ATGTGGTGGTGGTGGCTCAGTCGCTGCACGTTTTGCTCGTGTCACTTGTCAGACGTGGCGCTCTCAACCCCAAACGACATCGAGCTCCACCTTCGCTCCACCTCCTCCCCCCTGTCTTTGTCCCACACCACAGGAGCCCCTCGCCCCGGTCTCTACACCGCTCGCCACCACGTGACGCAGGAGCTCGTGGCCCTCCAAGTCCTGGACCGCCGCTTGTTACGCGACCGCAAGACCCGACGGCGACTGCGTCAGGAAGTGCAACTGCTGCAGCTGGCAAAAGGCCACGAGAACCTGCTGCAGCTGCACGAGGTGAAGGTCGTGCAGTCGCGCGTGGAGCTGACGTTCGAGCTGGCGAGAGGGGGTCAAGTGCTGCCCAAGGTGCAGTCGGAGCGAGACGCG…	MWWWWLSRCTFCSCHLSDVALSTPNDIELHLRSTSSPLSLSHTTGAPRPGLYTARHHVTQELVALQVLDRRLLRDRKTRRRLRQEVQLLQLAKGHENLLQLHEVKVVQSRVELTFELARGGQVLPKVQSERDASHVVQQTSQGLLFLHEHGIIHGQVRPEYLLYSEDEPDARVLLVAFGRAAPWKLLRLDRRRSTTETLLWDDVHHVHFVPPFLLRRKNGRDWKEDNRRRRERRLVTTWREAQQVDVWALGVTLYVMLCGCYPFSDGKERDDSAADVERRVLNGDLTFRENGARLSRAAKDLLRRLLEKDPDAAMSIKDVAAHPWLDEAVAPAVTWSADRLAQHHLFTARYAEELAAVANRSSGSTTSTTNVTDIQMEGRNTAAGEVGALPMTNKGQNS…	-	12.1977	0	11.9629	0	15.0948	3.58640227361851d	HE574791	Fabro et al. 2011
HaRxLL484	ATGCTTCTTGTCCCGCGTGGCAGCGCCTTACCGACCACTTTCTCGCTACTTCTAGAGCTCTCCTGCCTCGTCTATCTCCTGTACCCATGTGCTAACGCTACGGCCTCTACCGAAGACCTTCTTCACAATGACAACCGCTCGCTTCGACCGTCTCTAGCGCCCTCAATCGCTCCAGACGCACGCTCCCCGGAGGTCCCATTTTCCAGTCTTGAGTCCACTGCAGCCTCTTCAAGTACCCATTTTAGTCGTGAAAATGGGTCACAAGATACGCTCGTTCTAGTGGAGACAGCTGCCGATGTCTCAATTGATCAAGTTGAAGACCATTTGCATCTGGTTGAGCAGCTCGAACGGTCAGTGGACAAAAGTGTGCGGGAATTGGGATGCACGGACGAGAGACTC…	MLLVPRGSALPTTFSLLLELSCLVYLLYPCANATASTEDLLHNDNRSLRPSLAPSIAPDARSPEVPFSSLESTAASSSTHFSRENGSQDTLVLVETAADVSIDQVEDHLHLVEQLERSVDKSVRELGCTDERLTYTRFQLQEREHVRDDLVLVQSDLKRLARGLNRTLLELERVEQEEALQSKKLQDVLAVQEEEERKQQLEKEGIQDMDYETGHLKHTTGLNTEQLKKLEAVEKMADPAVLHYDMELLAQIAVLLGGSAVGGIVATYFNVPPHAGYLLGGALVGPSCLGFVRRYKEVETISLFGSVFLLFGHGAAYSPQEPEDVFRKYFVGGVAYIVSTVLLVAGGAVHIGWTDSFIEGLIIGLGVCFSTTAPLYEHIRENGIQDSSFGRTVTSIIAI…	-	5.86028	0	2.4131	0	0	1.79320113680926d	in process	this study
HaRxLL487	ATGCTGGGTGCCGTCACGAGCGGGATGTTCGTATCAGCGCTGGGTGCGAACGCGCGAGCAAGGCTTATGACCATCGACGCGCTCACGGACTCGCCCGAGAACAAGCCGGCTCCGCGGCCACTGCGCGCGCATGTACCTGATCTTGAAGAGTCGATGTTTGCGTCGTTTGCTCCGGCATGCGCACGCACTCCGACTCCCGCCGAGGCTCGGCGACCAGCAGCAGGACCAGCACCATCAGGGCAACCTCCTGCGACAACAGCATCCTATACAACGTCTAGTGCGAGCCAGCGCAAGATGTCGATTCGTAAGTTCGACGGGACTGAGCTTTACAAGAGACTTGAGTCTGGATTCCTCGATTGGGGTCGCACGTTCTTGCGCGCCGTAAACATGGCTGAGTCC…	MLGAVTSGMFVSALGANARARLMTIDALTDSPENKPAPRPLRAHVPDLEESMFASFAPACARTPTPAEARRPAAGPAPSGQPPATTASYTTSSASQRKMSIRKFDGTELYKRLESGFLDWGRTFLRAVNMAESSCGFTWSEDVKVDLLGHHLSGTAERYFHKQVDTWWNQRPTLDYVMCQLLATFKTTITASQAMKLFMQKKDSKRTWAEHYLYMVAVSDARGGAESLVLNNIVHHASPELMNVMLAKYDPTRVDYLRHAEDLAHFAQSIELGSGAIGCEVIAAHVDSKRHAHLLRMRHSGSRKADCRSKGKRRSGSL*	-	0	0	0	0	0	0	in process	this study
HaRxLL488	ATGGATCGATCGCTGCGTCTGCACCGCGCGAGCAACTGGAGCGGTCGTTGTGAGATTTTTCTTCTCTTTCTTTCTCCCCTGGGTTGTCGTCTAAGTGCGGATCACGTTTGCAAAGTACGCGCGTCACTCGCGCGAGGCCGACGACTCAGATCGCACTTTGTCGCTGAATGCGCACTTAAAAGTCCGCGCGGGGCCGTCGACTCCGATCGCACTTTGACGTCGAATGCGTACTTAAGCTCGTACACAAAGCAA	MDRSLRLHRASNWSGRCEIFLLFLSPLGCRLSADHVCKVRASLARGRRLRSHFVAECALKSPRGAVDSDRTLTSNAYLSSYTKQ	-	0	0	0	0	0	0	in process	this study
HaRxLL489	ATGTGGACGAGTGAGAACCTGACCGCGTGCCTGCCTGCTGCCCTCGGTGTCGTTTTTACCTGCAGACTACTCGGTCGTTTCACGAAAAGAGACGTGAACGGAGATGTGCACCCTTCCATGGGGCAGGCAATCGACAAGAGTCGCTCGGACTCTCGGACCCTCCGGTTCCAGCTGTCTGCGATGTCGCAGAGCTTGCCGTGGTATGAGTTCTGTCTGCATCGATCGCTCCTGCTTGATTTGGAGTTGGCAGAGGTGCCGCGGAGACTGCCCAGAGGGTCGTCATGTGCTACACTATTCCCTTCGTTCAGGAAGTGTGTGCAGCGACGACACGATTTGGCGTGGCCACTTCGTGCG	MWTSENLTACLPAALGVVFTCRLLGRFTKRDVNGDVHPSMGQAIDKSRSDSRTLRFQLSAMSQSLPWYEFCLHRSLLLDLELAEVPRRLPRGSSCATLFPSFRKCVQRRHDLAWPLRA	-	0.954455	0	1.76314	0	0	0	in process	this study
HaRxLL490	ATGGAGGCGGTGACGGAGCACCTGCAACGACTATTAGAAGCATGTGTGGCTGTTAGTACTGCAGCTGCTGCGATCTCTACAGATACTTGTGACATTGATACTCGAGTGCGGACTGTCGATGCGTCTCTAGGGTTACCCTCCGAGCACCTACAGTATTGGGACTTGTTATGCGACGAATCGCTCCCATTGGTCAAAGATCTGGCACTGCTTCTGGCGAGCACCAACATTTCGACCAATAAGATGCTGAGTCTGCTACGAGTGATACTCGTGCACCCATCGCTTCACTGCGCTGGGCTCGTGCGATTGGCGCAAATGGTGTTCCATGGTTTCAAGCTGACCAAGCGCTGGGACGTTTTAAATGCTGTGTCGAGTCATTTGCTGGATGCAATTTACGCAAAG…	MEAVTEHLQRLLEACVAVSTAAAAISTDTCDIDTRVRTVDASLGLPSEHLQYWDLLCDESLPLVKDLALLLASTNISTNKMLSLLRVILVHPSLHCAGLVRLAQMVFHGFKLTKRWDVLNAVSSHLLDAIYAKILQKDTRERAFRFYVDVLGGFQHSAELFTTNVTKLIQLANLFSTEDNDQNREMGNLLLVLCAALEHCHRGYEAEAMTLRRAMQLNVGPRVIQPTAAEAERLLRASAWVLPAEKLDAMLPSIEGKWVADEFVSDQQCNGGPHHNAGSVLLKKTTNCFAHKVRATIIDPKLKHKLELTGSLFQQMPEMQVLLSYSGTRAASTWKLEGHWRQLDEDIASVTLAPPTTLVSAPNWHCGACTMNNEGSLTLCSTCGTERPADAVTQAAPSS…	-	58.0269	88.4399880985044d	54.7012	0	52.6145	54.011	in process	this study
HaRxLL491	ATGCGCAGCTGTGTGCAAGCGGGTGGTCGCATGATCTGGCTGATGACCTGCGCGTATTTGCTTGCCGCTGCAGGCGCGGCGACCGCGTTTTATCTGGCAACCAGCCATCAACGCGTGTGGCAATCACGTGCACCCTTGGTGCGTGCGCTGCGTCTTGGCGGTTGCGGTTTGTTCGCACTCTCGCTGGTGTGCGCCAGCACGGCCCTGGGACTTTGGGCTGGCATCTTTGCCGCGCTCACCACCCTGATGCTGGCAGCCATCGTGCTGCCGTGTGTGGACATGTGGCAGTACGCGCGTGCGCAACGCAGGCAGGTGCGGCATGTGGGC	MRSCVQAGGRMIWLMTCAYLLAAAGAATAFYLATSHQRVWQSRAPLVRALRLGGCGLFALSLVCASTALGLWAGIFAALTTLMLAAIVLPCVDMWQYARAQRRQVRHVG	-	0	0	0	0	0	0	in process	this study
HaRxLL496	ATGTTATTTGCTAATACATCTTTCGATTGCAGCTACGCTTACTCAAAAAATGGTGATGGATCGAGAGAAAACGCTGGCTGGACGACGCAACAAAGAAAACTGCGTCATTCAGTAAACGAGGAGGTTGCCCTCGTTGCACGCCAATTGAGGGCGATAGACTCACGACTACTGACGACTCTTTTCGAGCACACAACAGAGGTTGTACAAGCATGCCGACCTGCCGTCACTTTAACTCGGTACACTGGGGCAGCGACTACTTTTTCAGCAGCACTATTAGCAGATGTG	MLFANTSFDCSYAYSKNGDGSRENAGWTTQQRKLRHSVNEEVALVARQLRAIDSRLLTTLFEHTTEVVQACRPAVTLTRYTGAATTFSAALLADV	-	96.5356	130.89	118.687	0	21.8036	44.6523	in process	this study
HaRxLL497	ATGAAAGCGGTGCGCCCTGTTTTGTCTCAAGACGCGTCAGCAGCACGAGTTGTGCTGGGCACGAAACCGCCCGGGTCTGTCTTGGTCTGTGGTGATCGAGGTAGTGGAAAGTCGACCCTTTTGGGCGCTTTAGCGCACGAGGTCCGAACTCGTTGTGAGTATGCTGCTTTCGCGACAATTGTCGACTGCCGAGACTTACGAGGACTAAAAATGGAGACCGTGAAATCACGGCTGAGCGATTTGTTTGACGAAGCAGCCGCTCACGCTCCTGCCGTCATCGTCTTGGACAACTTGGATGCGCTCGTGCCTGAAGAAGATGAGTCCGCAGGTGCGGCCAACGAGCAGTCGCGGCGTATTGCTGAGCTGCTGCTGATTTTGATGCGTCAGAATAGCCAGTGC…	MKAVRPVLSQDASAARVVLGTKPPGSVLVCGDRGSGKSTLLGALAHEVRTRCEYAAFATIVDCRDLRGLKMETVKSRLSDLFDEAAAHAPAVIVLDNLDALVPEEDESAGAANEQSRRIAELLLILMRQNSQCMHKAAVELCASFKRECEVIEGCPEIQKRSARKKLLAVVGNAMQSKSVAVVAACRSDTKIHKTIRGCGLFDRSIQVTSPDSERRETLIQEMLEMKVRDVNLTANGSKKSRRLVIDPAIDFGHLSSLTEGYNLRDISSATDRALHRTFHRHALAHLPSDCRVALSVEQRDFEEGIVDFQPTGLIGVDLFKSSITWAAVGGLQHVRTVLKDTLELPTRYAKLYESTPLKLPAGVLLYGPPGCGKTLLASAVAHECGLNFISVKGPEVLN…	-	0.390292	0	0.111298	0	0	0	in process	this study
HaRxLL498	ATGAAAGTTCCTGCTCGTCGATCCCTTCGATCCGACACTGCAACGGGCGGTGGTGAGGAAGAAAGAAGTTTCCGGTTCCTGGACTTTTTCTCAAGCTGCTTTGGGAAATCGGCAGCCCTCCCCCAAGATGGCTGA	MKVPARRSLRSDTATGGGEEERSFRFLDFFSSCFGKSAALPQDG*	-	1.83863	36.259909477136d	2.18751	0	0	2.85774763041521d	in process	this study
HaRxLL499	ATGTTGGTGCAGCAGTGCTGTTGTAGTGCTGTTGTTTTAGTTGTATTACTTTTAGGATCGGAATTCGCTCTGGCTTATTTGATACAGTTCCCTAAGCATATTTTACTAAGGAAGTATACTATCATGAATCCACTCGATCTATTTAGCTCCTATTTTTATTCGAATGCTTTCAGACTTCTTCGACAGCAGATTTATTGCAAGCAGGAGAGGTGCAATGATGCCTCACGCATAGTCTATCGAAGTTGTTTGTCAGTTTATTGTACGAAAACGTTGTTTTATTGGTTTTGTCCGGACGTTTTGGATTGA	MLVQQCCCSAVVLVVLLLGSEFALAYLIQFPKHILLRKYTIMNPLDLFSSYFYSNAFRLLRQQIYCKQERCNDASRIVYRSCLSVYCTKTLFYWFCPDVLD*	-	0	0	0	0	0	0	in process	this study
HaRxLL500	ATGTTTGGCTTTACGGGACTTCTGGGGCTCTTGCAGCTCGTGCTTGCTCCATTACTGATTGAAAGTCCACGATGGCTCCTCAACAATGGCAATCCAAAGGATGCAGAGGAGACGTTGCGAAACCTACGTCAGTTGGACAATGTGGTGGAAGAGATGGACAGCATCTCGGCGGCAAACACGAGCGAATCGGGCAATGTCCAGAGTATCGGCGACGTCCTGCGTGACCCGAGCATCCGCTTGCCTCTCCTCGTTGCTGTCGTCTTGCAATTTGGACAGCAGCTGAGCGGCATTAGTGCAGTCATGTTCTACGCGAGCTCGTTCTTTCAGAATGCGGGACTGGAAAACCCGCTCATTGGCATCACGCTCGTGTACATTGTGAACGTGCTCTCAACGATTGTT…	MFGFTGLLGLLQLVLAPLLIESPRWLLNNGNPKDAEETLRNLRQLDNVVEEMDSISAANTSESGNVQSIGDVLRDPSIRLPLLVAVVLQFGQQLSGISAVMFYASSFFQNAGLENPLIGITLVYIVNVLSTIVALMLMDTAGRRPLLIWSMVGMLVSTVILTVGLSNLLPMSSFFSVGGVMSFVWFFEIGLGPIPWLIAAEMFPPKSRTAATSIATMVNWLGLFIIGIVFPTMQSALGNFIYVPFAITLSLTLAFSLKFVPETKGKTLDEIQQEVNHH	-	0.537347	0	1.81691	0	2.09649034936574d	4.28069	in process	this study
HaRxLCRN3	ATGGTGCAAGTTTCATTGTATTGTGCGATCGTTAGATTACCTCAATGTACTTTCGTCGTGGATATCGACACAGATAGATCGGTAGCTCACTTGAAGGATGCCATTAAGGCGAAGAACGCTGTGGATGTCCGGTGCGATGCTGGAGAGCTGCGGCTCTTCCTGGCAAAAAAAGATGGGGTGTGGCTGCGAGACGACGGTGATTTGGACAAACTGATTCAGACCGAAGGATTTCTCGATGGGATGGAGGAGATGCGCGCGTCGTGGGAATTGTCAGATCCCAGTTTGTTTGGTACGGGCGTAATGCTAGGAAAGAAGGTGGTCCACGTGCTGGTGGTGCTTCCGCGGACTATGGCTAGTCCGTTAGGCGAGTCGATTACTGTGGGCGGTGTCACGATTCCC…	MVQVSLYCAIVRLPQCTFVVDIDTDRSVAHLKDAIKAKNAVDVRCDAGELRLFLAKKDGVWLRDDGDLDKLIQTEGFLDGMEEMRASWELSDPSLFGTGVMLGKKVVHVLVVLPRTMASPLGESITVGGVTIPVTSTMRNSPRVDFWKALQKIKTPVVADAVITLPEKTFILDESELGSHIYIRHCYPHLWDICRSILDGKKGTYKRLIILGTPGIGKTYFCFLVLLFLAQDGATVIYESSEVEGERTLFSGDLVIKGLHTDFSEVLEQRETFYVVDGVKPSRVKAKTMLVTSPRKKVWHKIFQRNCARLFMPVWSKQEIFKCRELLYSNTPVEIVEKRYMKWGGVARYVLQYAEDKALQKVLKEAITKSNLQTILTASVESSGVESDVSHRLLHFRVN…	-	35.8339	0	3.67402	0	0.931773488606996d	2.68980170521388d	in process	this study
HaRxLCRN3b	ATGCTAGAGAGCTGCGCTCTTCCTAGCGAAAAAAGATGGGGTTGGCTGCGAGACGACGGTGATTTCGACAAACTGATTCAGACCGAAGGATTTCTCGATGGGATGGAGGAGATGCGCGCGTCGTGGGAATTGTCAGATCCCAGTTTGTTTGATTCCGGTCTTTTTCTTGAAGAAGACGTTGTCCACGTGCTGGTGGTGCTTCCGCGGACTATGGCTAGTCCGTTAGGCGAGTCGATTACTGTGGGCGGTGTCACGATTCCCGTCACGTCTACCATGAGGAATTCACCACGGGTCGATTTCTGGAAAGCTCTTCAAAAGATAAAAACCCCGGTCGCAGCGGACGCTGTGATCACGTTACCTGAAAAGACATATATACTTGATGAATCTGAGCTCGGCTCC…	MLESCALPSEKRWGWLRDDGDFDKLIQTEGFLDGMEEMRASWELSDPSLFDSGLFLEEDVVHVLVVLPRTMASPLGESITVGGVTIPVTSTMRNSPRVDFWKALQKIKTPVAADAVITLPEKTYILDESELGSHIYIRHCYPHLWDICRSILNGKKGTYKRLIILGTPGIGKTYFCFLVLLFLAQDGATVIYESSEVEGERTLFSGDLVIKGLHTDFSEVLEQPETFYVVDGVKPSRVKAKTMLVTSPRKKVWHKIFQRNCARLFMPVWSKQEIFKCRELLYSNTPVEIVEKRYMKWGGVARYVLQYAEDKALQKVLKETITKSNLQTILTASVESSGVESDVSHRLLHFRVNRDFCYKCLDFASVYVAQKVFERLYERGRRDLIDFLAASHQLSEDAV…	-	68.2931	47.7743	64.826	0	9.31773488606996d	26.6077	in process	this study
HaRxLCRN3c	ATGGTGCAAGTCACGTTGCTTTGTGCGATCGTTGGATTACCTCGATGTGTTTCCGCTGTCAAAATTGACACGAACGAAGTGGTGGGGATCTTGAAGGATGCCATTAAGGCGAAGAACGCAGCGAATATCCTGTGCGATGCTGGAGAGCTGCGGCTCTTCCTGGCAAAAAAAGATGGGGTGTGGCTGCGAGACGACGGTGATTTGGACAAACTGATTCAGAGCGAAGGATTTCTTGATGGGATGGAGGAGATGCACGCGTCGTGGCGATTAGGAAAGCCCAGTCTGTTTGATTCCGGTCTTTTTCTTGAAGAAGACGTTGTCCACGTGCTGGTGGTGCGTCCGCCGATTACTTCTATTCCTGTAGGCCCGTGTATTTTTGTGGGTGGTGTCCAGATGCCC…	MVQVTLLCAIVGLPRCVSAVKIDTNEVVGILKDAIKAKNAANILCDAGELRLFLAKKDGVWLRDDGDLDKLIQSEGFLDGMEEMHASWRLGKPSLFDSGLFLEEDVVHVLVVRPPITSIPVGPCIFVGGVQMPITSTMRNSPRVDFWKALQKIKTPVVADAVITLPEKTFILDESELGSHIYIRHCYPRLWDICRSILDGKKGTYKRLIILGTPGIGKTYFCFLVLLFLAQDGATVIYESSEVEGERTLFSGDLVVEGSKKDFNTLLKQRETFYVVDGVKPSRVKAKTMLVTSPRKKVWHKIFQRNCARLFMPVWSKQEIFKCRELLYSNTPVEIVEKRYMKWGGVARYVLQYAEDKALQKVLKEAITKSNLQTILTASVESSGVESDVSHRLLHFRVN…	-	34.0963	0	3.88421	0	0	2.68980170521388d	in process	this study
HaRxLCRN3d	ATGGTGCAAGTCACGTTGCTTTGTGCGATCGTTGGATTACCTCGATGTGTTTCCGCTGTCAAAATTGACACGAACGAAGTGGTGGGGATTTTGAAGGATGCCATTGAGGCGAAGAACGCAGTGGGTGTCCGGTGCGATGCTAGAGAGCTGCGGCTCTTCCTGGCGAAAAAAGATGGGGTGTGGCTGCGAGACGACGGTGATTTGGACAAACTGGTTCAGACCGAAGGATTTCTCGATGGGATGGAGGAGATGCGCGTGTCGTGGGAATTGTCAGATCCCAGTTTGTTTGGTACGGGCGTAATGCTAGGAAAGAAGGTGGTCCACGTGCCGGTGGTGCTTCCGCGGACTATGGCTAGTCCGTTAGGCCAGTCGATTACTAAGGCTCTTCAAAAGATAAAA…	MVQVTLLCAIVGLPRCVSAVKIDTNEVVGILKDAIEAKNAVGVRCDARELRLFLAKKDGVWLRDDGDLDKLVQTEGFLDGMEEMRVSWELSDPSLFGTGVMLGKKVVHVPVVLPRTMASPLGQSITKALQKIKTPVVADAVITLPEKTYILDESELGSHIYIRHCYPRLWDICRSILDGKKETYKRLIILGTPGIGKTYFCFLVLLFLAQDRATVIYESSEVEGERTLFSGDLVIKGSHTDFSEVLEQRETFYVVDGVKPSRVNAKTMLVTSPRKEAWHKIFQRNCARLFMPVWSKQEIFKCRELLYSNTPVEIVEKRYMKWGGVARYVLQYAEDKALQKVLKEAITKSNLQTILTASVESSGVESDVSHRLLHFRVNPDFCYKCLDFASVYVAQKVFE…	-	6.87292	0	3.3461	0	0	1.79320113680926d	in process	this study
HaRxLCRN8b	ATGGTGCAAGTCACGTTGCTTTGTGCGATCGTTGGATTACCTCGATGTGTTTCCGCTGTCAAAATTGACACGAACGAAGTGGTGGGGATCTTGAAGGATGCCATTAAGGCGAAGAACGCTGTGGATGTGCGGTGCGATGCTAGAAAGCTGCGGCTCTTCCTGGCGAAAAAAGATGGGGTGTGGCTGCGAGACGACGGTGATTTGGACAAACTGATTCAGACCGAAGGATTTCTCGATGGGATGGAGGAGATGCGCGCGTCGTGGGAATTGTCAGATCCCAGTTTGTTTGGTTCCGGTGTAATGCTAGAAAAGAACGTGGTCCACGTGCTGGTGGTGCTTCCGCCGATTACGTCTATTCCTGTAGGCCCGTGTATTTTTGTGGGTGGTGTCCAGATGCCC…	MVQVTLLCAIVGLPRCVSAVKIDTNEVVGILKDAIKAKNAVDVRCDARKLRLFLAKKDGVWLRDDGDLDKLIQTEGFLDGMEEMRASWELSDPSLFGSGVMLEKNVVHVLVVLPPITSIPVGPCIFVGGVQMPIASTMTTSPRAEFWKAFQTIKTPVVADAVITLPGKTLILNQREFGSCIYVRHCYPQLWDMCRSIFDDKKKTYLRLVILGNPGIADVFEYTREDCGGSVSQMGRHRALCLALCDGFGKTGKA*	-	1.47006	0	2.79976	0	0	3.22207	in process	this study
HaRxLCRN9b	ATGGTGCAAGTCACGTTGCTTTGTGCGATCGTTGGATTACCTCGATGTGTTTCCGCTGTCAAAATTGACACGAACGAAGTGGTGGGGATCTTAAAGAAAGCGATAAAGGAGGATAACGCTGTGGATGTCCGGTGCGATGCTAGAAAGCTGCGGCTCTTCCTGGCGAAAAAAGATGGGGTGTGGCTGCGAGACGACGGTGATTTGGACAAACTGATTCAGACCGAAGGATTTCTCGATGGGATGGAGGAGATGCGCGCGTCGTGGGAATTGTCAGATCCCAGTTTGTTTGGTACGGGCGTAATGCTAGGAAAGAAGGTGGTCCACGTGCTGGTGGTGCTTCCGCGGACTATGGCTAGTCCGTTAGGCGAGTCGATTACTGTGGGCGGTGTCACGATTCCC…	MVQVTLLCAIVGLPRCVSAVKIDTNEVVGILKKAIKEDNAVDVRCDARKLRLFLAKKDGVWLRDDGDLDKLIQTEGFLDGMEEMRASWELSDPSLFGTGVMLGKKVVHVLVVLPRTMASPLGESITVGGVTIPVTSTMRNSPRADFWKALQKIKTPVVADAVITLPEKTFILDESELGSHIYIRHCYPRLWDICRSILDGKKGTYKRLIILGTPGIGKTYFCFLVLLFLAQDGATVVYESSEVEGERTLFSGDLVVEGSKKDFNTLLKQRETFYVVDGVKPSRVKAKTMLVTSPRKKVWHKIFQRNCARXXXXQTVFVSVIDPLRMDVQFATANSNVRLLPATRLVSSYQITVICDCVSCICTTTHLLVDIVVVRKHISQ	-	0.561473	0	0.54619	0	0.931773488606996d	0	in process	this study
HaRxLCRN12b	ATGGTGCAAGTCACGTTGATTTGTGCGATCGTTGGATTACCTCAAAGTGTTTCCGCTGTCAAAATTGACACGAACGAAGTGGTGGGGATCTTGAAGGATGCCATTAAGGCGGAGAACGCAGCGGGTGTCCGGTGCGATGCTAGAGAGCTGCGGCTCTTCCTGGCGAAAAAAGATGGGGTGTGGCTGCGAGACGACGGTGATTTCGACAAACTGATTCAGACCGAAGGATTTCTCGATGGGATGGAGGAGATGCGCGCGTCGTGGGAATTGTCAGATCCCAGTTTGTTTGGTACGGGCGTAATGCTAGGAAAGAAGGTGGTCCACGTGCTGGTGGTGCTTCCGCGGACTATGGCTAGTCCGTTAGGCGAGTCGATTACTGTGGGCGGTGTCACGATTCCC…	MVQVTLICAIVGLPQSVSAVKIDTNEVVGILKDAIKAENAAGVRCDARELRLFLAKKDGVWLRDDGDFDKLIQTEGFLDGMEEMRASWELSDPSLFGTGVMLGKKVVHVLVVLPRTMASPLGESITVGGVTIPVTSTMRNSPRVDFWKALQKIKTPVAADAVITLPEKTYILDESELGSHIYIRHCYPHLWDICRSILNGKKGTYKRLIILGTPGIGKTYFCFLVLLFLAQDGATVIYESSEVEGERTLFSGDLVIKGLHTDFSE	-	0.579202	0	0.744035	0	0.931773488606996d	0	in process	this study
HaRxLCRN13	ATGGTGCAAGTCACGTTGCTTTGTGCGATCGTTGGATTACCTCGATGTGTTTCCGCTGTCAAAATTGACACGAACGAAGTGGTGGGGATCTTGAAGGATGCCATTAAGGCGAAGAACGCAGTGGGTGTCTGGTGCGATGCTAGAGAGCTGCGGCTCTTCTTGGCGAAAAAAGATGGGGTGTGGCTGCGAGACGACGGTGATTTCGACAAACTGATTCAGACCGAAGGATTTCTCGATGGGATGGAGGAGATGCGCGCGTCGTGGGAATTGTCAGATCCCAGTTTGTTTGGTACGGGCGTAATGCTAGGAAAGAAGGTGGTCCACGTGCTGGTGGTGCTTCCGCGGACTATGGCTAGTCCGTTAGGCGAGTCGATTACTGTGGGCGGTGTCACGATTCCC…	MVQVTLLCAIVGLPRCVSAVKIDTNEVVGILKDAIKAKNAVGVWCDARELRLFLAKKDGVWLRDDGDFDKLIQTEGFLDGMEEMRASWELSDPSLFGTGVMLGKKVVHVLVVLPRTMASPLGESITVGGVTIPVTSTMTNSPQAEFWKAFKTIKIPVVADAVITLPGKTLILNQPEFGSCIYIRPCYPQLWDMCRSIFDNEEEICRQLVILGNPGIGKTFFGFLILLYLARDGKTVVYENVHLGGERTLFSGDMVIKGSHTDFSEVLVQPETFYVVDGVRPSLYVAKTILVTSPRAEIWQKFEQGSCEMLFMPVWTPEEIFRCRELLYSSTPVEIVEDRYLKWGGIARYVLRHAQNLRKQQALDQAIAKADLKMTVSASIESTGAESDVCHRLLHFRVN…	-	0.212985	0	0.99507	0	0.931773488606996d	0	in process	this study
HaRxLCRN13b	ATGGTGCAAGTCACGTTGCTTTGTGCGATCGTTGGATTACCTCGATGTGTTTCCGCTGTCAAAATTGACACGAACGAAGTGGTGGGGATCTTGAAGGATGCCATTAAGGCGAAGAACGCAGTGGGTGTCTGGTGCGATGCTAGAGAGCTGCGGCTCTTCTTGGCGAAAAAAGATGGGGTGTGGCTGCGAGACGACGGTGATTTCGACAAACTGATTCAGACCGAAGGATTTCTCGATGGGATGGAGGAGATGCGCGCGTCGTGGGAATTGTCAGATCCCAGTTTGTTTGGTACGGGCGTAATGCTAGGAAAGAAGGTGGTCCACGTGCTGGTGGTGCTTCCGCGGACTATGGCTAGTCCGTTAGGCGAGTCGATTACTGTGGGCGGTGTCACGATTCCC…	MVQVTLLCAIVGLPRCVSAVKIDTNEVVGILKDAIKAKNAVGVWCDARELRLFLAKKDGVWLRDDGDFDKLIQTEGFLDGMEEMRASWELSDPSLFGTGVMLGKKVVHVLVVLPRTMASPLGESITVGGVTIPVTSTMTNSPQAEFWKAFKTIKIPVVADAVITLPGKTLILNQPEFGSCIYIRPCYPQLWDMCRSIFDNEEEICRQLVILGNPGIGKTFFGFLILLYLARDGKTVVYENVHLGWERTLFSGDMVVKGSHTDFSEVLVQPETFYVVDGVRPSLYVAKTILVTSPRAEIWQKFEQGSCEMLFMPVWTPEEIFRCRELLYSSTPVEIVEDRYLKWGGIARYVFLRHAQNLRKQQALDQAIAKADLKMTVSASIESTGAESDVCHRLLHFRV…	-	0.212985	0	0.908551	0	0.931773488606996d	0	in process	this study
HaRxLCRN14	ATGGTGCAAGTCACGTTGCTTTGTGCGATCGTTGGTGTACCTCGATGTGTTTCCGCCGTTAAAATTGACTCGAACGAAGTGGTGGGGATTTTAAAAAAAGTGATCAAGGAGGAGAACGCAGCGTATGTCCTGTGCGATGCTAGAGAGCTGCGGCTCTACCTGGCGAAAAAAGATGGGGTGTGGCTGCCAGACGACGATGATTTGGACAAACTGATTCAAACCGAAGGATTTTTCGATGGGATGGAGGAGATGCGCGCGTCGTGGCGATTAGGAAATCCCTGTCTGTTCGATTTCGGTCTTTTACTTGAAGAAGGCGTTGTCCACGTGCTGGTGGTGCTTCCGCCGACTATGCCAGTTCCGCAAGGCGGGGCAATAACTATGGGTGGCGTCACCTTTCCT…	MVQVTLLCAIVGVPRCVSAVKIDSNEVVGILKKVIKEENAAYVLCDARELRLYLAKKDGVWLPDDDDLDKLIQTEGFFDGMEEMRASWRLGNPCLFDFGLLLEEGVVHVLVVLPPTMPVPQGGAITMGGVTFPFMQTMEVNQSVAKF	-	0	0	0.0608527426442528d	0	0	0	in process	this study
HaRxLCRN14b	ATGGTGCAAGTCTCGTTGTATTGTGCGATCGTTGGTGTACCTCGAAGTACTTTCGTCGTAGATATCGACACAGATAGATCGGTGGCTCACTTGAAGGATGCCATTAAGGCGAAGAACGCAGTGGATGTCCTGTGCGATGCTAGAGAGCTGCGGCTCTACCTGGCGAAAAAAGATGGGGTGTGGCTGCCAGACGACGGTGATTTGGACAAACTGATTCAAACCGAAGGATTTTTCGATGGGATGGAGGAGATGCGCGCGTCGTGGCGATTAGGAAATCCCTGTCTGTTCGATTTCGGTCTTTTACTTGAAGAAGGCGTTGTCCACGTGCTGGTGGTGCTTCCGCCAACTATGCCAGTTCCACAAGGCGGGGCAATAACTATGGGTGGTGTCACCTTTCCT…	MVQVSLYCAIVGVPRSTFVVDIDTDRSVAHLKDAIKAKNAVDVLCDARELRLYLAKKDGVWLPDDGDLDKLIQTEGFFDGMEEMRASWRLGNPCLFDFGLLLEEGVVHVLVVLPPTMPVPQGGAITMGGVTFPFMQTMEVNQSVAKFWKSLREMSPNVVADAVIALPEETFILGVLKLGLLYTFVTAIRSCGSFVWIL*	-	0.0548754761364271d	0	0	0	0	0	in process	this study
HaRxLCRN14c	ATGGTGCAAGTCTCGTTGTATTCTGCGATCGTTGGTGTACCTCGAAGTACTTTCGTCGTGGATATCGACACAGATAGATCGGTGGCTCACTTGAAGGATGCCATTAAGGCGAAGAACGCAGTGGATGTCCTGTGCGATGCTAGAGAGCTGCGGCTCGACCTAGCGAAAAAAGATGGGGTGTGGCTGCCAGACGACGATGATTTGGACAAACTGATTCAAACCGAAGGATTTTTCGATGGGATGGAGGAGATGCGCGCGTCGTGGGAATTGTCAGATCCCAGTTTGTTTGGTACCGGCGTATTGCTAGGAAACAAGGTGGTCCACGTGCTTGTGGTGCTTCCGTCGCCTATGTCAGTTCCGCAAGGCGGGGCAATAACTGTGGGTGGCGTCACCTTTCCT…	MVQVSLYSAIVGVPRSTFVVDIDTDRSVAHLKDAIKAKNAVDVLCDARELRLDLAKKDGVWLPDDDDLDKLIQTEGFFDGMEEMRASWELSDPSLFGTGVLLGNKVVHVLVVLPSPMSVPQGGAITVGGVTFPFMQTMKLNQSVAKFWKSFREMSPKVVADAVIALPEGTFILGVQKLGSVIYIRHCYSQLWKLCLDTLNHAAIANHCVVILGTPGIGKTHFGYLVLFHLAHTGATVVYETREDKWTRTLFSGDKVVQGLWTDFNQVHAQPETFYVVDGVEPSRCDAKTILVTSPRKRIWHKYSQRNGAKVLFMPVWTEEEIYRCRDLLYSDTPVETVEKRFCKWGDVARYVLRYAKDKAKQKVLKEAIGQADLKVIVSASVESSGVECDVSHRLLHFR…	-	0.0736809	0	0.0782392405426108d	0	0	0	in process	this study
HaRxLCRN14d	ATGGTGCAAGTCTCGTTGTATTGTGCGATCGTTGGTGTACCTCGAAGTACTTTCGTCGTGGATATCGACACAGATAGATCGGTGGCTCACTTGAAGGATGCCATTAAGGCAAAGAACGCAGTGGATGTCCTTTGCGATGCTAGAGAGCTGCGGCTCTACCTGGCGAAAAAAGATGTGGTGTGGCTGCCAGACGACGATGATTTGGACAAACTGATTCAAACCGAAGGATTTTTCGATGGGATGGAGGAGATGCGCGCGTCGTGGGAATTATCAGATCCCAGTTTGTTTGGTACCGGCGTATTGCTAGGAAACAAGGTGGTCCACGTGCTGGTGGTGCTTCCGCCTACTATGCCAGTTCCGCAAGGCGGGGCAATAACTATGGGTGGCGTCACCTTTCCT…	MVQVSLYCAIVGVPRSTFVVDIDTDRSVAHLKDAIKAKNAVDVLCDARELRLYLAKKDVVWLPDDDDLDKLIQTEGFFDGMEEMRASWELSDPSLFGTGVLLGNKVVHVLVVLPPTMPVPQGGAITMGGVTFPFMQTMEAKPTSAIWSCSILHTLEQRWFMRLAKTSGHVPYFQATRWFKDCGRTLIKCLRSLKPFYVVDGVEPSRCDAKTILVTSPRKKIWHKYSQRNGAKVLFMPVWTEEEIYRCSDLLYSDTPVETVEKRFCKWGGVARYVLRYAKDKAKQKVLKEAIGQADLKLILSASVESSGVECDVSHRLLHFRVTRDFGYERFDFATNYIAEKVFHTLYQRNRIELIDFLSASYQLNDVAGFRGILFERYALSVLSQGGTFEFRRLNKERR…	-	4.21138	0	0.0597788	0	0	0	in process	this study
HaRxLCRN14e	ATGGTGCAAGTCTCGTTGCTTTGTGCGATCGTTGTGATCAAGGAGGAGAACGCAGCGTATGTCCTGTGCGATGCTAGAGAGCAGCGGCTCTACCTGGCGAAAAAAGATGGGACGTGGCTGCCAGACGACGATGATTTGGACAAATTGATTCAAATCGAAGGATTTTTCGATGGGATGGAGGAGATGCGCGCGTCGTGGGAATTGTCAGATCCCAGTCTGTTTGGTACCGGCGTATTGCTAGGAAAGAAGGTGGTCCACGTGCTTGTGGTGCTTCCGCCGACTCTGCCAGTTCCGCAAGGCGGGGCAATAACTATGGGTGGCGTCACCTTTCCTTTCATGCAAACCATGAAGCTTAATCAATCAGTGGCTAAGTTCTGGAAATCCTTGCGAGAGATGTCG…	MVQVSLLCAIVVIKEENAAYVLCDAREQRLYLAKKDGTWLPDDDDLDKLIQIEGFFDGMEEMRASWELSDPSLFGTGVLLGKKVVHVLVVLPPTLPVPQGGAITMGGVTFPFMQTMKLNQSVAKFWKSLREMSPEVVADAVIALPEGTFILGSCSILRTGATVVYETCEVKWKRTLFSGDKVVQGLWTDFDEVLAQPETFYVVDGVEPSRCDAKTILVTSPRKKVWHKYSQRNGAKVLFMPVWTEEEIYRCRDLLYSTTPVETVEKRFYKWGGVARYVLSYAKDKAKQKVLKEAIGQADLKLIVSASVESSGVECNVSHRLLHFRVTRDFGYEGFDFATNYIAEKVFHTLYQCNRIELINFLSASHQLNDVAGFRGILFERNALSVLSQGGTFDFRRLT…	-	18.1957	0	4.60817	0	0	5.33930773053068d	in process	this study
HaRxLCRN19	ATGGTGCAAGTCACGTTGCTTTGTGCGATCGTTGGATTACCTCGATGTGTTTCCGCTGTCAAAATTGACACGAACGAAGTGGTGGGGATTTTGAAGGATGCCATTAAGGCGAAGAACGCTGTGGATGTCCTGTGCGATGCTAGAGAGCTGCGGCTCTTCCTGGCGAAAAAAGATGGGGTGTGGCTGCGAGACGACGGTGATTTGGACAAACTGATTCAGACCGAAGGATTTCTCGATGGGATGGAGGAGATGCGCGCGTCGTGGGAATTGTCAGATCCCAGTTTGTTTGGTACGGGCGATTCCGGTCTTTTTCTTGAAGAAGACGTTGTCCACGTGCTGGTGGTGCGTCCGCCGATTACTTCTATTCCTGTGGGCCCGTGTATTTTTGTGGGTGGTGTC…	MVQVTLLCAIVGLPRCVSAVKIDTNEVVGILKDAIKAKNAVDVLCDARELRLFLAKKDGVWLRDDGDLDKLIQTEGFLDGMEEMRASWELSDPSLFGTGDSGLFLEEDVVHVLVVRPPITSIPVGPCIFVGGVQMPITSTMTNSPQAEFWKAFKTIKTPVVADAVITLPGKTLILNQPEFGSCIYIRPCYSQLWDMCRSIFDNEEEICRQLVILGNP*	-	0.412336	0	0.715348	0	0	0	in process	this study
HaRxLCRN19b	ATGGTGCAAGTTTCATTGTATTGTGCGATCGTTGGATTACCTCAAAGTACTTTCGTCGTGGATATCGACACAGATAGATCGGTGGCTCACTTGAAGAAAGCGATAAAGGTGGAGAACGCAGCGAATATCCTGTGCGATGCTGGAAAGCTGCGGCTCTTCCTGGCAAAAAAAAATGGGGTGTGGCTGCGAGACGACGGTGATTTGGACAAACTGATTCAGACCGAAAGATTTCTCGATGGGATGGAGGAGATGCGCGCGTCGTGGGAATTGTCAGATCCCAGTTTGTTTGATTCCGGTCTTTTTCTTGAAGAAGACGTTGTCCACGTGCTGGTGGTGCGTCCGCCGATTACTTCTATTCCTGTAGGCCCGTGTATTTTTGTGGGTGGTGTCCAGATGCCC…	MVQVSLYCAIVGLPQSTFVVDIDTDRSVAHLKKAIKVENAANILCDAGKLRLFLAKKNGVWLRDDGDLDKLIQTERFLDGMEEMRASWELSDPSLFDSGLFLEEDVVHVLVVRPPITSIPVGPCIFVGGVQMPITSTMTNSPQAEFWKAFKTIKTPVVADAVITLPGKTLILNQPEFGSCIYIRPCYPQLWDMCRSIFDNEEEICRQLVILGNPGIGKTFFGFLILLYLARDGKTVVYENVHLGDLAKI*	-	0.468753	0	1.29797	0	0	0	in process	this study
HaRxLCRN19c	ATGGTGCAAGTCACGTTGCTTTGTGCGATCGTTGGATTACCTCGATGTGTTTCCGCTGTCAAAATTGACACGAACGAAGTGGTGGGGATCTTGAAGGATGCCATTAAGGCGAAGAACGCTGTGGATGTCTGGTGCGATGCTAGAGAGCTGCGGCTCTTCTTGGCGAAAATAGATGGGGTGTGGCTGCAAGACGACGGTGATTTGGACAAACTGATTCAGACCGAAAGATTTCTCGATGGGATGGAGGAGATGCGCGCGTCGTGGGAATTGTCAGATCCCAGTTTGTTTGATTCCGGTCTTTTTCTTGAAGAAGACTTTGTCCACGTGCTGGTGATGCCCATCACGTCGACCATGACAAATTCACCACAAGCGGAATTTTGGAAGGCTTTTAAAACGATA…	MVQVTLLCAIVGLPRCVSAVKIDTNEVVGILKDAIKAKNAVDVWCDARELRLFLAKIDGVWLQDDGDLDKLIQTERFLDGMEEMRASWELSDPSLFDSGLFLEEDFVHVLVMPITSTMTNSPQAEFWKAFKTIKPPVVADAVITLTGKTLILNQPEFGSCIYIRPCYPQLWDMCRSIFDNEEEICRQLVILGNPGIGGMVIKGSHMDFSEVLLQPETFYVVDGVRPSLTTAKTILVTSPRTEIWKKYDQESCKRLYMPVWTQEEIFRCRELLYSSTPVEIVEDRYLKWGGIARYVILRHAQNLRKQQALDQAIAKADLKMTGNGEFSSSDWRFPCCRKVDHLKFGALPKKGKIMLQVKTKMRASQNALVMMTVMDNRAAFERVQLRPRKTLFFSQDSEV…	-	4.44288	0	6.50114	0	0	0	in process	this study
HaRxLCRN21	ATGGTGCAAGTCACGTTGCTTTGTGCGATCGTTGGATTACCTCGATGTGTTTCCGCTGTCAAAATTGACACGAACGAAGTGGTGGGGATCTTGAAGAAAGCGATAAAGGAGGATAACGCAGTGGATGTCCGGTGCGATGCTAGAAAGCTGCGGCTCTTCCTGGCGAAAAAAGATGGGGTGTGGCTGCGAGACGACGGTGATTTGGACAAACTGATTCAGACCGAAGGATTTCTTGATGGGATGGAGGAGATGCACGCTTCGTGGCGATTAGGAAAGCCCAGTCTGTTTGATTCCGGTCTTTTTCTTGAAGAAGACGTTGTCCACGTGCTGGTGGTGCTTCCGCGGACTATGGCTAGTCCGTTAGGCGAGTCGATTACTGTGGGCGGTGTCACGATTCCC…	MVQVTLLCAIVGLPRCVSAVKIDTNEVVGILKKAIKEDNAVDVRCDARKLRLFLAKKDGVWLRDDGDLDKLIQTEGFLDGMEEMHASWRLGKPSLFDSGLFLEEDVVHVLVVLPRTMASPLGESITVGGVTIPVTSTMMNSPRVDFWKALQKIKTPVVADSVITLPGKTLILNQPEFGSCIYIRPCYLQLWXXXXRKISIVVTRQLKQVIVCDLHCCISSYNDTSILRVET	-	1.2713	12.0866364923787d	0.65327	0	0.465886744303499d	0	in process	this study
HaRxLCRN22	ATGGTGCAAGTCACGTTGCTTTGTGCGATCGTTGGATTACCTCGATGTGTTTCCGCTGTCAAAATTGACACGAACGAAGTGGTGGGGATCTTGAAGAAAGCGATAAAGGAGGATAACGCAGTGGATGTCCGGTGCGATGCTAGAAAGCTGCGGCTCTTCCTGGCGAAAAAAGATGGGGTGTGGCTGCGAGACGACGGTGATTTGGACAAACTGATTCAGACCGAAGGATTTCTTGATGGGATGGAGGAGATGCACGCTTCGTGGCGATTAGGAAAGCCCAGTCTGTTTGATTCCGGTCTTTTTCTTGAAGAAGACGTTGTCCACGTGCTGGTGGTGCTTCCGCGGACTATGGCTAGTCCGTTAGGCGAGTCGATTACTGTGGGCGGTGTCACGATTCCC…	MVQVTLLCAIVGLPRCVSAVKIDTNEVVGILKKAIKEDNAVDVRCDARKLRLFLAKKDGVWLRDDGDLDKLIQTEGFLDGMEEMHASWRLGKPSLFDSGLFLEEDVVHVLVVLPRTMASPLGESITVGGVTIPVT	-	0.193122	0	0.149386	0	0.465886744303499d	0	in process	this study
HaRxLCRN22b	ATGGTGCAAGTCACGTTGCTTTGTGCGATCGTTGGATTACCTCGATGTGTTTCCGCTGTCAAAATTGACACGAACGAAGTGGTGGGGATCTTGAAGAAAGCGATAAAGGAGGATAACGCAGTGGATGTCCGGTGCGATGCTAGAAAGCTGCGGCTCTTCCTGGCGAAAAAAGATGGGGTGTGGCTGCGAGACGACGGTGATTTGGACAAACTGATTCAGACCGAAGGATTTCTTGATGGGATGGAGGAGATGCACGCTTCGTGGCGATTAGGAAAGCCCAGTCTGTTTGATTCCGGTCTTTTTCTTGAAGAAGACGTTGTCCACGTGCTGGTGGTGCTTCCGCGGACTATGGCTAGTCCGTTAGGCGAGTCGATTACTGTGGGCGGTGTCACGATTCCC…	MVQVTLLCAIVGLPRCVSAVKIDTNEVVGILKKAIKEDNAVDVRCDARKLRLFLAKKDGVWLRDDGDLDKLIQTEGFLDGMEEMHASWRLGKPSLFDSGLFLEEDVVHVLVVLPRTMASPLGESITVGGVTIPVT	-	0.0787675	0	0.102385	0	0.931773488606996d	0	in process	this study
HaRxLCRN22c	ATGACGACTCAGAATATAATCGATTGTCACCGAAAGATGGTCGTAGTTACGCTGGTTTGTGCCATCGTCGGTGAGCCCGACAGCAATTTCGTCGTCAAAATCGACACAAATGAATTGGTCGGTAGCTTGAAGGATGCAATCAAAGAGAAGCAAGGACCGAACATCACTTGCGTTGCCAGTGACCTGCAGCTCTATCTGGCAAAAGATAACGGGACGTGGCTGCCATATGACGTTAATCTGGACGAATTGCTTCAGACTGAAGGATTTCTGGATCAAATGGAGAAGATGGACGCGTCGTGGAAATTAGGAAAGCCAAGCTTGTTCGGTTCCGGTCTATTTCTTGGAGAAGACGTTGTCCACGTGTTGGTGGTGCTTCCGCAGATTGTCGCTAATGCTGTC…	MTTQNIIDCHRKMVVVTLVCAIVGEPDSNFVVKIDTNELVGSLKDAIKEKQGPNITCVASDLQLYLAKDNGTWLPYDVNLDELLQTEGFLDQMEKMDASWKLGKPSLFGSGLFLGEDVVHVLVVLPQIVANAVTSGILNLGIRLTKFWKAFQKDYTKFDLVAGKLIALPEDTFILGQEKCGSRMYVRHCYPQLWNVCLGALNRPGIRNLVILGNPGIGKTVFGYFILLHLARSNETVVYEPARGEDRFLFCGETAVAGSNTDFKDILNLSETYYVVDAIAPINYAAKTILLTSPRPKVWKDYYKDDCERFYMPVWTEQEILQCRDLMYSDRPLGRVMECYRKWGGIARYVLRFAMVERQQSLLGEAINEVNLEAIVNSNGQMSAKDIMISHRVLHILVE…	-	40.3786	23.2948	41.3961	0	14.8152	12.7682	in process	this study
HaRxLCRN22d	ATGGTCGTAGTTACGCTGGTTTGTGCCATCGTCGGTGAGTCCGACAGCAATTTCGTCATCAAAATCGACGCAGATGAATTGGTCGGTAGCTTGAAGGATGCTATCAAAGAGAAGAAACGAACGAGCATCACTTGCGATGCCAGTGACCTGCAGCTCTATCTGGCAAAAGATAACGGGACATGGCTGCCATATGACGTTAATCTGGACGAATTGCTTCAGACTGAAGGATTTCTGGATCAAATGGAGAAGATGGACGCGTCGTGGAAATTAGGAAAGCCAAGCTTGTTCGGTTCCGGTCTATTTCTTGGAGAAGACGTTGTCCACGTGTTGGTGGTGCTTCCGCAGATTGTCGCTAATGCTGTCACATCAGGAATATTGAATCTGGGTATTCGACTGACG…	MVVVTLVCAIVGESDSNFVIKIDADELVGSLKDAIKEKKRTSITCDASDLQLYLAKDNGTWLPYDVNLDELLQTEGFLDQMEKMDASWKLGKPSLFGSGLFLGEDVVHVLVVLPQIVANAVTSGILNLGIRLTKFWKAFQGDYTRFDLVAGKLIALPEDTFILGQEKCGSRMYVRHCYPQLWNVCLGALNRPGIRNLVILGNPGIGKTVFGYFILLHLARSNETVVYEPARGKDRFLFCGETAVAGSNTDFKDILNLSETYYVVDAIAPINYAAKTILLTSPRPKVWKDFYKDDCERFYMPVWTEQEILQCRDLMYSDRPLERVMECYRKWGGIARYVLRFAMVERQQNLLGEAINEVNLEAIINSNGQMSHRVLHIIVEDDFNNEGYVFASRHVLNMV…	-	42.0554	59.5547	45.7318	0	28.2329	18.1075	in process	this study
HaRxLCRN22e	ATGGTCGTAGTTTCGCTGGTTTGTGCCATCGTCGGTGAGCCCACAAGTTTCGTCGTGGACATTGACTCGAACCGACTGGTAGGTCACTTGAAGGATGCAATTAAAGAGAAGAAACGAACGAGCATCACTTGCGATGCCAGTGACCTGCAGCTCTATCTGGCAAAAGATAACGGGACGTGGCTGCCATATGACGTTAATCTGGACGAATTGCTTCAGACTGAAGGATTTCTGGATCAAATGGAGAAGATGGACGCGTCGTGGAAATTAGGAAAGCCAAGCCTGTTCGGTTCCGGTCTATTTCTTGGAGAAGACGTTGTCCACGTGTTGGTGGTGCTTCCGCAGATTGTCGCTAATGCTGTCACATCAGGAATATTGAATCTGGGTATTCGACTGACGAAA…	MVVVSLVCAIVGEPTSFVVDIDSNRLVGHLKDAIKEKKRTSITCDASDLQLYLAKDNGTWLPYDVNLDELLQTEGFLDQMEKMDASWKLGKPSLFGSGLFLGEDVVHVLVVLPQIVANAVTSGILNLGIRLTKFWKAFREDYTKFDLVAGKLIALPEDTFILGQEKCGSRMYVRHCYPQLWNVCLGALNRPGIRNLVILGNPGIGKTVFGYFILLHLARSNETVVYEPARGKDRFLFCGETAVAGSNTDFKDILNLSETYYVVDAIAPIHYAAKTILLTSPRPKVWKDFYKDDCERFYMPVWTEQEILQCRDLMYSDRPLERVMECYRKWGGIARYVLRFAMVERQQNLLGEAINEVNLEAIINSNRQMSHRVLHIIVEDDFNNEGYVFASRHVLNMVY…	-	45.9354	48.4997	51.0171	0	24.8785	18.0672	in process	this study
HaRxLCRN22f	ATGGTGCTGGTTTTGTCGTATTGTGCGATCGTTGGTATACCCGACAGCATTTTCTCCGTGAAAATTGACTCGAACGAATTGGTGTATCAATTGAAGAAAGAGATCAAGGCGAAGACAGCTGCGAAGGTCCAGTGCGATGCGAGTCACCTGCGTCTCTTCTTGGCGAAAAATGAGGGGGCGTGGCTGCCAGACGACGATGATTTGGACAAGCTGATTCAGACCGAAAGATTTCTTGATGAGATAGAAGAGATGCGCGCGTCGTGGCGATTAGGAGAGCCCAGTCTGTTCGATTCCGGTCTTTTTCTTGAAGACGACGTTGTCCACGTGCTGGTGGTGCTTCCGTCTACTTTGCCTGGGCCGCGAAGCGAGCCATTTACTGCGGATAACGTTATGCCAACT…	MVLVLSYCAIVGIPDSIFSVKIDSNELVYQLKKEIKAKTAAKVQCDASHLRLFLAKNEGAWLPDDDDLDKLIQTERFLDEIEEMRASWRLGEPSLFDSGLFLEDDVVHVLVVLPSTLPGPRSEPFTADNVMPTLPVVELS	-	0	0	0	0	0	10.6786154610614d	in process	this study
HaRxLCRN22g	ATGGTGCAAGTCACGTTGCTTTGTGCGATCGTTGGATTACCTCGATGTGTTTCCGCTGTCAAAATTGACACGAACGAAGTGGTGGGGATCTTGAAGAAAGCGATAAAGGAGGATAACGCAGTGGATGTCCGGCGAGTCGATTACTGTGGGCGGTGTCACGATTCCCGTCACGTCTACCATGATGAATTCACCACGGGTCGATTTCTGGAAAGCTCTTCAAAAGATAAAAACCCCGGTCGTAGCGGACTCAGTGATCACGTTACCCGGGAAAACATTAATTTTGAATCAACCCGAGTTTGGCTCCTGTATATACATTCGTCCGTGCTACCTGCAGCTATGGGACATGTGTCGGAGCATTTTTGA	MVQVTLLCAIVGLPRCVSAVKIDTNEVVGILKKAIKEDNAVDVRRVDYCGRCHDSRHVYHDEFTTGRFLESSSKDKNPGRSGLSDHVTRENINFESTRVWLLYIHSSVLPAAMGHVSEHF*	-	2.41953	0	1.19768	0	0.931773488606996d	0	in process	this study
HaRxLCRN22h	ATGGTGCAAGTTACTTTGGTCTGTGGGATCGTCGGTGTACGTGAAAGTGTGTTCTCTGTGAAGATCGACACGACGGAATGGGTGGATCAACTCAAGGATGCGATCAAGGCAGCGAAACCAGCGATGATCCAGTGCGATGCCCGTGACCTGCAGCTCTTCCTGGCGAAATGGGATGGGGTAAATGATGCCTGGATGGAGAAGGAAGAGGTGCAGCAGGGTGTACTTGACACCAAGGGGTTGCGGCAGCTGAAATTTGCAGCAGTGCCACTGAGCTTCAATGGCTTATCGGAGCGAGACGTGCAGACTGAAACCACGGAGGCAGGTCAGAATAGTCCTGTCCACGTGCTGGTGGTGCTTCCTCCAACTCTGACGAAGCGTCAAAGCGTCTCGCTCAATATT…	MVQVTLVCGIVGVRESVFSVKIDTTEWVDQLKDAIKAAKPAMIQCDARDLQLFLAKWDGVNDAWMEKEEVQQGVLDTKGLRQLKFAAVPLSFNGLSERDVQTETTEAGQNSPVHVLVVLPPTLTKRQSVSLNIGGVTIHVTESMVLNDPQLLAYWHALVTSSTEIVADTVVSLPNGTYILGDPALGSGIYIRSCFQELWLIFSGSIGGIGILGSPGIGKTYFGYSILLYLARRGETVVYESADIGKCILFSGNVVVQGSREDFDSILMQTETCYVVDGVRPKYCPAKTILVSSSREYIWRTVSNFGRMPVWSEQEILNCRELMYSNTPVAVVESCYRRWGGIPLYVLRHAEDTEQQKLLDEAIENVRLVDLKKICVETLINRDDIACGDEKKVLDRLFH…	-	0.997004	0	1.49247	0	0	2.85774763041521d	in process	this study
HaRxLCRN22i	ATGGTGCAAATTTCGTTGTTGTGTGCGATAACTGGTGTCCGTGACAGTGTTTTCGCCGTGCGTATCGACCCGAATGAATCGGTGGGTCAACTGAAGGAGGCGATCAAGGCGGCAAACCCCGCAATGAGCCACTGCGAGGCCTCGAAGCTGCGTCTCTATGTGGCAAAAAGGAGAGGCACGTGGTTGAAGGAAGACCACATAGAGTACGATGTGAATGGCACGTTTGGTTTACAACAACTTGAAAGTGAAGCAGCGCCACTAAGGTTGAGTGGCTTATCAGAGAGAGATGTGGGCACTCAAGTTGTAGAGGAAGATGGTGCAGGTCGAAACCGTGAGCTCCAGGTGCTGGTAAGTGTTCCACCGGTACCACTGGAAATAGGTCGTGTGACTATAGGCGTC…	MVQISLLCAITGVRDSVFAVRIDPNESVGQLKEAIKAANPAMSHCEASKLRLYVAKRRGTWLKEDHIEYDVNGTFGLQQLESEAAPLRLSGLSERDVGTQVVEEDGAGRNRELQVLVSVPPVPLEIGRVTIGVTNRMVLNDPPLVAYWNALRTDTSKVEADTVWALPEGTFFLGDPAQGSHLYIRECFPRLWDICSKTSKGVSIFGNPGIGKTCFGHFILLHLGRRGATVVYEDADKCVLFSDQGVVEGRTSDFDQVLSQSSTWYISHDDGSADYYEAKTIVFTSRLRRTTGSQSLSLCMPVWSEEEIMTCRGLMYSNTPAAIVEDCYDRWGGIPRYVLRYAEDSEQQKLLEKATDRVRVWDVIRISTGWNLLPYAGEDIVVDRLYHYQVNDDFTRKGS…	-	16.3415	22.1099970246261d	24.9539	0	20.2714265029156d	64.6686	in process	this study
HaRxLCRN22j	ATGGTGCAAATTTCGTTGTTGTGTGCGATAACTGGTGTCCGTGACAGTGTTTTTGCCGTGCGTATCGACCCGAATGAATCGGTGGGTCAACTGAAGGAGGCGATCAAGGCGGCAAACCCCGCAATGAGCTACTGCGAGGCCTCGAAGCTGCGTCTCTATGTGGCAAAAAGGAGAGGCACGTGGTTGAAGGAAGACCGCATAAAGCACGATGTGAATGGGACGCTTGGTTTACAGCAACTTGAAAGTGAAGCAGCGCCACTAAGGTTGAGTGGCTTATCAGAGAGAGACGTGGGCACTCCAGTTGTAGAGGACGATGGTACAGGTCGAAACCGTGAGCTCCAAGTGCTGGTAAGTGTTCCACCGGTACCACTGGAAATAGGTCGTGTGACTATAGGCGTC…	MVQISLLCAITGVRDSVFAVRIDPNESVGQLKEAIKAANPAMSYCEASKLRLYVAKRRGTWLKEDRIKHDVNGTLGLQQLESEAAPLRLSGLSERDVGTPVVEDDGTGRNRELQVLVSVPPVPLEIGRVTIGVTNRMVLNDPPLVAYWNALRTDTSKIEADTVWALPEGTFFLGDPAQGSHLYIREIFPRLWDICSKTSKGVSIFGNPGIGKTCFGHFILLHLGRRGGTVVYEDADKCVLFSDQGVVEGRTSDFDQVLSQSSTWYISHDDGSTDDYEAKTIVFTSRLRRTTGSQSLSLCMPVWSEEEIMTCRGLMYSNTPAAIVEDCYDRWGGIPRYVLRYAEDSEQQKLLEKAIDMVRVWDVIRISTGWNLLPYAGEDGSAVPLSGQRRLYP*	-	13.6053	0	20.5823	0	0	28.0775	in process	this study
aNucleotide sequence predicted in Hpa Emoy genome v8.3.
bTranslation of the predicted nucleotide sequence in Hpa Emoy genome v8.3.
cThe number of WT motif. "-" indicates no WY motif.
dGenes that have reads in only one replicate.
eExpression levels are represented as TPM (tags per million) of total reads aligned to Hpa genome. "0" indicates no sequence read aligned.
fAccession number in NCBI's GenBank data library.
gHaRxLL38 had tags even in Mock-treated data (data not shown), which could cause high TPM in the time points with low Hpa populations (i.e. 1 dpi). Thus, HaRxLL38 was omitted from Figure 2A.
