# Supplementary material for: Expression Profiling during Arabidopsis/Downy Mildew Interaction Reveals a Highly-Expressed Effector That Attenuates Responses to Salicylic Acid
Source: PLoS Pathog. 2014 Oct 16;10(10):e1004443. doi: 10.1371/journal.ppat.1004443 (PMC4199768; doi:10.1371/journal.ppat.1004443)
Supplement: Table S3 — The list of Hpa genes categorized. (XLSX) [file ppat.1004443.s010.xlsx]

## Sheet: Sheet1
Table S3. The list of Hpa genes categorized.
Induced effectors (87)	Non-induced effectors (115)	Induced genes exc effectors (1,880)	Non-induced genes exc effectors (4,776)	All genes (14,489)
ATR13	ATR5_HaRxLL424	800000	800001	800000
ATR39_HaRxL48	HaRxL10	800018	800003	800001
HaRxL100b	HaRxL101	800019	800005	800002
HaRxL102	HaRxL101b	800020	800009	800003
HaRxL102b	HaRxL106	800024	800014	800004
HaRxL108	HaRxL107	800043	800026	800005
HaRxL11	HaRxL109b	800045	800030	800007
HaRxL118	HaRxL115	800046	800032	800008
HaRxL12	HaRxL120	800047	800035	800009
HaRxL121	HaRxL120b	800049	800039	800010
HaRxL13	HaRxL123b	800050	800041	800012
HaRxL131b	HaRxL128	800053	800044	800013
HaRxL131c	HaRxL139	800055	800060	800014
HaRxL135	HaRxL15	800059	800061	800018
HaRxL136c	HaRxL150	800064	800062	800019
HaRxL14b	HaRxL152	800065	800063	800020
HaRxL154	HaRxL155	800069	800072	800024
HaRxL25	HaRxL17	800070	800083	800025
HaRxL25b	HaRxL17b	800080	800084	800026
HaRxL29	HaRxL19	800098	800086	800027
HaRxL34b	HaRxL1b	800104	800088	800028
HaRxL35b	HaRxL21	800117	800090	800029
HaRxL37	HaRxL23	800118	800091	800030
HaRxL37b	HaRxL31	800145	800094	800031
HaRxL37c	HaRxL32b	800154	800097	800032
HaRxL37d	HaRxL39	800167	800107	800033
HaRxL44	HaRxL43b	800176	800113	800034
HaRxL46	HaRxL45	800178	800114	800035
HaRxL57	HaRxL47	800180	800116	800036
HaRxL59	HaRxL56	800181	800119	800037
HaRxL60	HaRxL58	800186	800120	800038
HaRxL61	HaRxL62	800189	800123	800039
HaRxL67	HaRxL64	800206	800125	800040
HaRxL67b	HaRxL71	800217	800128	800041
HaRxL76	HaRxL72	800219	800129	800043
HaRxL77	HaRxL80b	800231	800137	800044
HaRxL78	HaRxL81b	800257	800138	800045
HaRxL8	HaRxL81c	800259	800139	800046
HaRxL88	HaRxL89	800261	800141	800047
HaRxL92	HaRxL93	800262	800143	800048
HaRxL94	HaRxLCRN12b	800265	800144	800049
HaRxL94b	HaRxLCRN13	800270	800146	800050
HaRxL95	HaRxLCRN13b	800301	800148	800051
HaRxL97	HaRxLCRN21	800303	800149	800052
HaRxL97b	HaRxLCRN22c	800317	800150	800053
HaRxL98	HaRxLCRN22d	800321	800152	800054
HaRxLCRN22	HaRxLCRN22e	800323	800160	800055
HaRxLCRN22b	HaRxLCRN22g	800326	800164	800059
HaRxLL110	HaRxLCRN22i	800345	800165	800060
HaRxLL128b	HaRxLCRN3	800347	800166	800061
HaRxLL137c	HaRxLCRN3b	800378	800171	800062
HaRxLL141	HaRxLCRN9b	800379	800172	800063
HaRxLL167	HaRxLL1	800413	800173	800064
HaRxLL169	HaRxLL109b	800414	800174	800065
HaRxLL169c	HaRxLL120	800437	800179	800066
HaRxLL21	HaRxLL128c	800439	800182	800067
HaRxLL29	HaRxLL128d	800440	800185	800069
HaRxLL2b	HaRxLL131	800456	800190	800070
HaRxLL38	HaRxLL142b	800468	800191	800072
HaRxLL39b	HaRxLL148	800503	800193	800074
HaRxLL427	HaRxLL156b	800504	800201	800075
HaRxLL430	HaRxLL163b	800505	800202	800076
HaRxLL445	HaRxLL163c	800561	800204	800078
HaRxLL449	HaRxLL163d	800564	800208	800079
HaRxLL455	HaRxLL164	800569	800209	800080
HaRxLL461b	HaRxLL166	800576	800210	800082
HaRxLL462	HaRxLL170	800578	800211	800083
HaRxLL464b	HaRxLL18	800620	800212	800084
HaRxLL468	HaRxLL183b	800628	800213	800086
HaRxLL468b	HaRxLL186	800638	800218	800087
HaRxLL47	HaRxLL186b	800641	800220	800088
HaRxLL470	HaRxLL23	800643	800221	800089
HaRxLL5	HaRxLL23b	800648	800223	800090
HaRxLL50b	HaRxLL23c	800666	800226	800091
HaRxLL60	HaRxLL24	800673	800228	800094
HaRxLL62	HaRxLL26	800687	800230	800095
HaRxLL62b	HaRxLL29b	800707	800234	800096
HaRxLL65	HaRxLL33	800711	800238	800097
HaRxLL67	HaRxLL36	800714	800240	800098
HaRxLL74b	HaRxLL40	800720	800244	800099
HaRxLL75c	HaRxLL42	800724	800253	800100
HaRxLL75d	HaRxLL425	800730	800254	800101
HaRxLL75e	HaRxLL426	800731	800255	800102
HaRxLL79b	HaRxLL434	800732	800256	800103
HaRxLL79c	HaRxLL437	800755	800258	800104
HaRxLL83	HaRxLL437b	800758	800260	800105
HaRxLL87	HaRxLL440	800765	800264	800107
	HaRxLL440b	800767	800266	800108
	HaRxLL441	800770	800267	800109
	HaRxLL446	800778	800272	800110
	HaRxLL455f	800782	800274	800111
	HaRxLL459b	800808	800294	800112
	HaRxLL474	800813	800295	800113
	HaRxLL474b	800818	800298	800114
	HaRxLL477	800820	800299	800115
	HaRxLL48	800821	800305	800116
	HaRxLL480	800823	800312	800117
	HaRxLL483	800824	800314	800118
	HaRxLL490	800839	800315	800119
	HaRxLL496	800858	800327	800120
	HaRxLL500	800859	800328	800121
	HaRxLL50c	800866	800331	800123
	HaRxLL51b	800878	800339	800124
	HaRxLL56	800880	800343	800125
	HaRxLL57	800882	800348	800127
	HaRxLL73	800890	800357	800128
	HaRxLL73b	800918	800359	800129
	HaRxLL76	800921	800364	800130
	HaRxLL78b	800948	800368	800131
	HaRxLL8	800968	800369	800132
	HaRxLL81b	800971	800370	800133
	HaRxLL87b	800979	800377	800134
	HaRxLL9	800998	800380	800135
	HaRxLL94	800999	800381	800136
	HaRxLL99	801006	800382	800137
		801011	800383	800138
		801016	800391	800139
		801028	800394	800140
		801039	800395	800141
		801046	800396	800142
		801084	800397	800143
		801086	800403	800144
		801097	800405	800145
		801113	800412	800146
		801116	800415	800147
		801161	800417	800148
		801202	800419	800149
		801210	800420	800150
		801211	800421	800151
		801212	800422	800152
		801215	800423	800154
		801233	800427	800157
		801253	800430	800158
		801262	800436	800159
		801268	800449	800160
		801278	800452	800162
		801291	800453	800163
		801294	800459	800164
		801302	800462	800165
		801327	800463	800166
		801331	800465	800167
		801333	800471	800168
		801351	800472	800169
		801391	800477	800170
		801392	800478	800171
		801396	800483	800172
		801414	800484	800173
		801426	800485	800174
		801439	800486	800175
		801471	800495	800176
		801473	800496	800177
		801482	800500	800178
		801488	800501	800179
		801497	800507	800180
		801513	800508	800181
		801515	800510	800182
		801522	800525	800183
		801531	800528	800184
		801532	800529	800185
		801536	800531	800186
		801562	800538	800187
		801578	800539	800188
		801600	800548	800189
		801608	800560	800190
		801621	800566	800191
		801623	800568	800193
		801636	800571	800194
		801639	800572	800196
		801654	800574	800197
		801655	800579	800198
		801658	800580	800200
		801663	800586	800201
		801668	800599	800202
		801675	800600	800204
		801681	800607	800205
		801682	800608	800206
		801695	800609	800208
		801696	800613	800209
		801706	800619	800210
		801707	800625	800211
		801723	800627	800212
		801727	800629	800213
		801789	800630	800214
		801793	800631	800215
		801802	800634	800217
		801810	800639	800218
		801832	800642	800219
		801834	800644	800220
		801838	800646	800221
		801842	800649	800222
		801851	800653	800223
		801854	800659	800224
		801860	800665	800225
		801876	800668	800226
		801878	800671	800227
		801880	800672	800228
		801892	800682	800230
		801898	800684	800231
		801924	800685	800232
		801971	800686	800233
		801975	800696	800234
		801993	800699	800235
		801996	800700	800236
		802002	800704	800237
		802018	800709	800238
		802022	800710	800239
		802028	800729	800240
		802042	800735	800241
		802051	800738	800242
		802059	800743	800243
		802074	800746	800244
		802083	800750	800246
		802084	800757	800247
		802086	800769	800248
		802088	800771	800249
		802100	800777	800250
		802103	800779	800251
		802107	800784	800252
		802108	800785	800253
		802115	800786	800254
		802116	800790	800255
		802122	800791	800256
		802132	800792	800257
		802158	800793	800258
		802169	800794	800259
		802180	800795	800260
		802181	800796	800261
		802182	800797	800262
		802183	800802	800264
		802188	800812	800265
		802189	800814	800266
		802196	800815	800267
		802203	800816	800268
		802207	800822	800269
		802212	800825	800270
		802216	800830	800271
		802218	800832	800272
		802231	800840	800273
		802235	800845	800274
		802239	800846	800275
		802293	800850	800276
		802309	800854	800277
		802329	800855	800278
		802340	800856	800281
		802344	800863	8002836
		802352	800864	8002837
		802363	800868	800285
		802367	800872	800286
		802368	800873	800287
		802369	800875	800288
		802381	800876	800289
		802393	800879	800291
		802399	800881	800292
		802400	800883	800293
		802403	800885	800294
		802405	800888	800295
		802416	800891	800298
		802419	800893	800299
		802420	800895	800300
		802421	800896	800301
		802438	800897	800302
		802447	800903	800303
		802449	800904	800305
		802452	800905	800307
		802470	800906	800309
		802472	800910	800310
		802476	800911	800311
		802479	800912	800312
		802481	800915	800314
		802487	800916	800315
		802493	800920	800316
		802494	800924	800317
		802498	800925	800319
		802514	800928	800321
		802518	800935	800322
		802523	800938	800323
		802527	800947	800326
		802549	800953	800327
		802553	800958	800328
		802559	800960	800329
		802561	800963	800331
		802563	800970	800332
		802571	800972	800334
		802573	800985	800335
		802578	800987	800337
		802580	800988	800338
		802581	800989	800339
		802582	800992	800341
		802586	800994	800342
		802594	801003	800343
		802595	801004	800345
		802596	801009	800346
		802610	801013	800347
		802611	801014	800348
		802637	801018	800349
		802647	801020	800350
		802651	801022	800351
		802673	801023	800353
		802674	801025	800354
		802692	801030	800355
		802695	801033	800356
		802697	801034	800357
		802701	801036	800358
		802703	801041	800359
		802707	801043	800362
		802709	801044	800363
		802722	801048	800364
		802724	801051	800365
		802726	801052	800367
		802727	801053	800368
		802730	801054	800369
		802737	801056	800370
		802738	801057	800371
		802749	801060	800372
		802751	801064	800373
		802763	801067	800374
		802764	801068	800375
		802767	801069	800376
		802768	801070	800377
		802787	801072	800378
		802801	801073	800379
		802803	801074	800380
		802804	801076	800381
		802806	801077	800382
		802829	801079	800383
		802840	801080	800384
		802843	801082	800385
		802844	801096	800386
		802845	801098	800387
		802852	801103	800388
		802853	801104	800391
		802875	801105	800392
		802891	801108	800393
		802897	801111	800394
		802898	801112	800395
		802899	801120	800396
		802907	801122	800397
		802908	801123	800399
		802917	801139	800400
		802935	801140	800403
		802937	801141	800404
		802942	801146	800405
		802944	801149	800406
		802951	801151	800407
		802952	801154	800408
		802955	801156	800409
		802956	801157	800410
		802957	801158	800411
		802973	801159	800412
		802994	801160	800413
		803023	801163	800414
		803036	801168	800415
		803037	801172	800416
		803040	801174	800417
		803046	801184	800418
		803059	801185	800419
		803061	801190	800420
		803066	801194	800421
		803067	801196	800422
		803068	801206	800423
		803070	801209	800424
		803072	801214	800425
		803074	801224	800427
		803091	801225	800428
		803092	801228	800430
		803093	801229	800431
		803107	801232	800432
		803109	801234	800433
		803113	801237	800434
		803114	801239	800435
		803115	801240	800436
		803116	801242	800437
		803138	801243	800439
		803148	801244	800440
		803154	801247	800441
		803179	801248	800442
		803206	801250	800443
		803208	801251	800444
		803262	801254	800445
		803263	801255	800446
		803274	801259	800447
		803293	801260	800448
		803308	801261	800449
		803322	801263	800452
		803333	801264	800453
		803341	801267	800454
		803346	801269	800455
		803351	801270	800456
		803357	801277	800459
		803359	801279	800461
		803382	801281	800462
		803391	801283	800463
		803416	801284	800464
		803424	801285	800465
		803436	801290	800466
		803468	801304	800467
		803469	801305	800468
		803471	801306	800469
		803482	801307	800470
		803483	801321	800471
		803514	801322	800472
		803516	801323	800473
		803541	801328	800474
		803544	801330	800475
		803583	801332	800476
		803595	801334	800477
		803602	801335	800478
		803609	801340	800483
		803610	801343	800484
		803616	801344	800485
		803637	801345	800486
		803663	801347	800490
		803671	801348	800491
		803677	801353	800492
		803687	801355	800493
		803688	801364	800494
		803693	801368	800495
		803704	801370	800496
		803705	801374	800497
		803710	801376	800500
		803713	801377	800501
		803722	801381	800503
		803724	801384	800504
		803739	801386	800505
		803742	801387	800506
		803765	801388	800507
		803787	801394	800508
		803836	801399	800509
		803841	801408	800510
		803843	801411	800511
		803855	801412	800512
		803858	801420	800513
		803886	801421	800514
		803890	801429	800515
		803893	801434	800516
		803897	801436	800517
		803904	801437	800518
		803918	801438	800519
		803963	801440	800520
		803965	801441	800522
		803971	801443	800523
		803975	801450	8005234
		803980	801451	800524
		803989	801453	800525
		803990	801460	800528
		803994	801461	800529
		803998	801475	800531
		803999	801477	800532
		804000	801478	800533
		804003	801479	800534
		804005	801480	800535
		804009	801481	800536
		804012	801484	800537
		804019	801485	800538
		804029	801486	800539
		804034	801487	800540
		804039	801489	800541
		804042	801495	800542
		804047	801496	800543
		804048	801507	800544
		804054	801514	800545
		804056	801516	800547
		804069	801519	800548
		804090	801526	800549
		804091	801528	800550
		804097	801533	800552
		804098	801539	800553
		804109	801540	800554
		804113	801541	800556
		804123	801545	800558
		804133	801546	800559
		804147	801549	800560
		804158	801551	800561
		804180	801553	800562
		804181	801554	800563
		804188	801555	800564
		804191	801556	800565
		804195	801564	800566
		804213	801566	800567
		804225	801567	800568
		804231	801570	800569
		804235	801574	800570
		804236	801575	800571
		804255	801577	800572
		804258	801579	800574
		804259	801580	800576
		804260	801581	800578
		804261	801587	800579
		804263	801594	800580
		804274	801595	800581
		804282	801601	800582
		804289	801603	800584
		804291	801606	800585
		804301	801609	800586
		804306	801611	800587
		804313	801612	800588
		804316	801613	800589
		804326	801615	800592
		804331	801624	800593
		804348	801625	800594
		804349	801634	800596
		804384	801635	800597
		804402	801646	800598
		804408	801647	800599
		804409	801649	800600
		804413	801652	800602
		804416	801653	800604
		804417	801660	800605
		804437	801671	800606
		804458	801677	800607
		804462	801678	800608
		804463	801688	800609
		804464	801692	800611
		804481	801698	800612
		804493	801700	800613
		804504	801703	800614
		804505	801715	800615
		804513	801716	800616
		804517	801721	800617
		804518	801729	800618
		804522	801738	800619
		804524	801740	800620
		804529	801743	800621
		804548	801755	800622
		804555	801757	800623
		804559	801758	800624
		804561	801766	800625
		804562	801775	800626
		804591	801776	800627
		804592	801777	800628
		804593	801778	800629
		804597	801779	800630
		804608	801785	800631
		804649	801786	800632
		804656	801787	800633
		804695	801788	800634
		804704	801794	800635
		804717	801795	800636
		804729	801798	800637
		804736	801806	800638
		804737	801807	800639
		804740	801808	800640
		804767	801809	800641
		804775	801815	800642
		804781	801816	800643
		804783	801823	800644
		804785	801845	800645
		804793	801847	800646
		804794	801850	800648
		804797	801853	800649
		804798	801861	800650
		804811	801875	800651
		804814	801877	800652
		804827	801881	800653
		804831	801899	800654
		804840	801905	800657
		804841	801907	800659
		804844	801910	800660
		804853	801913	800662
		804855	801914	800663
		804870	801915	800664
		804873	801917	800665
		804884	801918	800666
		804906	801919	800667
		804920	801921	800668
		804929	801923	800669
		804936	801925	800670
		804937	801926	800671
		804949	801927	800672
		804950	801928	800673
		804955	801934	800674
		804957	801935	800675
		804966	801938	800676
		804967	801940	800677
		804969	801941	800678
		804977	801943	800679
		804984	801949	800680
		804991	801950	800681
		805010	801951	800682
		805014	801953	800683
		805038	801962	800684
		805041	801963	800685
		805051	801968	800686
		805054	801970	800687
		805061	801981	800688
		805063	801988	800689
		805065	801989	800690
		805082	801990	800691
		805093	801992	800692
		805104	801994	800693
		805118	801995	800694
		805125	802006	800696
		805154	802007	800697
		805155	802008	800698
		805158	802010	800699
		805159	802011	800700
		805160	802014	800703
		805165	802016	800704
		805181	802023	800707
		805190	802032	800708
		805191	802034	800709
		805213	802035	800710
		805216	802036	800711
		805237	802037	800712
		805239	802038	800713
		805242	802039	800714
		805244	802040	800720
		805251	802045	800721
		805258	802046	800722
		805260	802047	800723
		805281	802052	800724
		805282	802057	800725
		805286	802062	800726
		805316	802064	800727
		805317	802065	800729
		805318	802076	800730
		805324	802077	800731
		805330	802079	800732
		805378	802085	800735
		805406	802089	800737
		805411	802093	800738
		805423	802094	800739
		805444	802099	800740
		805450	802102	800741
		805458	802106	800742
		805459	802112	800743
		805460	802113	800744
		805478	802117	800745
		805479	802140	800746
		805480	802141	800750
		805499	802145	800751
		805502	802148	800752
		805504	802149	800753
		805525	802156	800754
		805534	802157	800755
		805541	802161	800757
		805550	802164	800758
		805558	802165	800760
		805559	802166	800761
		805562	802168	800764
		805573	802174	800765
		805584	802175	800766
		805603	802176	800767
		805604	802177	800768
		805609	802178	800769
		805615	802179	800770
		805643	802184	800771
		805667	802185	800772
		805669	802195	800775
		805677	802197	800777
		805701	802201	800778
		805716	802202	800779
		805718	802205	800781
		805722	802206	800782
		805723	802211	800784
		805737	802223	800785
		805751	802233	800786
		805760	802234	800788
		805761	802236	800789
		805767	802241	800790
		805779	802242	800791
		805821	802243	800792
		805841	802245	800793
		805867	802249	800794
		805870	802250	800795
		805873	802262	800796
		805876	802286	800797
		805879	802290	800798
		805884	802294	800799
		805887	802295	800800
		805906	802300	800801
		805920	802303	800802
		805924	802306	800803
		805935	802307	800805
		805937	802310	800806
		805962	802316	800807
		805964	802318	800808
		805974	802319	800810
		805975	802330	800811
		805986	802331	800812
		805993	802332	800813
		806009	802342	800814
		806021	802345	800815
		806034	802354	800816
		806040	802359	800818
		806041	802360	800820
		806042	802364	800821
		806043	802365	800822
		806044	802366	800823
		806067	802370	800824
		806075	802375	800825
		806090	802376	800826
		806094	802377	800827
		806110	802382	800828
		806116	802391	800829
		806141	802394	800830
		806150	802395	800832
		806151	802396	800833
		806157	802407	800834
		806161	802417	800835
		806167	802424	800836
		806179	802428	800837
		806208	802431	800838
		806213	802436	800839
		806217	802442	800840
		806220	802445	800841
		806223	802450	800842
		806229	802456	800843
		806230	802457	800845
		806231	802458	800846
		806235	802462	800847
		806237	802465	800848
		806251	802467	800849
		806254	802473	800850
		806256	802477	800851
		806270	802478	800852
		806273	802495	800854
		806280	802496	800855
		806281	802503	800856
		806293	802504	800857
		806299	802505	800858
		806306	802510	800859
		806307	802511	800860
		806312	802515	800861
		806313	802520	800863
		806314	802524	800864
		806315	802532	800866
		806339	802533	800867
		806370	802538	800868
		806375	802542	800870
		806396	802543	800871
		806418	802544	800872
		806420	802545	800873
		806431	802546	800875
		806447	802550	800876
		806460	802554	800877
		806461	802555	800878
		806463	802558	800879
		806495	802560	800880
		806520	802566	800881
		806535	802568	800882
		806536	802575	800883
		806550	802587	800884
		806551	802588	800885
		806554	802590	800886
		806557	802592	800887
		806565	802597	800888
		806566	802599	800889
		806568	802600	800890
		806581	802605	800891
		806582	802608	800893
		806598	802609	800895
		806601	802615	800896
		806602	802616	800897
		806608	802633	800898
		806617	802634	800899
		806619	802635	800901
		806624	802636	800903
		806625	802638	800904
		806632	802639	800905
		806633	802640	800906
		806647	802642	800907
		806653	802644	800908
		806678	802645	800909
		806682	802648	800910
		806683	802650	800911
		806694	802654	800912
		806695	802655	800914
		806698	802656	800915
		806700	802657	800916
		806708	802658	800917
		806720	802662	800918
		806724	802663	800919
		806725	802665	800920
		806726	802666	800921
		806731	802667	800924
		806737	802680	800925
		806740	802681	800926
		806741	802691	800927
		806779	802694	800928
		806784	802696	800929
		806801	802699	800930
		806802	802700	800931
		806806	802705	800932
		806815	802706	800933
		806816	802717	800935
		806826	802720	800938
		806836	802733	800939
		806837	802740	800940
		806854	802741	800941
		806856	802750	800942
		806861	802756	800943
		806871	802757	800944
		806880	802762	800945
		806888	802780	800947
		806889	802783	800948
		806894	802799	800950
		806909	802800	800951
		806910	802805	800952
		806915	802814	800953
		806927	802816	800954
		806941	802819	800955
		806948	802820	800956
		806956	802823	800958
		806959	802825	800959
		806975	802827	800960
		806976	802828	800961
		806995	802830	8009618
		807011	802831	800962
		807022	802832	800963
		807023	802835	800964
		807024	802836	800965
		807025	802847	800966
		807047	802854	800967
		807048	802858	800968
		807050	802862	800970
		807057	802868	800971
		807060	802869	800972
		807069	802871	800973
		807073	802872	800974
		807077	802873	800975
		807078	802874	800978
		807105	802876	800979
		807117	802878	800983
		807118	802879	800985
		807131	802894	800986
		807137	802895	800987
		807139	802904	800988
		807143	802906	800989
		807147	802911	800990
		807150	802913	800992
		807153	802918	800994
		807154	802922	800995
		807176	802923	800996
		807177	802924	800997
		807178	802929	800998
		807182	802939	800999
		807208	802943	801001
		807215	802946	801003
		807220	802954	801004
		807221	802958	801006
		807227	802969	801009
		807229	802972	801011
		807234	802975	801012
		807253	802976	801013
		807254	802981	801014
		807283	802982	801015
		807284	803000	801016
		807302	803002	801017
		807303	803018	801018
		807307	803027	801020
		807311	803028	801021
		807312	803031	801022
		807347	803032	801023
		807353	803038	801024
		807359	803045	801025
		807372	803047	801026
		807376	803049	801027
		807391	803050	801028
		807395	803053	801029
		807401	803058	801030
		807413	803060	801031
		807419	803063	801032
		807423	803064	801033
		807428	803065	801034
		807429	803073	801035
		807439	803081	801036
		807441	803083	801038
		807443	803087	801039
		807454	803088	801041
		807463	803089	801042
		807478	803094	801043
		807502	803096	801044
		807505	803097	801045
		807513	803099	801046
		807515	803103	801048
		807523	803111	801051
		807528	803117	801052
		807559	803119	801053
		807584	803120	801054
		807598	803121	801056
		807625	803123	801057
		807640	803131	801058
		807649	803134	801060
		807659	803135	801061
		807661	803137	801062
		807672	803140	801064
		807698	803143	801065
		807727	803144	801066
		807735	803146	801067
		807738	803149	801068
		807757	803150	801069
		807769	803151	801070
		807793	803152	801071
		807795	803153	801072
		807803	803158	801073
		807807	803159	801074
		807821	803163	801076
		807831	803164	801077
		807846	803170	801079
		807880	803173	801080
		807883	803174	801081
		807892	803175	801082
		807918	803176	801084
		807931	803177	801086
		807957	803178	801087
		807962	803186	801088
		807979	803192	801089
		807984	803202	801090
		807989	803204	801091
		808005	803205	801092
		808008	803207	801094
		808024	803209	801095
		808043	803217	801096
		808046	803225	801097
		808067	803226	801098
		808069	803229	801099
		808072	803231	801100
		808078	803232	801101
		808079	803235	801102
		808084	803237	801103
		808092	803242	801104
		808106	803243	801105
		808139	803259	801108
		808159	803261	801110
		808187	803264	801111
		808191	803266	801112
		808192	803270	801113
		808202	803273	801114
		808203	803275	801115
		808210	803279	801116
		808218	803282	801117
		808219	803283	801119
		808227	803284	801120
		808230	803286	801121
		808231	803290	801122
		808241	803296	801123
		808244	803299	801124
		808250	803303	801127
		808265	803310	801130
		808285	803314	801131
		808287	803317	801134
		808308	803319	801136
		808327	803321	801137
		808347	803328	801139
		808351	803335	801140
		808356	803338	801141
		808360	803340	801142
		808384	803342	801143
		808385	803350	801144
		808392	803354	801145
		808396	803361	801146
		808398	803363	801147
		808445	803364	801149
		808448	803365	801150
		808450	803371	801151
		808451	803372	801152
		808466	803375	801153
		808473	803378	801154
		808474	803380	801156
		808475	803381	801157
		808477	803383	801158
		808481	803384	801159
		808492	803407	801160
		808493	803408	801161
		808503	803409	801162
		808509	803419	801163
		808534	803420	801166
		808548	803422	801167
		808563	803425	801168
		808598	803431	801169
		808599	803432	801170
		808603	803434	801171
		808606	803438	801172
		808608	803439	801173
		808612	803440	801174
		808621	803441	801176
		808622	803442	801177
		808625	803452	801178
		808637	803455	801179
		808638	803456	801180
		808664	803459	801181
		808670	803460	801182
		808674	803461	801183
		808680	803466	801184
		808700	803467	801185
		808748	803470	801186
		808759	803480	801187
		808765	803486	801188
		808786	803489	801189
		808787	803490	801190
		808788	803491	801193
		808792	803493	801194
		808800	803494	801196
		808821	803497	801197
		808846	803499	801198
		808847	803506	801199
		808849	803508	801200
		808850	803517	801202
		808860	803521	801204
		808870	803522	801205
		808873	803528	801206
		808878	803530	801207
		808887	803535	801208
		808894	803539	80120806
		808898	803540	8012082
		808901	803549	80120837
		808903	803550	80120842
		808934	803554	80120843
		808936	803555	80120871
		808946	803556	80120893
		808960	803562	80120898
		808963	803575	80120899
		808965	803576	801209
		808967	803578	801210
		808971	803580	801211
		808994	803581	801212
		808998	803585	801214
		809034	803590	801215
		809042	803596	801216
		809048	803601	801217
		809080	803604	801220
		809099	803606	801221
		809116	803608	801224
		809117	803611	801225
		809123	803615	801226
		809149	803624	801227
		809153	803629	801228
		809157	803631	801229
		809162	803638	801231
		809163	803641	801232
		809167	803651	801233
		809173	803655	801234
		809178	803657	801235
		809179	803658	801236
		809188	803659	801237
		809191	803660	801239
		809194	803661	801240
		809195	803662	801241
		809197	803664	801242
		809201	803667	801243
		809209	803669	801244
		809223	803676	801245
		809248	803678	801246
		809254	803682	801247
		809277	803689	801248
		809279	803690	801249
		809280	803707	801250
		809290	803708	801251
		809292	803711	801252
		809302	803725	801253
		809308	803732	801254
		809336	803733	801255
		809337	803737	801257
		809342	803738	801259
		809343	803755	801260
		809344	803756	801261
		809345	803757	801262
		809351	803758	801263
		809352	803760	801264
		809375	803761	801267
		809386	803762	801268
		809391	803764	801269
		809394	803769	801270
		809399	803771	801271
		809411	803773	801272
		809420	803774	801273
		809424	803775	801274
		809425	803776	801275
		809433	803781	801276
		809447	803783	801277
		809449	803788	801278
		809457	803794	801279
		809468	803795	801280
		809476	803798	801281
		809495	803806	801282
		809503	803807	801283
		809507	803809	801284
		809510	803810	801285
		809513	803819	801287
		809529	803831	801289
		809557	803837	801290
		809576	803840	801291
		809577	803844	801292
		809592	803849	801294
		809604	803850	801296
		809605	803853	801297
		809612	803856	801298
		809613	803857	801300
		809614	803859	801301
		809618	803867	801302
		809619	803877	801303
		809629	803881	801304
		809631	803887	801305
		809668	803888	801306
		809676	803889	801307
		809696	803892	801309
		809698	803905	801311
		809702	803908	801312
		809711	803909	801313
		809725	803910	801315
		809756	803911	801316
		809780	803912	801317
		809807	803913	801318
		809811	803915	801319
		809829	803920	801321
		809830	803921	801322
		809831	803922	801323
		809832	803923	801327
		809838	803925	801328
		809848	803929	801330
		809865	803932	801331
		809868	803938	801332
		809870	803939	801333
		809887	803953	801334
		809888	803955	801335
		809891	803962	801336
		809894	803981	801337
		809905	803982	801339
		809915	803984	801340
		809929	803985	801341
		809935	803995	801342
		809937	803996	801343
		809953	804014	801344
		809956	804015	801345
		809957	804017	801346
		809958	804018	801347
		809969	804023	801348
		809982	804024	801349
		810003	804030	801351
		810004	804035	801352
		810010	804041	801353
		810018	804043	801354
		810027	804061	801355
		810062	804063	801356
		810072	804072	801360
		810075	804084	801361
		810078	804102	801362
		810099	804104	801363
		810104	804106	801364
		810106	804111	801366
		810112	804112	801367
		810115	804114	801368
		810118	804118	801370
		810132	804121	801371
		810154	804122	801372
		810165	804124	801374
		810171	804125	801375
		810178	804127	801376
		810179	804128	801377
		810186	804132	801379
		810195	804135	801380
		810197	804136	801381
		810208	804142	801382
		810210	804143	801383
		810220	804144	801384
		810221	804146	801385
		810233	804149	801386
		810237	804150	801387
		810240	804151	801388
		810241	804152	801389
		810248	804155	801390
		810256	804157	801391
		810257	804159	801392
		810258	804167	801393
		810260	804168	801394
		810274	804169	801395
		810284	804170	801396
		810294	804171	801398
		810296	804172	801399
		810299	804173	801401
		810300	804174	801402
		810310	804175	801404
		810311	804177	801405
		810314	804178	801407
		810321	804183	801408
		810330	804184	801410
		810348	804187	801411
		810350	804192	801412
		810356	804199	801413
		810366	804201	801414
		810371	804203	801415
		810387	804205	801416
		810398	804207	801417
		810408	804208	801418
		810409	804209	801420
		810415	804210	801421
		810419	804214	801422
		810426	804215	801426
		810431	804218	801427
		810433	804219	801429
		810445	804221	801430
		810450	804222	801431
		810477	804227	801432
		810484	804232	801433
		810487	804233	801434
		810500	804239	801435
		810501	804240	801436
		810504	804248	801437
		810515	804252	801438
		810520	804253	801439
		810521	804254	801440
		810529	804262	801441
		810531	804275	801443
		810537	804276	801449
		810538	804283	801450
		810540	804284	801451
		810549	804285	801453
		810550	804286	801457
		810551	804287	801458
		810557	804288	801459
		810566	804292	801460
		810568	804300	801461
		810582	804305	801462
		810590	804308	801463
		810598	804312	801467
		810607	804315	801468
		810612	804320	801470
		810620	804322	801471
		810621	804323	801472
		810645	804329	801473
		810657	804330	801475
		810658	804333	801476
		810660	804334	801477
		810663	804339	801478
		810665	804340	801479
		810672	804343	801480
		810692	804344	801481
		810698	804352	801482
		810709	804356	801483
		810710	804358	801484
		810712	804359	801485
		810714	804361	801486
		810715	804366	801487
		810730	804367	801488
		810734	804371	801489
		810747	804385	801492
		810751	804395	801493
		810759	804399	801494
		810768	804400	801495
		810796	804403	801496
		810801	804404	801497
		810803	804406	801501
		810804	804407	801502
		810812	804412	801503
		810815	804418	801504
		810835	804419	801507
		810854	804421	801508
		810860	804424	801509
		810870	804425	801510
		810875	804428	801511
		810899	804429	801512
		810901	804436	801513
		810935	804439	801514
		810938	804440	801515
		810945	804441	801516
		810951	804442	801517
		810967	804451	801519
		810969	804459	801520
		810982	804469	801521
		810995	804470	801522
		810998	804480	801523
		811009	804482	801524
		811025	804485	801525
		811039	804486	801526
		811047	804487	801527
		811051	804489	801528
		811058	804496	801529
		811083	804500	801530
		811084	804502	801531
		811085	804503	801532
		811107	804506	801533
		811109	804507	801534
		811112	804508	801535
		811127	804516	801536
		811129	804519	801537
		811130	804520	801538
		811131	804521	801539
		811151	804523	801540
		811155	804526	801541
		811156	804528	801542
		811162	804531	801543
		811168	804532	801544
		811169	804533	801545
		811181	804534	801546
		811193	804535	801547
		811198	804537	801549
		811206	804539	801550
		811216	804540	801551
		811230	804543	801553
		811238	804545	801554
		811239	804546	801555
		811250	804554	801556
		811254	804556	801557
		811256	804557	801558
		811258	804566	801559
		811272	804567	801560
		811273	804573	801561
		811285	804582	801562
		811305	804583	801563
		811309	804584	801564
		811312	804586	801566
		811313	804596	801567
		811327	804604	801568
		811332	804605	801569
		811344	804606	801570
		811346	804609	801574
		811350	804614	801575
		811365	804618	801577
		811382	804620	801578
		811395	804622	801579
		811398	804623	801580
		811400	804624	801581
		811412	804628	801582
		811414	804633	801583
		811419	804639	801585
		811423	804641	801587
		811457	804644	801588
		811460	804654	801589
		811484	804657	801592
		811485	804659	801593
		811502	804668	801594
		811509	804669	801595
		811519	804670	801596
		811526	804671	801597
		811529	804673	801598
		811534	804679	801599
		811544	804680	801600
		811546	804682	801601
		811575	804686	801602
		811585	804687	801603
		811586	804690	801605
		811595	804699	801606
		811597	804700	801607
		811599	804701	801608
		811606	804702	801609
		811630	804703	801611
		811640	804707	801612
		811690	804712	801613
		811739	804714	801614
		811742	804715	801615
		811776	804718	801617
		811780	804719	801618
		811795	804724	801619
		811817	804726	801620
		811818	804730	801621
		811843	804731	801623
		811849	804738	801624
		811850	804739	801625
		811872	804742	801627
		811908	804743	801628
		811917	804748	801629
		811922	804750	801630
		811937	804753	801631
		811938	804758	801632
		811944	804768	801633
		811961	804770	801634
		811991	804771	801635
		811994	804773	801636
		812071	804774	801639
		812089	804776	801640
		812095	804792	801641
		812109	804795	801642
		812120	804796	801643
		812139	804806	801644
		812152	804809	801645
		812154	804810	801646
		812157	804820	801647
		812160	804822	801649
		812175	804823	801650
		812179	804825	801652
		812181	804826	801653
		812192	804828	801654
		812194	804829	801655
		812195	804833	801656
		812220	804834	801657
		812226	804838	801658
		812248	804843	801660
		812251	804850	801661
		812255	804856	801663
		812257	804859	801664
		812265	804860	801665
		812282	804864	801666
		812283	804865	801667
		812287	804866	801668
		812299	804871	801669
		812304	804874	801670
		812324	804882	801671
		812326	804883	801672
		812327	804886	801673
		812336	804887	801675
		812338	804888	801677
		812346	804890	801678
		812349	804892	801679
		812357	804893	801680
		812365	804901	801681
		812367	804908	801682
		812392	804909	801683
		812409	804917	801685
		812412	804923	801686
		812413	804925	801687
		812424	804941	801688
		812425	804945	801690
		812436	804947	801692
		812437	804948	801693
		812467	804958	801694
		812473	804960	801695
		812499	804961	801696
		812504	804962	801697
		812528	804963	801698
		812535	804964	801699
		812537	804965	801700
		812570	804983	801702
		812572	804988	801703
		812574	804989	801704
		812586	804993	801705
		812590	804994	801706
		812593	804995	801707
		812603	804996	801710
		812608	804997	801711
		812609	804998	801713
		812610	805006	801714
		812616	805009	801715
		812617	805012	801716
		812622	805015	801717
		812628	805031	801718
		812634	805032	801719
		812659	805039	801720
		812660	805044	801721
		812677	805045	801722
		812695	805050	801723
		812700	805052	801726
		812702	805062	801727
		812706	805066	801728
		812710	805075	801729
		812711	805081	801730
		812712	805084	801731
		812713	805085	801735
		812714	805095	801736
		812726	805096	801738
		812742	805098	801739
		812752	805099	801740
		812754	805101	801741
		812763	805109	801743
		812764	805110	801745
		812766	805113	801746
		812768	805114	801750
		812773	805127	801751
		812778	805132	801753
		812779	805138	801754
		812780	805139	801755
		812804	805140	801756
		812805	805149	801757
		812815	805150	801758
		812822	805151	801759
		812872	805152	801761
		812883	805153	801762
		812903	805162	801764
		812904	805164	801765
		812907	805170	801766
		812913	805174	801767
		812935	805175	801768
		812940	805179	801770
		812955	805189	801772
		812958	805196	801773
		812963	805197	801774
		812971	805198	801775
		812987	805200	801776
		812989	805203	801777
		812995	805205	801778
		813016	805206	801779
		813018	805207	801780
		813024	805208	801782
		813032	805210	801783
		813037	805212	801785
		813043	805222	801786
		813045	805223	801787
		813084	805227	801788
		813085	805228	801789
		813090	805230	801791
		813099	805232	801793
		813100	805233	801794
		813122	805243	801795
		813130	805246	801796
		813141	805265	801797
		813142	805266	801798
		813147	805274	801799
		813159	805283	801800
		813184	805288	801801
		813189	805291	801802
		813198	805297	801803
		813212	805306	801806
		813214	805309	801807
		813226	805310	801808
		813229	805313	801809
		813233	805314	801810
		813241	805315	801811
		813250	805337	801813
		813264	805339	801814
		813279	805342	801815
		813287	805343	801816
		813290	805344	801819
		813297	805345	801820
		813298	805351	801821
		813299	805358	801822
		813306	805360	801823
		813308	805363	801825
		813311	805365	801826
		813325	805368	801827
		813335	805370	801828
		813343	805371	801832
		813353	805373	801834
		813357	805380	801835
		813371	805381	801836
		813382	805383	801837
		813397	805394	801838
		813398	805398	801839
		813400	805404	801840
		813412	805405	801841
		813413	805410	801842
		813414	805412	801843
		813415	805413	801845
		813426	805416	801847
		813427	805417	801848
		813429	805420	801850
		813477	805422	801851
		813490	805430	801853
		813497	805435	801854
		813498	805436	801856
		813500	805437	801857
		813520	805438	801858
		813549	805439	801859
		813569	805440	801860
		813574	805441	801861
		813579	805443	801862
		813580	805452	801863
		813583	805453	801865
		813589	805455	801866
		813594	805456	801868
		813617	805461	801869
		813624	805462	801870
		813625	805463	801872
		813627	805468	801874
		813628	805471	801875
		813632	805481	801876
		813633	805483	801877
		813634	805484	801878
		813635	805490	801879
		813661	805493	801880
		813671	805506	801881
		813676	805508	801883
		813685	805510	801884
		813707	805518	801885
		813708	805520	801887
		813716	805521	801888
		813733	805522	801889
		813743	805524	801890
		813765	805527	801891
		813774	805529	801892
		813795	805530	801893
		813796	805533	801895
		813800	805535	801896
		813812	805538	801897
		813836	805571	801898
		813850	805575	801899
		813857	805577	801901
		813861	805579	801905
		813871	805583	801906
		813873	805588	801907
		813874	805590	801908
		813881	805595	801910
		813899	805601	801912
		813905	805605	801913
		813906	805606	801914
		813914	805607	801915
		813918	805610	801916
		813933	805614	801917
		813955	805618	801918
		813957	805621	801919
		813982	805626	801921
		814001	805629	801922
		814017	805630	801923
		814028	805631	801924
		814031	805634	801925
		814034	805644	801926
		814035	805645	801927
		814037	805646	801928
		814056	805647	801931
		814060	805648	801932
		814063	805650	801934
		814064	805651	801935
		814082	805652	801937
		814093	805656	801938
		814151	805660	801940
		814159	805661	801941
		814172	805662	801942
		814176	805663	801943
		814181	805664	801945
		814186	805665	801949
		814205	805666	801950
		814216	805671	801951
		814224	805672	801952
		814225	805673	801953
		814230	805678	801954
		814231	805686	801955
		814236	805688	801958
		814261	805690	801959
		814269	805691	801960
		814295	805693	801961
		814308	805694	801962
		814309	805700	801963
		814348	805703	801968
		814367	805705	801969
		814368	805706	801970
		814369	805708	801971
		814377	805711	801972
		814392	805712	801973
		814394	805713	801974
		814409	805715	801975
		814422	805717	801978
		814436	805719	801979
		814453	805721	801980
		814459	805729	801981
		814461	805733	801984
		814462	805739	801985
		814468	805740	801987
		814469	805741	801988
		814478	805743	801989
		814496	805744	801990
		814501	805747	801991
		814505	805750	801992
		814546	805753	801993
		814547	805757	801994
		814569	805758	801995
		814570	805759	801996
		814580	805765	801997
		814595	805766	801998
		814599	805768	801999
		814602	805770	802001
		814621	805771	802002
		814647	805772	802003
		814654	805775	802004
		814664	805781	802005
		814671	805787	802006
		814683	805788	802007
		814690	805789	802008
		814700	805791	802010
		814714	805792	802011
		814726	805795	802013
		814758	805796	802014
		814761	805797	802015
		814762	805801	802016
		814767	805805	802017
		814783	805816	802018
		814795	805817	802019
		814796	805818	802020
		814818	805822	802022
		814841	805824	802023
		814844	805826	802027
		814846	805828	802028
		814850	805829	802029
		8012082	805830	802030
		80120893	805834	802031
		ceg_10642_g	805835	802032
		ceg_10823_g	805836	802033
		ceg_10983_g	805838	802034
		ceg_11088_g	805840	802035
		ceg_11265_g	805842	802036
		ceg_11380_g	805844	802037
		ceg_1147_g	805848	802038
		ceg_11938_g	805853	802039
		ceg_12015_g	805854	802040
		ceg_12471_g	805861	802041
		ceg_12480_g	805865	802042
		ceg_1275_g	805868	802045
		ceg_12751_g	805871	802046
		ceg_12863_g	805874	802047
		ceg_12934_g	805877	802048
		ceg_1296_g	805882	802050
		ceg_13023_g	805886	802051
		ceg_13056_g	805888	802052
		ceg_13067_g	805889	802053
		ceg_13134_g	805890	802055
		ceg_1321_g	805894	802057
		ceg_13464_g	805895	802058
		ceg_13663_g	805896	802059
		ceg_13749_g	805902	802061
		ceg_14019_g	805903	802062
		ceg_14144_g	805907	802064
		ceg_14182_g	805908	802065
		ceg_14196_g	805909	802066
		ceg_1426_g	805911	802067
		ceg_14273_g	805913	802069
		ceg_14460_g	805914	802070
		ceg_14966_g	805918	802071
		ceg_15031_g	805919	802073
		ceg_15734_g	805926	802074
		ceg_16058_g	805931	802075
		ceg_16102_g	805932	802076
		ceg_16127_g	805934	802077
		ceg_16215_g	805938	802079
		ceg_16253_g	805943	802080
		ceg_1646_g	805948	802081
		ceg_16980_g	805960	802083
		ceg_1713_g	805965	802084
		ceg_17184_g	805981	802085
		ceg_17374_g	805984	802086
		ceg_17576_g	805985	802087
		ceg_18077_g	805992	802088
		ceg_18124_g	805998	802089
		ceg_18786_g	805999	802090
		ceg_18936_g	806000	802091
		ceg_20197_g	806001	802092
		ceg_20274_g	806002	802093
		ceg_2712_g	806007	802094
		ceg_2923_g	806016	802095
		ceg_3149_g	806018	802096
		ceg_3193_g	806019	802097
		ceg_3342_g	806020	802098
		ceg_3500_g	806028	802099
		ceg_367_g	806029	802100
		ceg_3684_g	806030	802102
		ceg_3685_g	806031	802103
		ceg_3773_g	806032	802104
		ceg_3825_g	806033	802105
		ceg_3842_g	806039	802106
		ceg_389_g	806047	802107
		ceg_3960_g	806048	802108
		ceg_4128_g	806053	802109
		ceg_4170_g	806054	802110
		ceg_4359_g	806056	802111
		ceg_4457_g	806057	802112
		ceg_457_g	806059	802113
		ceg_4800_g	806060	802114
		ceg_4952_g	806061	802115
		ceg_5128_g	806062	802116
		ceg_5348_g	806064	802117
		ceg_5473_g	806065	802120
		ceg_5799_g	806079	802121
		ceg_5878_g	806084	802122
		ceg_6159_g	806086	802123
		ceg_6186_g	806092	802124
		ceg_6437_g	806093	802125
		ceg_6875_g	806095	802126
		ceg_7022_g	806098	802127
		ceg_7115_g	806099	802128
		ceg_7240_g	806104	802129
		ceg_7435_g	806105	802130
		ceg_7541_g	806117	802131
		ceg_7604_g	806126	802132
		ceg_7652_g	806128	802133
		ceg_766_g	806129	802134
		ceg_7694_g	806137	802135
		ceg_7852_g	806138	802136
		ceg_7884_g	806139	802137
		ceg_7996_g	806140	802139
		ceg_8123_g	806142	802140
		ceg_822_g	806149	802141
		ceg_8306_g	806152	802142
		ceg_8698_g	806153	802144
		ceg_8949_g	806158	802145
		ceg_9344_g	806160	802146
		ceg_9444_g	806164	802147
		ceg_9453_g	806166	802148
		ceg_9459_g	806168	802149
		ceg_9496_g	806169	802150
		ceg_g11718	806181	802151
		ceg_g1344	806183	802152
		ceg_g20229	806187	802153
		ceg_g21006	806188	802154
		ceg_g21008	806189	802155
		ceg_g21065	806190	802156
		ceg_g21874	806198	802157
		ceg_g23047	806202	802158
		ceg_g23073	806209	802159
		ceg_g24792	806210	802160
		ceg_g25703	806211	802161
		ceg_g25738	806212	802163
		ceg_g26026	806216	802164
		ceg_g27161	806221	802165
		ceg_g27225	806224	802166
		ceg_g28413	806234	802168
		ceg_g28927	806241	802169
		ceg_g3831	806249	802170
		ceg_g3957	806258	802171
		ceg_g5110	806260	802172
		ceg_g6948	806277	802173
		ceg_g7891	806278	802174
		ceg_g843	806279	802175
		ceg_gi_SuperContig1_32	806291	802176
		ceg_gi_SuperContig119_21	806292	802177
		ceg_gi_SuperContig12_138	806301	802178
		ceg_gi_SuperContig195_16	806302	802179
		ceg_gi_SuperContig23_53	806303	802180
		ceg_gi_SuperContig53_90	806319	802181
		ceg_gi_SuperContig68_87	806320	802182
		ceg_gi_SuperContig93_52	806324	802183
		ceg_gi_SuperContig97_24	806325	802184
		eff_1161_g	806327	802185
		eff_7846_g	806333	802186
		eff_8869_g	806336	802187
		KOG2270.2	806338	802188
		pasa_6870_g	806343	802189
		pasa_g12536	806355	802190
		pasa_g13041	806359	802191
		pasa_g15022	806360	802192
		pasa_g18811	806361	802193
		pasa_g21717	806366	802195
		pasa_g21822	806369	802196
		pasa_g26274	806371	802197
		pasa_g28498	806379	802198
		pasa_g29403	806382	802199
		pasa_g3084	806383	802200
		pasa_g31470	806385	802201
		pasa_g5187	806392	802202
		pasa_g6674	806393	802203
		pasa_g8357	806394	802205
		pasa_g8586	806395	802206
		pasa_g9647	806398	802207
		pasa_g9773	806401	802208
		pasa_gi_SuperContig14_93	806402	802209
		pasa_gi_SuperContig181_6	806405	802210
		pasa_gi_SuperContig20_97	806408	802211
		pasa_gi_SuperContig208_6	806417	802212
		pasa_gi_SuperContig23_232	806421	802214
		pasa_gi_SuperContig35_103	806429	802215
		pasa_gi_SuperContig378_6	806430	802216
		pasa_gi_SuperContig57_88	806434	802217
		pasa_gi_SuperContig62_24	806443	802218
		pasa_gi_SuperContig88_101	806450	802220
		PHYT2678.1	806452	802221
		PHYT2880.1	806453	802223
		PHYT2947.1	806454	802224
		PHYT3068.1	806458	802225
		PHYT3449.2	806470	802226
		PHYT3554.3	806476	802227
		PHYT3660.7	806480	802228
		PHYT3705.15	806483	802229
		PHYT3896.3	806486	802230
		PHYT3928.2	806488	802231
		PHYT4105.1	806489	802232
		PHYT4291.26	806492	802233
		PHYT4470.2	806493	802234
		PHYT4633.8	806494	802235
		PHYT4743.5	806496	802236
		PHYT4749.7	806497	802238
		PHYT5008.18	806498	802239
		PHYT5128.2	806505	802240
		PHYT5195.1	806510	802241
		PHYT5272.7	806514	802242
		PHYT5427.1	806516	802243
		PHYT5459.2	806523	802244
		PHYT5594.3	806524	802245
		PHYT5681.1	806526	802247
		PHYT5865.4	806527	802248
		PHYT5972.4	806529	802249
		PHYT6048.4	806532	802250
		PHYT6471.1	806533	802252
		PHYT6676.3	806534	802253
		PHYT6699.1	806543	802254
		PHYT7188.6	806548	802255
		PHYT7333.8	806549	802256
		PHYT7344.7	806553	802257
		PHYT7346.6	806559	802258
		PHYT7662.4	806563	802261
		PHYT7759.18	806570	802262
		PHYT7829.3	806585	802267
		PHYT7890.18	806590	802268
		PHYT7967.2	806595	802269
		PHYT7991.2	806605	802270
		PHYT8195.2	806607	802271
		PHYT8293.2	806621	802273
		PHYT8375.12	806622	802275
		PHYT8615.2	806628	802276
		PHYT8668.3	806629	802277
		PHYT8770.2	806630	802278
		PHYT8870.17	806634	802279
		PHYT9380.11	806638	802280
		PHYT9394.1	806640	802281
		PHYT9447.2	806641	802282
			806642	802283
			806643	802284
			806644	802285
			806645	802286
			806646	802287
			806649	802288
			806652	802289
			806655	802290
			806660	802291
			806661	802292
			806662	802293
			806663	802294
			806664	802295
			806666	802297
			806667	802298
			806669	802299
			806677	802300
			806679	802302
			806681	802303
			806684	802304
			806685	802305
			806686	802306
			806701	802307
			806703	802308
			806707	802309
			806717	802310
			806721	802312
			806722	802313
			806727	802314
			806729	802315
			806733	802316
			806743	802318
			806744	802319
			806747	802322
			806748	802324
			806762	802326
			806771	802327
			806774	802328
			806775	802329
			806777	802330
			806792	802331
			806804	802332
			806805	802333
			806808	802334
			806810	802335
			806818	802336
			806824	802337
			806827	802338
			806828	802339
			806829	802340
			806840	802342
			806847	802343
			806857	802344
			806863	802345
			806864	802349
			806865	802350
			806866	802351
			806867	802352
			806869	802354
			806895	802355
			806896	802356
			806903	802357
			806904	802358
			806906	802359
			806914	802360
			806918	802361
			806921	802362
			806922	802363
			806924	802364
			806930	802365
			806938	802366
			806943	802367
			806944	802368
			806950	802369
			806953	802370
			806954	802371
			806955	802372
			806957	802373
			806966	802375
			806968	802376
			806973	802377
			806977	802378
			806981	802380
			806982	802381
			806984	802382
			806987	802384
			806991	802385
			806992	802386
			806994	802387
			806999	802388
			807006	802389
			807013	802390
			807014	802391
			807021	802392
			807029	802393
			807035	802394
			807036	802395
			807040	802396
			807041	802397
			807043	802398
			807052	802399
			807053	802400
			807054	802403
			807055	802404
			807056	802405
			807058	802407
			807062	802408
			807063	802409
			807064	802410
			807067	802412
			807074	802413
			807076	802414
			807079	802415
			807080	802416
			807081	802417
			807082	802418
			807084	802419
			807087	802420
[truncated: 12,491 more rows]
