# Supplementary material for: Expression Profiling during Arabidopsis/Downy Mildew Interaction Reveals a Highly-Expressed Effector That Attenuates Responses to Salicylic Acid
Source: PLoS Pathog. 2014 Oct 16;10(10):e1004443. doi: 10.1371/journal.ppat.1004443 (PMC4199768; doi:10.1371/journal.ppat.1004443)
Supplement: Table S4 — Over-representation of motifs in coexpressed genes of Hpa and P. infestans . (XLSX) [file ppat.1004443.s011.xlsx]

## Sheet: Sheet1
Table S4. Over-representation of motifs in coexpressed genes of Hpa and P. infestans.
	Hpa											P. infestans
	INR-FPR				Motif I				Motif II			INR-FPR				Motif I			Motif II
	Induced effectors	Non-induced effectors	Induced genes exc effectors		Induced effectors	Induced genes exc effectors	Non-induced genes exc effectors		Non-induced effectors	Non-induced genes exc effectors		Induced effectors	Non-induced effectors	Induced genes exc effectors		Induced effectors	Non-induced effectors		Induced genes exc effectors
Number of genes in each Group	87	115	1880		87	1880	4776		115	4776		41	529	143		41	529		143
Number of genes containing the motif in "All genes"	1548	1548	1548		1697	1697	1697		3338	3338		3120	3120	3120		2227	2227		4068
Number of genes containing the motif in each Group	50	44	291		41	215	571		45	1128		26	271	64		8	82		37
Number of genes in "All genes"	14489	14489	14489		14489	14489	14489		14489	14489		17742	17742	17742		17742	17742		17742
Hypergeometric probability	1.16308e-26	5.46546e-15	1.50884e-12		1.77925e-16	0.0285499	0.01781		4.29263e-05	0.00849926		7.72558e-11	4.97697e-72	2.88362e-14		0.0703912	0.00637695		0.0541079
The results in Groups in which population of genes containing the motif is higher than that in "All genes".
