# Supplementary material for: Expression Profiling during Arabidopsis/Downy Mildew Interaction Reveals a Highly-Expressed Effector That Attenuates Responses to Salicylic Acid
Source: PLoS Pathog. 2014 Oct 16;10(10):e1004443. doi: 10.1371/journal.ppat.1004443 (PMC4199768; doi:10.1371/journal.ppat.1004443)
Supplement: Table S5 — The list of Hpa predicted effectors expressed in Hpa Emoy2 and/or Waco9. (XLSX) [file ppat.1004443.s012.xlsx]

## Sheet: Sheet1
Table S5. The list of Hpa predicted effectors expressed in Hpa Emoy2 and/or Waco9.
Both Emoy2 and Waco9 (339)	Only Emoy2 (16)	Only Waco9 (27)
ATR5_HaRxLL424	ATR1	HaRxL113
ATR13	HaRxL130	HaRxL119
ATR39_HaRxL48	HaRxL130b	HaRxL133b
HaRxL1	HaRxL140b	HaRxL133c
HaRxL10	HaRxL141b	HaRxL138
HaRxL100b	HaRxL141c	HaRxL151
HaRxL101	HaRxL162	HaRxL27
HaRxL101b	HaRxL53b	HaRxL65
HaRxL102	HaRxLCRN14b	HaRxL74
HaRxL102b	HaRxLL113	HaRxL87h
HaRxL103	HaRxLL118	HaRxLCRN14
HaRxL105	HaRxLL119c	HaRxLCRN22f
HaRxL106	HaRxLL145c	HaRxLL107c
HaRxL107	HaRxLL161	HaRxLL111
HaRxL108	HaRxLL53c	HaRxLL134
HaRxL109b	HaRxLL69	HaRxLL139
HaRxL11		HaRxLL141
HaRxL110b		HaRxLL15b
HaRxL111		HaRxLL16
HaRxL112		HaRxLL177
HaRxL113b		HaRxLL182
HaRxL115		HaRxLL433
HaRxL117		HaRxLL458
HaRxL118		HaRxLL53b
HaRxL12		HaRxLL58
HaRxL120		HaRxLL70
HaRxL120b		HaRxLL97
HaRxL121
HaRxL123
HaRxL123b
HaRxL127b
HaRxL128
HaRxL129
HaRxL13
HaRxL131b
HaRxL131c
HaRxL135
HaRxL136b
HaRxL136c
HaRxL139
HaRxL149
HaRxL14b
HaRxL15
HaRxL150
HaRxL152
HaRxL154
HaRxL155
HaRxL158
HaRxL159
HaRxL16
HaRxL17
HaRxL17b
HaRxL19
HaRxL1b
HaRxL2
HaRxL21
HaRxL21b
HaRxL22
HaRxL23
HaRxL24b
HaRxL25
HaRxL25b
HaRxL26
HaRxL29
HaRxL3
HaRxL31
HaRxL32b
HaRxL34b
HaRxL35
HaRxL35b
HaRxL36
HaRxL36b
HaRxL37
HaRxL37b
HaRxL37c
HaRxL37d
HaRxL39
HaRxL43
HaRxL43b
HaRxL44
HaRxL45
HaRxL46
HaRxL47
HaRxL52
HaRxL52c
HaRxL55
HaRxL56
HaRxL57
HaRxL57b
HaRxL58
HaRxL59
HaRxL6
HaRxL60
HaRxL61
HaRxL62
HaRxL63
HaRxL63b
HaRxL64
HaRxL67
HaRxL67b
HaRxL69b
HaRxL70
HaRxL71
HaRxL72
HaRxL73
HaRxL76
HaRxL77
HaRxL78
HaRxL8
HaRxL80
HaRxL80b
HaRxL81
HaRxL81b
HaRxL81c
HaRxL87b
HaRxL87c
HaRxL88
HaRxL89
HaRxL92
HaRxL93
HaRxL94
HaRxL94b
HaRxL95
HaRxL97
HaRxL97b
HaRxL98
HaRxLCRN12b
HaRxLCRN13
HaRxLCRN13b
HaRxLCRN14c
HaRxLCRN14d
HaRxLCRN14e
HaRxLCRN19
HaRxLCRN19b
HaRxLCRN19c
HaRxLCRN21
HaRxLCRN22
HaRxLCRN22b
HaRxLCRN22c
HaRxLCRN22d
HaRxLCRN22e
HaRxLCRN22g
HaRxLCRN22h
HaRxLCRN22i
HaRxLCRN22j
HaRxLCRN3
HaRxLCRN3b
HaRxLCRN3c
HaRxLCRN3d
HaRxLCRN8b
HaRxLCRN9b
HaRxLL1
HaRxLL100
HaRxLL101
HaRxLL105
HaRxLL106
HaRxLL107b
HaRxLL108
HaRxLL109b
HaRxLL110
HaRxLL120
HaRxLL124
HaRxLL128
HaRxLL128b
HaRxLL128c
HaRxLL128d
HaRxLL129
HaRxLL129b
HaRxLL131
HaRxLL135b
HaRxLL137b
HaRxLL137c
HaRxLL138
HaRxLL138b
HaRxLL139b
HaRxLL140
HaRxLL142b
HaRxLL142c
HaRxLL148
HaRxLL154
HaRxLL156b
HaRxLL159
HaRxLL163
HaRxLL163b
HaRxLL163c
HaRxLL163d
HaRxLL164
HaRxLL165
HaRxLL166
HaRxLL167
HaRxLL169
HaRxLL169c
HaRxLL16b
HaRxLL170
HaRxLL176
HaRxLL18
HaRxLL180
HaRxLL183b
HaRxLL186
HaRxLL186b
HaRxLL20
HaRxLL21
HaRxLL22
HaRxLL22b
HaRxLL22c
HaRxLL23
HaRxLL23b
HaRxLL23c
HaRxLL24
HaRxLL25
HaRxLL26
HaRxLL29
HaRxLL29b
HaRxLL2b
HaRxLL31
HaRxLL33
HaRxLL35
HaRxLL36
HaRxLL38
HaRxLL38b
HaRxLL39b
HaRxLL40
HaRxLL41
HaRxLL42
HaRxLL423
HaRxLL425
HaRxLL426
HaRxLL427
HaRxLL429
HaRxLL43
HaRxLL430
HaRxLL431
HaRxLL432b
HaRxLL434
HaRxLL436
HaRxLL436b
HaRxLL437
HaRxLL437b
HaRxLL438
HaRxLL439
HaRxLL43b
HaRxLL44
HaRxLL440
HaRxLL440b
HaRxLL441
HaRxLL444
HaRxLL444b
HaRxLL445
HaRxLL446
HaRxLL447
HaRxLL448
HaRxLL449
HaRxLL45
HaRxLL452
HaRxLL453
HaRxLL455
HaRxLL455b
HaRxLL455c
HaRxLL455d
HaRxLL455e
HaRxLL455f
HaRxLL455g
HaRxLL457
HaRxLL457b
HaRxLL459b
HaRxLL461b
HaRxLL462
HaRxLL463
HaRxLL464
HaRxLL464b
HaRxLL465
HaRxLL465b
HaRxLL468
HaRxLL468b
HaRxLL47
HaRxLL470
HaRxLL472
HaRxLL474
HaRxLL474b
HaRxLL477
HaRxLL478
HaRxLL48
HaRxLL480
HaRxLL483
HaRxLL484
HaRxLL489
HaRxLL490
HaRxLL496
HaRxLL497
HaRxLL498
HaRxLL5
HaRxLL500
HaRxLL50b
HaRxLL50c
HaRxLL51
HaRxLL51b
HaRxLL52
HaRxLL52b
HaRxLL54b
HaRxLL56
HaRxLL57
HaRxLL59
HaRxLL6
HaRxLL60
HaRxLL61
HaRxLL61b
HaRxLL62
HaRxLL62b
HaRxLL64
HaRxLL65
HaRxLL67
HaRxLL6b
HaRxLL7
HaRxLL72
HaRxLL73
HaRxLL73b
HaRxLL74b
HaRxLL75
HaRxLL75b
HaRxLL75c
HaRxLL75d
HaRxLL75e
HaRxLL76
HaRxLL78
HaRxLL78b
HaRxLL79b
HaRxLL79c
HaRxLL8
HaRxLL80
HaRxLL81b
HaRxLL83
HaRxLL84
HaRxLL87
HaRxLL87b
HaRxLL9
HaRxLL93b
HaRxLL93c
HaRxLL94
HaRxLL99
