# Supplementary material for: Expression Profiling during Arabidopsis/Downy Mildew Interaction Reveals a Highly-Expressed Effector That Attenuates Responses to Salicylic Acid
Source: PLoS Pathog. 2014 Oct 16;10(10):e1004443. doi: 10.1371/journal.ppat.1004443 (PMC4199768; doi:10.1371/journal.ppat.1004443)
Supplement: Table S7 — The list of Arabidopsis genes categorized into Group I, II, III and IV. (XLSX) [file ppat.1004443.s014.xlsx]

## Sheet: Sheet1
Table S7. The list of Arabidopsis genes categorized into GroupI, II, III and IV.
Group I (81)	Group II (98)	Group III (297)	Group IV (516)
AT2G14610	AT4G16260	AT1G26390	AT3G61390
AT5G22570	AT1G75830	AT1G19250	AT5G40010
AT2G14560	AT4G37290	AT1G66700	AT1G33950
AT1G14880	AT1G59950	AT2G30770	AT3G56891
AT3G57240	AT5G44430	AT2G29470	AT1G65483
AT3G12220	AT5G59530	AT2G29350	AT5G66690
AT4G03450	AT5G44420	AT4G23150	AT1G13520
AT1G02230	AT5G22380	AT1G15520	AT1G55790
AT1G13470	AT2G26020	AT4G10500	AT3G44300
AT2G18660	AT1G16420	AT2G29460	AT5G46960
AT5G64810	AT1G21120	AT1G74590	AT3G46080
AT1G33960	AT2G26010	AT5G52390	AT1G26400
AT3G22231	AT2G39030	AT2G13810	AT1G78780
AT5G24530	AT3G25510	AT3G13610	AT2G22470
AT1G21250	AT3G12500	AT2G43570	AT5G38910
AT5G24200	AT3G15356	AT2G45220	AT1G53620
AT2G47130	AT3G29000	AT2G44240	AT1G02580
AT1G21240	AT5G27420	AT1G66960	AT1G71390
AT3G22235	AT4G04490	AT5G13080	AT1G14540
AT5G59670	AT1G80840	AT3G25010	AT4G11650
AT3G26830	AT2G32030	AT4G00700	AT1G26410
AT4G14403	AT3G09940	AT5G38900	AT2G37830
AT5G03350	AT1G67810	AT3G28580	AT2G23830
AT3G22240	AT1G72060	AT4G14630	AT5G17330
AT3G45860	AT3G09490	AT4G10860	AT1G72540
AT2G04450	AT5G61160	AT3G50770	AT2G04460
AT1G01680	AT4G37370	AT5G11920	AT5G44480
AT5G45380	AT5G52640	AT1G33030	AT1G08860
AT2G25510	AT1G18570	AT3G28510	AT1G05340
AT5G52760	AT5G59680	AT1G73260	AT4G24000
AT5G44568	AT3G04720	AT3G57260	AT1G63245
AT3G11010	AT4G04220	AT2G04495	AT1G13310
AT5G10760	AT1G79680	AT1G26380	AT5G48400
AT5G39670	AT4G11370	AT1G73810	AT3G53150
AT5G55450	AT3G28925	AT3G11340	AT3G09270
AT5G42530	AT5G57220	AT3G51860	AT4G34380
AT2G26400	AT3G14620	AT5G63225	AT2G41905
AT1G02450	AT2G38470	AT4G23310	AT5G53110
AT1G35710	AT3G09405	AT4G11655	AT1G17615
AT4G14400	AT3G23550	AT2G35980	AT1G74080
AT2G46430	AT1G72070	AT1G09932	AT4G04510
AT3G50480	AT5G66640	AT3G48630	AT1G61080
AT3G47480	AT2G40000	AT1G75040	AT1G05880
AT3G23120	AT3G16530	AT5G22520	AT1G73010
AT3G51330	AT1G72900	AT4G23700	AT3G22910
AT5G08760	AT1G69520	AT1G76960	AT5G19880
AT1G24147	AT2G29720	AT2G39530	AT4G22070
AT4G11890	AT1G17610	AT2G43000	AT1G80160
AT3G22600	AT3G28930	AT1G67980	AT1G02220
AT3G48080	AT4G01870	AT4G04500	AT4G39404
AT1G15790	AT4G11280	AT1G68620	AT3G57950
AT3G56400	AT4G21850	AT3G01420	AT3G09960
AT2G41090	AT5G44585	AT5G22530	AT3G45130
AT4G23170	AT4G39890	AT4G25070	AT1G09930
AT1G19960	AT2G15042	AT1G32960	AT3G53065
AT2G32160	AT3G07195	AT3G13950	AT5G01380
AT1G02930	AT1G27730	AT3G48850	AT1G18860
AT5G60900	AT3G25020	AT1G02850	AT1G32350
AT5G52750	AT2G15390	AT5G44990	AT5G40990
AT5G19240	AT1G52770	AT1G51860	AT4G15610
AT4G02520	AT1G51790	AT1G67000	AT1G47890
AT1G31580	AT5G19230	AT5G02780	AT5G57010
AT5G54610	AT2G40390	AT5G03210	AT5G57480
AT4G14365	AT5G47220	AT5G26920	AT2G04135
AT3G61280	AT4G20830	AT1G33730	AT2G37770
AT3G26210	AT1G09970	AT5G52720	AT3G55790
AT2G40750	AT5G07770	AT3G48650	AT1G13480
AT1G11330	AT1G13750	AT1G57630	AT4G14390
AT1G73805	AT2G43590	AT4G19370	AT1G22990
AT2G46440	AT4G01750	AT1G14870	AT1G09935
AT1G02920	AT4G23250	AT1G56600	AT4G19970
AT2G26440	AT5G53550	AT5G26170	AT3G57380
AT2G17120	AT2G13800	AT5G09290	AT4G15270
AT2G31880	AT5G05730	AT5G13320	AT3G18250
AT3G28540	AT1G27770	AT3G63380	AT3G13433
AT4G21380	AT2G40600	AT1G21310	AT3G10815
AT1G55910	AT4G16000	AT5G38250	AT1G05000
AT5G24210	AT3G22060	AT4G11170	AT1G61820
AT3G51890	AT4G11840	AT4G21840	AT4G11910
AT1G66970	AT1G65040	AT2G18690	AT1G02390
AT1G49750	AT4G11850	AT2G45760	AT1G67635
	AT4G29810	AT4G08770	AT1G30040
	AT1G25220	AT2G32680	AT1G35230
	AT2G46600	AT5G18470	AT5G39520
	AT1G72930	AT5G42380	AT5G06730
	AT3G28480	AT2G30750	AT1G15010
	AT3G12740	AT3G15536	AT4G13890
	AT1G14360	AT1G44130	AT3G60966
	AT4G13510	AT3G26470	AT3G44350
	AT4G23570	AT5G55420	AT5G01640
	AT2G33530	AT3G21080	AT4G11340
	AT5G54710	AT3G54150	AT2G47190
	AT3G02770	AT3G24900	AT4G37010
	AT3G11820	AT4G18430	AT2G32210
	AT3G59660	AT5G08240	AT5G66890
	AT3G45640	AT2G02930	AT4G14370
	AT4G23470	AT5G55460	AT3G04070
	AT4G31500	AT1G10340	AT1G53830
		AT5G55470	AT5G56970
		AT3G26440	AT3G45410
		AT1G51890	AT3G21150
		AT3G60420	AT3G11080
		AT4G23140	AT3G28210
		AT2G46400	AT5G59220
		AT1G24145	AT2G42350
		AT1G78410	AT4G35380
		AT1G10070	AT5G53870
		AT1G01340	AT1G68200
		AT1G26420	AT3G28890
		AT1G24140	AT1G67070
		AT5G58770	AT1G17020
		AT4G12490	AT5G62770
		AT1G13340	AT3G04717
		AT2G24850	AT4G05030
		AT4G35110	AT5G41610
		AT1G58225	AT2G34500
		AT4G23320	AT1G52890
		AT5G20230	AT1G03660
		AT1G65690	AT1G02470
		AT5G64510	AT1G29640
		AT4G35180	AT3G21520
		AT2G39518	AT5G57510
		AT3G24982	AT1G03850
		AT4G37990	AT3G61930
		AT1G61800	AT5G52730
		AT4G28390	AT5G56050
		AT1G09080	AT4G37520
		AT5G10380	AT5G49520
		AT1G67920	AT1G48000
		AT1G29290	AT5G46350
		AT2G34940	AT1G70690
		AT4G23610	AT1G70170
		AT5G02490	AT1G30700
		AT3G04220	AT2G42360
		AT2G31865	AT5G18350
		AT1G21525	AT5G24205
		AT5G48657	AT2G33080
		AT2G41380	AT5G50760
		AT5G60950	AT1G44120
		AT2G17040	AT1G80590
		AT5G41750	AT5G52740
		AT3G26500	AT5G15130
		AT2G38860	AT3G04060
		AT1G35210	AT3G13090
		AT4G38560	AT1G33840
		AT2G43510	AT1G60830
		AT5G64000	AT5G15870
		AT3G17690	AT3G61190
		AT3G52430	AT2G25440
		AT3G48640	AT3G49780
		AT4G02380	AT2G38250
		AT5G05340	AT1G30850
		AT2G20142	AT2G37750
		AT5G25250	AT1G67520
		AT1G65500	AT3G46090
		AT4G39670	AT5G59820
		AT2G32140	AT1G07900
		AT4G23230	AT1G56060
		AT2G27660	AT5G22545
		AT1G07620	AT5G24540
		AT4G20110	AT1G13530
		AT4G23220	AT1G65610
		AT5G25260	AT2G29110
		AT1G23840	AT1G08310
		AT1G56120	AT2G27389
		AT1G60730	AT4G15280
		AT1G19020	AT3G10320
		AT1G66880	AT2G47800
		AT4G12720	AT5G13330
		AT5G52810	AT3G48020
		AT2G32190	AT4G25810
		AT3G13100	AT1G43910
		AT1G17745	AT1G34180
		AT3G57460	AT3G01970
		AT1G74710	AT5G10695
		AT5G46050	AT5G24090
		AT1G53625	AT1G69490
		AT1G45145	AT2G46150
		AT2G19190	AT1G61420
		AT2G41100	AT5G01900
		AT3G01830	AT1G13830
		AT3G26220	AT1G58340
		AT1G77510	AT5G26690
		AT4G13900	AT4G29850
		AT5G16170	AT3G46690
		AT5G17760	AT2G33580
		AT4G36988	AT3G21500
		AT1G69720	AT4G12480
		AT1G30900	AT4G26120
		AT5G05460	AT4G23160
		AT2G44290	AT3G06890
		AT1G33720	AT2G39040
		AT1G75000	AT1G66725
		AT5G67340	AT5G44460
		AT1G13990	AT1G63530
		AT3G52400	AT3G18485
		AT3G60540	AT1G69930
		AT1G66090	AT2G44380
		AT3G09010	AT1G56550
		AT5G42830	AT2G41800
		AT4G23210	AT4G21730
		AT4G26060	AT4G35170
		AT4G12500	AT2G03505
		AT3G25610	AT2G04100
		AT4G39830	AT4G15417
		AT1G08050	AT1G62935
		AT1G48320	AT5G45630
		AT3G49120	AT3G49340
		AT1G79450	AT5G20790
		AT5G44575	AT5G60280
		AT4G25110	AT1G57560
		AT4G21120	AT1G69790
		AT4G33050	AT4G31800
		AT2G39210	AT4G01430
		AT4G37530	AT1G57650
		AT5G40780	AT1G09500
		AT4G01010	AT2G28400
		AT3G13790	AT5G22540
		AT5G48540	AT3G17790
		AT1G07000	AT4G26990
		AT3G25882	AT1G64065
		AT4G39030	AT5G47130
		AT1G27980	AT3G50490
		AT3G54640	AT1G21550
		AT1G32940	AT3G55910
		AT1G76970	AT1G76930
		AT4G27280	AT5G06320
		AT2G02390	AT2G38940
		AT1G08450	AT1G12290
		AT2G24160	AT5G18362
		AT2G30140	AT5G44570
		AT4G15530	AT4G21903
		AT1G04980	AT4G20460
		AT5G17860	AT1G63720
		AT2G04430	AT5G60285
		AT3G20250	AT2G28710
		AT1G65790	AT3G08970
		AT1G03290	AT4G30230
		AT3G01290	AT3G45330
		AT2G23680	AT5G41740
		AT3G26230	AT1G74010
		AT2G04400	AT5G01550
		AT5G64120	AT4G37390
		AT2G37760	AT3G63010
		AT2G41410	AT1G51800
		AT2G23810	AT3G28340
		AT3G13380	AT5G19875
		AT3G51430	AT1G63840
		AT2G41250	AT1G65510
		AT4G05020	AT5G01540
		AT1G51760	AT5G25450
		AT4G26270	AT3G55970
		AT2G25000	AT5G64870
		AT3G54960	AT3G47780
		AT2G13790	AT1G36622
		AT5G27600	AT4G01540
		AT1G49050	AT3G07600
		AT5G58350	AT2G18680
		AT4G13810	AT4G37150
		AT3G29240	AT1G58420
		AT2G46620	AT1G07870
		AT5G15860	AT5G25820
		AT3G23110	AT1G80130
		AT4G28270	AT5G65090
		AT5G20960	AT3G03341
		AT3G47540	AT1G02360
		AT5G13190	AT5G40230
		AT4G34150	AT4G39955
		AT1G69840	AT1G21520
		AT5G47120	AT3G07520
		AT3G48090	AT3G50280
		AT1G62300	AT1G78190
		AT1G21400	AT1G68690
		AT1G76040	AT5G25910
		AT1G09560	AT3G60470
		AT1G48210	AT2G17740
		AT1G14370	AT4G03320
		AT4G39950	AT1G72890
		AT5G61010	AT2G23808
		AT2G17290	AT5G46230
		AT5G48380	AT5G02020
		AT5G42050	AT1G52855
		AT1G50740	AT1G53100
		AT4G29900	AT3G03650
		AT5G04930	AT2G29120
		AT1G05570	AT5G06310
		AT2G02810	AT3G26840
		AT4G25900	AT1G01010
		AT5G17990	AT4G36110
		AT3G03470	AT1G61560
		AT2G37710	AT4G12290
		AT4G34180	AT2G30550
		AT1G71040	AT3G51440
		AT1G61250	AT5G43350
		AT3G62600	AT3G22160
		AT2G17720	AT1G73130
		AT4G24190	AT1G63750
			AT1G34420
			AT4G17670
			AT5G40240
			AT5G67310
			AT3G11580
			AT3G14280
			AT3G62260
			AT1G76980
			AT2G31020
			AT5G43910
			AT2G23170
			AT3G16510
			AT5G25930
			AT4G25390
			AT2G28500
			AT3G53230
			AT3G26170
			AT4G28490
			AT5G55560
			AT4G04960
			AT4G34390
			AT5G66400
			AT1G70140
			AT1G33560
			AT1G55610
			AT3G02040
			AT5G66630
			AT3G18260
			AT3G59700
			AT5G51630
			AT5G49680
			AT1G65240
			AT5G01850
			AT1G08940
			AT1G29240
			AT3G23010
			AT5G54140
			AT1G74360
			AT3G44720
			AT5G46871
			AT3G03640
			AT1G24150
			AT5G60800
			AT4G08780
			AT1G23140
			AT4G12120
			AT5G13200
			AT5G18780
			AT2G29990
			AT3G51660
			AT1G74210
			AT2G43290
			AT3G03610
			AT3G45040
			AT1G65490
			AT1G77810
			AT1G21750
			AT3G07580
			AT5G45800
			AT5G63680
			AT5G41400
			AT4G23200
			AT2G40095
			AT3G56170
			AT1G18890
			AT5G58620
			AT2G46680
			AT1G62840
			AT3G45290
			AT1G68710
			AT3G27210
			AT2G05940
			AT3G62590
			AT5G21900
			AT3G19970
			AT1G17860
			AT5G11650
			AT1G68570
			AT1G56660
			AT2G38870
			AT5G06750
			AT4G23215
			AT3G03440
			AT1G23040
			AT3G05630
			AT5G16080
			AT1G55265
			AT4G00955
			AT5G10750
			AT5G61900
			AT3G29575
			AT3G08870
			AT4G04620
			AT5G04720
			AT2G02370
			AT2G37970
			AT5G12930
			AT5G18310
			AT4G05590
			AT5G25440
			AT5G50200
			AT2G01670
			AT1G22400
			AT3G50470
			AT4G08290
			AT1G74300
			AT1G15670
			AT1G54575
			AT3G26590
			AT4G34230
			AT1G66920
			AT1G78290
			AT1G69610
			AT5G39785
			AT1G21390
			AT3G12830
			AT1G75170
			AT3G50810
			AT1G22180
			AT1G72680
			AT4G21980
			AT1G30270
			AT3G60450
			AT4G14746
			AT4G01720
			AT3G07390
			AT5G45000
			AT2G36580
			AT1G22930
			AT1G67800
			AT1G64970
			AT5G58940
			AT1G72280
			AT5G53120
			AT3G44400
			AT1G51660
			AT1G60890
			AT5G21090
			AT1G65845
			AT3G08690
			AT1G30640
			AT5G53588
			AT4G01610
			AT4G08850
			AT5G46520
			AT5G14930
			AT2G45510
			AT5G43780
			AT2G40520
			AT1G67360
			AT4G02050
			AT1G67970
			AT2G01540
			AT1G59710
			AT1G16670
			AT4G08230
			AT4G16660
			AT1G67850
			AT5G01820
			AT2G18950
			AT1G69270
			AT5G37600
			AT3G17609
			AT5G53370
			AT2G19570
			AT3G51000
			AT3G49530
			AT3G05500
			AT2G17220
			AT4G18930
			AT1G31130
			AT4G33920
			AT1G09740
			AT1G55210
			AT5G08380
			AT4G27740
			AT1G61140
			AT2G21188
			AT1G69410
			AT2G26600
			AT5G38210
			AT3G45620
			AT3G16990
			AT4G01480
			AT5G42020
			AT1G34750
			AT1G65486
			AT5G61210
			AT3G07570
			AT4G09750
			AT4G39390
			AT2G35940
			AT3G44630
			AT5G61790
			AT1G32700
			AT3G26600
			AT5G47070
			AT2G16700
			AT2G25110
			AT1G26690
			AT3G13310
			AT1G70810
			AT2G24180
			AT3G13330
			AT3G61960
			AT3G60190
			AT5G39950
			AT2G31390
			AT5G63030
			AT1G28580
			AT4G01070
			AT5G35735
			AT2G33770
			AT1G77370
			AT1G09070
			AT2G03120
			AT3G05970
			AT3G47810
			AT5G42300
