# Supplementary material for: Expression Profiling during Arabidopsis/Downy Mildew Interaction Reveals a Highly-Expressed Effector That Attenuates Responses to Salicylic Acid
Source: PLoS Pathog. 2014 Oct 16;10(10):e1004443. doi: 10.1371/journal.ppat.1004443 (PMC4199768; doi:10.1371/journal.ppat.1004443)
Supplement: Table S8 — Correlation between BTH-responsive genes and differentially upregulated genes in Hpa -inoculated Arabidopsis. (XLSX) [file ppat.1004443.s015.xlsx]

## Sheet: Sheet1
Table S8. Correlation between BTH-responsive genes and differentially upregulated genes in Hpa-inoculated Arabidopsis.
	Hpa Emoy2				Hpa Waco9
	1 dpi	3 dpi	5 dpi		1 dpi	3 dpi	5 dpi
Number of DE genesa	81	126	12		1	459	875
Number of DE genes after BTH treatmentb	871	871	871		871	871	871
Number of genes overlapped	59	84	10		1	304	367
Number of annotated Arabidopsis genesc	27416	27416	27416		27416	27416	27416
Hypergeometric probability	1.13626e-70	3.99638e-95	6.1681e-14		0.0317698	0	0
aupregulated genes from RNA sequencing (FDR=0.001).
bupregulated genes from Wang et al. 2006.
cprotein coding genes from Arabidospsis TAIR10.
DE, differentially expressed.
We chose protein coding genes in TAIR10 as the population size because RNA sequencing experiments in our study addressed all genes from Arabidopsis, unlike selected set from microarray.
