# Supplementary material for: Expression Profiling during Arabidopsis/Downy Mildew Interaction Reveals a Highly-Expressed Effector That Attenuates Responses to Salicylic Acid
Source: PLoS Pathog. 2014 Oct 16;10(10):e1004443. doi: 10.1371/journal.ppat.1004443 (PMC4199768; doi:10.1371/journal.ppat.1004443)
Supplement: Table S9 — Information for Hpa effector-expressing lines in which SA-inducible PR1 expression was tested. (XLSX) [file ppat.1004443.s016.xlsx]

## Sheet: Sheet1
Table S9. Information for Hpa effector-expressing lines in which SA-inducible PR1 expression was tested.
Name	Tag	Subcellular localization	Enhance susceptibility to Hpa	Reference
ATR13	GFP	nucleusa	yes	Caillaud et al. 2012
HaRxL14	none	nucleus/cytoplasma	yes	Fabro et al. 2011
HaRxL17	GFP	tonoplast membranea	yes	Caillaud et al. 2012
HaRxL21	none	mitochondria/peroxisomeb	yes	Fabro et al. 2011
HaRxL57	none	nuculeus/cytoplasma	yes	Fabro et al. 2011
HaRxL62	HA-StrepII	nuculeus/cytoplasma	yes	this study
HaRxL70	none	cytoplasma	yes	Fabro et al. 2011
HaRxL77	GFP	plasma membranea	yes	Caillaud et al. 2012
HaRxLL464	none	nuclear/cytoplasma	yes	Fabro et al. 2011
aReported by Caillaud et al. 2012
bResult from predicted subcellular localization using Wolf-PSORT (http://www.genscript.com/psort/wolf_psort.html)
