# Supplementary material for: Expression Profiling during Arabidopsis/Downy Mildew Interaction Reveals a Highly-Expressed Effector That Attenuates Responses to Salicylic Acid
Source: PLoS Pathog. 2014 Oct 16;10(10):e1004443. doi: 10.1371/journal.ppat.1004443 (PMC4199768; doi:10.1371/journal.ppat.1004443)
Supplement: Table S10 — Primers used for qRT-PCR and semi-quantitative RT-PCR. (XLSX) [file ppat.1004443.s017.xlsx]

## Sheet: Sheet1
Table S10. Primers used for qRT-PCR and semi-quantitative RT-PCR.
Primer name	Sequence
Hpa Actin Fw	GTTTACTACCACGGCCGAGC
Hpa Actin Rv	CGTACGGAAACGTTCATTGC
ATR1 Fw	GAGTCAGCTTGAATGATGAGGC
ATR1 Rv	TACTCCGCGATCCGAATAGG
ATR5 Fw	CAGATTCATTTATCAGCTCGCC
ATR5 Rv	CAGTTTTCATTCTTGTAAGCAGCTC
EF-1α Fw	CAGGCTGATTGTGCTGTTCTTA
EF-1α Rv	GTTGTATCCGACCTTCTTCAGG
PR-1 Fw	ATGAATTTTACTGGCTATTCTC
PR-1 Rv	AGGGAAGAACAAGAGCAACTA
ATR13 Fw	ACTCTCACGAGCTAGTTTCGGG
ATR13 Rv	CTACTGACTGGCAACGGCAG
HaRxL14 Fw	AAGGGATTGGTGGGTGGTTTG
HaRxL14 Rv	GCGCCCTTATCGGTGTATTTC
HaRxL17 Fw	CACCATGCTTAACGGCCTGGAA
HaRxL17 Rv	CTATTTAGGGTGAGTTGCG
HaRxL21 Fw	GCCGGACTCGCATCGTTCTTG
HaRxL21 Rv	TGGGCATGCTTTAGCGTCCTTC
HaRxL57 Fw	CCAGTAGTGTCGCTCGTTTTATCG
HaRxL57 Rv	CTTTGTTGCTCACCTCTTTTTTCG
HaRxL62	CCTGCGAACGAGGCTAGAA
HaRxL62	TCCGATCGAAACGCTTTGTA
HaRxL70 Fw	AATTCCCGGAGTTCCTTTCAGC
HaRxL70 Rv	GTCGATTTCCAGCGCGTTACCTA
HaRxL77 Fw	CACCATGTCGGGCAACAAACTG
HaRxL77 Rv	CTACGCTTTGCGAAGTCGCCG
HaRxLL464 Fw	TTCACATCCGACCTCTTCAACAAC
HaRxLL464 Rv	GCGAGGCCGACATCTGGTAAC
